# Supplementary material for: Genome-wide mRNA and miRNA expression profiling reveal multiple regulatory networks in colorectal cancer
Source: Cell Death Dis. 2015 Jan 22;6(1):e1614–. doi: 10.1038/cddis.2014.556 (PMC4669754; doi:10.1038/cddis.2014.556)
Supplement: Supplementary Table 1 [file cddis2014556x5.xlsx]

## Sheet: Sheet1
Supplementary Table 1: Differentially expressed genes (2.0 FC, p<0.02) between 13 CRC and 13 matched adjacent normal tissues
ProbeName	FC (abs) ([CANCER] vs [NORMAL])	FC ([CANCER] vs [NORMAL])	Log FC ([CANCER] vs [NORMAL])	Regulation ([CANCER] vs [NORMAL])	ControlType	Description	EntrezGeneID	Go	Chromosome End Index_Avadis_	Chromosome Number_Avadis_	Chromosome Start Index_Avadis_	Chromosome Strand_Avadis_	Cytoband	GenbankAccession	GeneName	GeneSymbol	GenomicCoordinates	RefSeqAccession	UniGeneID
A_23_P168916	236.54	-236.54	-7.88594	down	FALSE	Homo sapiens carbonic anhydrase I (CA1), transcript variant 2, mRNA [NM_001738]	759	GO:0005737|GO:0005794|GO:0008270|GO:0004089|GO:0006730|GO:0046872|GO:0016829	86240793	chr8	86240734	-	hs|8q21.2	NM_001738	carbonic anhydrase I	CA1	chr8:86240793-86240734	NM_001738	Hs.23118
A_23_P49145	222.06	-222.06	-7.79481	down	FALSE	Homo sapiens zymogen granule protein 16 homolog (rat) (ZG16), mRNA [NM_152338]	653808	GO:0031012|GO:0042589|GO:0005794|GO:0005796|GO:0005578|GO:0005529|GO:0005576|GO:0031410|GO:0060205|GO:0015031	29791821	chr16	29791761	+	hs|16p11.2	NM_152338	zymogen granule protein 16 homolog (rat)	ZG16	chr16:29791761-29791821	NM_152338	Hs.632195
A_33_P3293164	164.367	-164.367	-7.36077	down	FALSE	Homo sapiens chromogranin A (parathyroid secretory protein 1) (CHGA), mRNA [NM_001275]	1113	GO:0008217|GO:0005576|GO:0030141	93401604	chr14	93401545	+	hs|14q32.12	NM_001275	chromogranin A (parathyroid secretory protein 1)	CHGA	chr14:93401545-93401604	NM_001275	Hs.150793
A_23_P51217	151.377	-151.377	-7.24201	down	FALSE	Homo sapiens chloride channel accessory 1 (CLCA1), mRNA [NM_001285]	1179	GO:0006821|GO:0042589|GO:0005886|GO:0005887|GO:0006810|GO:0071456|GO:0006816|GO:0005576|GO:0030141|GO:0005615|GO:0005254|GO:0006811	86965874	chr1	86965815	+	hs|1p22.3	NM_001285	chloride channel accessory 1	CLCA1	chr1:86965815-86965874	NM_001285	Hs.194659
A_33_P3298460	135.051	-135.051	-7.07736	down	FALSE	Homo sapiens glucagon (GCG), mRNA [NM_002054]	2641	GO:0007631|GO:0005886|GO:0008283|GO:0030819|GO:0032099|GO:0010737|GO:0090280|GO:0005615|GO:0032092|GO:0005737|GO:0033138|GO:0071377|GO:0045860|GO:0031769|GO:0070374|GO:0030141|GO:0010800|GO:0035774|GO:0005102|GO:0006916|GO:0005625|GO:0005576|GO:0007165|GO:0006112|GO:0007186|GO:0005179|GO:0050796|GO:0007188	163000596	chr2	163000537	-	hs|2q24.2	NM_002054	glucagon	GCG	chr2:163000596-163000537	NM_002054	Hs.516494
A_23_P51479	114.89	-114.89	-6.84411	down	FALSE	Homo sapiens insulin-like 5 (INSL5), mRNA [NM_005478]	10022	GO:0008150|GO:0005179|GO:0005576|GO:0005575	67263739	chr1	67263680	-	hs|1p31.3	NM_005478	insulin-like 5	INSL5	chr1:67263739-67263680	NM_005478	Hs.251380
A_23_P45751	112.285	-112.285	-6.81102	down	FALSE	Homo sapiens chloride channel accessory 4 (CLCA4), transcript variant 1, mRNA [NM_012128]	22802	GO:0006821|GO:0016324|GO:0005886|GO:0005887|GO:0006810|GO:0005576|GO:0005254	87045222	chr1	87045163	+	hs|1p22.3	NM_012128	chloride channel accessory 4	CLCA4	chr1:87045163-87045222	NM_012128	Hs.567422
A_33_P3316953	101.899	-101.899	-6.67099	down	FALSE	Homo sapiens RNA binding protein, fox-1 homolog (C. elegans) 3 (RBFOX3), mRNA [NM_001082575]	146713	GO:0008380|GO:0006397|GO:0005622|GO:0005737|GO:0000166|GO:0003723|GO:0043025|GO:0005634|GO:0003677	77085520	chr17	77085461	-	hs|17q25.3	NM_001082575	RNA binding protein, fox-1 homolog (C. elegans) 3	RBFOX3	chr17:77085520-77085461	NM_001082575	Hs.135229
A_33_P3346267	87.606	-87.606	-6.45296	down	FALSE	Homo sapiens transmembrane and immunoglobulin domain containing 1 (TMIGD1), mRNA [NM_206832]	388364	GO:0016020|GO:0016021	28651894	chr17	28651835	-	hs|17q11.2	NM_206832	transmembrane and immunoglobulin domain containing 1	TMIGD1	chr17:28651894-28651835	NM_206832	Hs.371005
A_23_P4096	77.8776	-77.8776	-6.28314	down	FALSE	Homo sapiens carbonic anhydrase IV (CA4), mRNA [NM_000717]	762	GO:0005802|GO:0005515|GO:0048471|GO:0048513|GO:0031526|GO:0031362|GO:0046872|GO:0016323|GO:0016324|GO:0044459|GO:0006730|GO:0046658|GO:0030658|GO:0005791|GO:0005793|GO:0005794|GO:0009986|GO:0042493|GO:0005624|GO:0004089|GO:0048545|GO:0016829|GO:0042383|GO:0016529|GO:0015701|GO:0008270|GO:0030667	58235686	chr17	58235472	+	hs|17q23.1	NM_000717	carbonic anhydrase IV	CA4	chr17:58235472-58235686	NM_000717	Hs.89485
A_23_P127760	69.3096	-69.3096	-6.11498	down	FALSE	Homo sapiens membrane-spanning 4-domains, subfamily A, member 12 (MS4A12), transcript variant 1, mRNA [NM_017716]	54860	GO:0016020|GO:0004872|GO:0016021	60268627	chr11	60268568	+	hs|11q12.2	NM_017716	membrane-spanning 4-domains, subfamily A, member 12	MS4A12	chr11:60268568-60268627	NM_017716	Hs.272789
A_33_P3368776	65.3102	-65.3102	-6.02924	down	FALSE	Homo sapiens transmembrane and immunoglobulin domain containing 1 (TMIGD1), mRNA [NM_206832]	388364	GO:0016020|GO:0016021	28643601	chr17	28643542	-	hs|17q11.2	NM_206832	transmembrane and immunoglobulin domain containing 1	TMIGD1	chr17:28643601-28643542	NM_206832	Hs.371005
A_23_P252817	65.0706	-65.0706	-6.02393	down	FALSE	Homo sapiens somatostatin (SST), mRNA [NM_001048]	6750	GO:0030334|GO:0008285|GO:0009408|GO:0007584|GO:0042493|GO:0007586|GO:0007267|GO:0010243|GO:0007268|GO:0005576|GO:0048545|GO:0006972|GO:0005615|GO:0005179|GO:0007186|GO:0043025|GO:0043200|GO:0007166|GO:0008628	187386967	chr3	187386908	-	hs|3q27.3	NM_001048	somatostatin	SST	chr3:187386967-187386908	NM_001048	Hs.12409
A_23_P123228	59.5562	-59.5562	-5.89618	down	FALSE	Homo sapiens solute carrier family 26, member 3 (SLC26A3), mRNA [NM_000111]	1811	GO:0003712|GO:0006820|GO:0005215|GO:0007588|GO:0006355|GO:0003700|GO:0005886|GO:0005624|GO:0055085|GO:0006351|GO:0015297|GO:0005452|GO:0008272|GO:0008271|GO:0016021|GO:0006811	107414424	chr7	107414365	-	hs|7q31.1	NM_000111	solute carrier family 26, member 3	SLC26A3	chr7:107414424-107414365	NM_000111	Hs.1650
A_33_P3258561	57.8374	-57.8374	-5.85393	down	FALSE				107408063	chr7	107408004	-	hs|7q31.1				chr7:107408063-107408004
A_23_P106656	55.7282	-55.7282	-5.80033	down	FALSE	Homo sapiens carbonic anhydrase VII (CA7), transcript variant 2, mRNA [NM_001014435]	766	GO:0005737|GO:0008270|GO:0004089|GO:0006730|GO:0046872|GO:0016829	66887475	chr16	66887416	+	hs|16q22.1	NM_001014435	carbonic anhydrase VII	CA7	chr16:66887416-66887475	NM_001014435	Hs.37014
A_23_P427014	45.3488	-45.3488	-5.50299	down	FALSE	Homo sapiens claudin 8 (CLDN8), mRNA [NM_199328]	9073	GO:0030054|GO:0016338|GO:0005886|GO:0005783|GO:0005198|GO:0016021|GO:0005923|GO:0042802	31587025	chr21	31586966	-	hs|21q22.11	NM_199328	claudin 8	CLDN8	chr21:31587025-31586966	NM_199328	Hs.162209
A_19_P00322815	44.7432	-44.7432	-5.4836	down	FALSE	lincRNA:chr9:22097311-22120320 forward strand			22118766	chr9	22118707	+	hs|9p21.3				chr9:22118707-22118766
A_33_P3289121	42.3052	-42.3052	-5.40276	down	FALSE	Homo sapiens chromosome 2 open reading frame 40 (C2orf40), mRNA [NM_032411]	84417	GO:0030133|GO:0008054|GO:0005576|GO:0031410|GO:0005615|GO:0070314|GO:0090398	106694522	chr2	106694463	+	hs|2q12.2	NM_032411	chromosome 2 open reading frame 40	C2orf40	chr2:106694463-106694522	NM_032411	Hs.43125
A_23_P26522	40.346	-40.346	-5.33436	down	FALSE	Homo sapiens aquaporin 8 (AQP8), mRNA [NM_001169]	343	GO:0005792|GO:0005215|GO:0005886|GO:0046691|GO:0005887|GO:0015722|GO:0015250|GO:0006810|GO:0045177|GO:0006833|GO:0071320|GO:0055085	25228658	chr16	25228599	+	hs|16p12.1	NM_001169	aquaporin 8	AQP8	chr16:25228599-25228658	NM_001169	Hs.176658
A_23_P95790	39.9132	-39.9132	-5.31879	down	FALSE	Homo sapiens intelectin 1 (galactofuranose binding) (ITLN1), mRNA [NM_017625]	55600	GO:0007165|GO:0005886|GO:0046326|GO:0005529|GO:0005102|GO:0001934|GO:0045121|GO:0005576|GO:0031526|GO:0031225|GO:0009624	160846425	chr1	160846366	-	hs|1q23.3	NM_017625	intelectin 1 (galactofuranose binding)	ITLN1	chr1:160846425-160846366	NM_017625	Hs.50813
A_23_P23783	38.8844	-38.8844	-5.28112	down	FALSE	Homo sapiens myocilin, trabecular meshwork inducible glucocorticoid response (MYOC), mRNA [NM_000261]	4653	GO:0005791|GO:0005929|GO:0005198|GO:0005576|GO:0009653|GO:0005615	171604651	chr1	171604592	-	hs|1q24.3	NM_000261	myocilin, trabecular meshwork inducible glucocorticoid response	MYOC	chr1:171604651-171604592	NM_000261	Hs.436037
A_33_P3215640	38.8707	-38.8707	-5.28061	down	FALSE	Homo sapiens peptidase inhibitor 16 (PI16), transcript variant 1, mRNA [NM_153370]	221476	GO:0016020|GO:0005576|GO:0016021|GO:0030414	36932611	chr6	36932552	+	hs|6p21.2	NM_153370	peptidase inhibitor 16	PI16	chr6:36932552-36932611	NM_153370	Hs.25391
A_23_P82990	38.4098	-38.4098	-5.2634	down	FALSE	Homo sapiens osteoglycin (OGN), transcript variant 1, mRNA [NM_033014]	4969	GO:0031012|GO:0005515|GO:0008150|GO:0003674|GO:0005578|GO:0005576|GO:0008083|GO:0005615	95146439	chr9	95146380	-	hs|9q22.31	NM_033014	osteoglycin	OGN	chr9:95146439-95146380	NM_033014	Hs.109439
A_33_P3363804	38.152	-38.152	-5.25369	down	FALSE	Homo sapiens neural cell adhesion molecule 1 (NCAM1), transcript variant 4, mRNA [NM_001242608]	4684	GO:0005886|GO:0000139|GO:0007411|GO:0019221|GO:0005576|GO:0031225|GO:0016021|GO:0007155|GO:0060333	113135917	chr11	113135858	+	hs|11q23.2	NM_001242608	neural cell adhesion molecule 1	NCAM1	chr11:113135858-113135917	NM_001242608	Hs.503878
A_23_P63032	37.7638	-37.7638	-5.23893	down	FALSE	Homo sapiens guanylate cyclase activator 2B (uroguanylin) (GUCA2B), mRNA [NM_007102]	2981	GO:0007589|GO:0007588|GO:0006182|GO:0030802|GO:0005576|GO:0045776|GO:0008047|GO:0008048	42621237	chr1	42620510	+	hs|1p34.2	NM_007102	guanylate cyclase activator 2B (uroguanylin)	GUCA2B	chr1:42620510-42621237	NM_007102	Hs.32966
A_23_P148879	36.8023	-36.8023	-5.20172	down	FALSE	Homo sapiens ATPase, Na+/K+ transporting, alpha 2 polypeptide (ATP1A2), mRNA [NM_000702]	477	GO:0043005|GO:0008344|GO:0005886|GO:0015077|GO:0045202|GO:0006942|GO:0006940|GO:0046872|GO:0019229|GO:0015662|GO:0040011|GO:0005737|GO:0002087|GO:0006754|GO:0034220|GO:0043197|GO:0000166|GO:0045988|GO:0016820|GO:0006814|GO:0045822|GO:0006813|GO:0005391|GO:0005792|GO:0051481|GO:0005624|GO:0005890|GO:0055085|GO:0005524|GO:0042383|GO:0019829|GO:0016787|GO:0002026|GO:0005901|GO:0008542|GO:0001504|GO:…	160113334	chr1	160113275	+	hs|1q23.2	NM_000702	ATPase, Na+/K+ transporting, alpha 2 polypeptide	ATP1A2	chr1:160113275-160113334	NM_000702	Hs.34114
A_23_P259863	35.2285	-35.2285	-5.13867	down	FALSE	Homo sapiens CD177 molecule (CD177), mRNA [NM_020406]	57126	GO:0005886|GO:0007596|GO:0031225|GO:0050900	43866608	chr19	43866549	+	hs|19q13.31	NM_020406	CD177 molecule	CD177	chr19:43866549-43866608	NM_020406	Hs.232165
A_24_P844984	34.5417	-34.5417	-5.11027	down	FALSE	Homo sapiens polymeric immunoglobulin receptor (PIGR), mRNA [NM_002644]	5284	GO:0030133|GO:0005515|GO:0005886|GO:0005887|GO:0005576|GO:0055038	207101994	chr1	207101935	-	hs|1q32.1	NM_002644	polymeric immunoglobulin receptor	PIGR	chr1:207101994-207101935	NM_002644	Hs.497589
A_33_P3279590	34.1489	-34.1489	-5.09377	down	FALSE	Homo sapiens osteoglycin (OGN), transcript variant 1, mRNA [NM_033014]	4969	GO:0031012|GO:0005515|GO:0008150|GO:0003674|GO:0005578|GO:0005576|GO:0008083|GO:0005615	95147506	chr9	95147447	-	hs|9q22.31	NM_033014	osteoglycin	OGN	chr9:95147506-95147447	NM_033014	Hs.109439
A_23_P320216	33.8862	-33.8862	-5.08263	down	FALSE	Homo sapiens family with sequence similarity 55, member D (FAM55D), transcript variant 1, mRNA [NM_001077639]	54827	GO:0005576	114441862	chr11	114441803	-	hs|11q23.2	NM_001077639	family with sequence similarity 55, member D	FAM55D	chr11:114441862-114441803	NM_001077639	Hs.179100
A_23_P102331	33.3501	-33.3501	-5.05962	down	FALSE	Homo sapiens sodium channel, voltage-gated, type VII, alpha (SCN7A), mRNA [NM_002976]	6332	GO:0006936|GO:0005244|GO:0016020|GO:0005248|GO:0001518|GO:0016021|GO:0006814|GO:0055085|GO:0006811	167260754	chr2	167260695	-	hs|2q24.3	NM_002976	sodium channel, voltage-gated, type VII, alpha	SCN7A	chr2:167260754-167260695	NM_002976	Hs.635368
A_23_P19650	32.3983	-32.3983	-5.01784	down	FALSE	Homo sapiens vasoactive intestinal peptide (VIP), transcript variant 1, mRNA [NM_003381]	7432	GO:0007589|GO:0008284|GO:0007186|GO:0005576|GO:0005184	153077355	chr6	153077296	+	hs|6q25.2	NM_003381	vasoactive intestinal peptide	VIP	chr6:153077296-153077355	NM_003381	Hs.53973
A_23_P110319	32.3729	-32.3729	-5.01671	down	FALSE	Homo sapiens cell wall biogenesis 43 C-terminal homolog (S. cerevisiae) (CWH43), mRNA [NM_025087]	80157	GO:0016020|GO:0016021|GO:0006506	49040098	chr4	49034719	+	hs|4p11	NM_025087	cell wall biogenesis 43 C-terminal homolog (S. cerevisiae)	CWH43	chr4:49034719-49040098	NM_025087	Hs.479703
A_33_P3254844	31.869	-31.869	-4.99408	down	FALSE	Homo sapiens carcinoembryonic antigen-related cell adhesion molecule 7 (CEACAM7), mRNA [NM_006890]	1087	GO:0005886|GO:0031225|GO:0016021	42178513	chr19	42178454	-	hs|19q13.2	NM_006890	carcinoembryonic antigen-related cell adhesion molecule 7	CEACAM7	chr19:42178513-42178454	NM_006890	Hs.74466
A_23_P11968	28.4134	-28.4134	-4.8285	down	FALSE	Homo sapiens guanylate cyclase activator 2A (guanylin) (GUCA2A), mRNA [NM_033553]	2980	GO:0007165|GO:0030250|GO:0005179|GO:0005576	42629156	chr1	42629097	-	hs|1p34.2	NM_033553	guanylate cyclase activator 2A (guanylin)	GUCA2A	chr1:42629156-42629097	NM_033553	Hs.778
A_32_P358887	26.5782	-26.5782	-4.73217	down	FALSE	Homo sapiens solute carrier family 4, sodium bicarbonate cotransporter, member 4 (SLC4A4), transcript variant 2, mRNA [NM_003759]	8671	GO:0005515|GO:0005215|GO:0008509|GO:0005886|GO:0055085|GO:0016323|GO:0005452|GO:0005887|GO:0006810|GO:0015701|GO:0006814|GO:0008510|GO:0006811|GO:0015293	72437501	chr4	72437442	+	hs|4q13.3	NM_003759	solute carrier family 4, sodium bicarbonate cotransporter, member 4	SLC4A4	chr4:72437442-72437501	NM_003759	Hs.5462
A_33_P3246663	26.0205	-26.0205	-4.70158	down	FALSE	Homo sapiens phosphoinositide-interacting regulator of transient receptor potential channels (PIRT), mRNA [NM_001101387]	644139	GO:0016020|GO:0016021	10725856	chr17	10725797	-	hs|17p12	NM_001101387	phosphoinositide-interacting regulator of transient receptor potential channels	PIRT	chr17:10725856-10725797	NM_001101387	Hs.553909
A_33_P3400578	25.4287	-25.4287	-4.66838	down	FALSE	Homo sapiens hepatic leukemia factor (HLF), mRNA [NM_002126]	3131	GO:0043565|GO:0003700|GO:0003690|GO:0006366|GO:0046983|GO:0007275|GO:0005634|GO:0048511|GO:0003677	53402393	chr17	53402334	+	hs|17q22	NM_002126	hepatic leukemia factor	HLF	chr17:53402334-53402393	NM_002126	Hs.196952
A_32_P524904	25.4107	-25.4107	-4.66736	down	FALSE	Homo sapiens chromosome 11 open reading frame 86 (C11orf86), mRNA [NM_001136485]	254439		66744328	chr11	66744269	+	hs|11q13.2	NM_001136485	chromosome 11 open reading frame 86	C11orf86	chr11:66744269-66744328	NM_001136485	Hs.232604
A_23_P251412	24.525	-24.525	-4.61618	down	FALSE	Homo sapiens secretagogin, EF-hand calcium binding protein (SCGN), mRNA [NM_006998]	10590	GO:0008150|GO:0005737|GO:0016020|GO:0005509|GO:0005576|GO:0031410|GO:0030658	25701946	chr6	25701887	+	hs|6p22.2	NM_006998	secretagogin, EF-hand calcium binding protein	SCGN	chr6:25701887-25701946	NM_006998	Hs.116428
A_24_P104407	24.3015	-24.3015	-4.60297	down	FALSE	Homo sapiens synemin, intermediate filament protein (SYNM), transcript variant A, mRNA [NM_145728]	23336	GO:0005515|GO:0005882|GO:0060053|GO:0030054|GO:0045104|GO:0005624|GO:0019215|GO:0005737|GO:0005912|GO:0017166|GO:0043034|GO:0005856|GO:0008307	99675439	chr15	99675380	+	hs|15q26.3	NM_145728	synemin, intermediate filament protein	SYNM	chr15:99675380-99675439	NM_145728	Hs.207106
A_24_P40626	23.9692	-23.9692	-4.58311	down	FALSE	Homo sapiens gremlin 2 (GREM2), mRNA [NM_022469]	64388	GO:0005576|GO:0030509|GO:0005615|GO:0005125	240654036	chr1	240653977	-	hs|1q43	NM_022469	gremlin 2	GREM2	chr1:240654036-240653977	NM_022469	Hs.98206
A_23_P105651	23.9615	-23.9615	-4.58265	down	FALSE	Homo sapiens PDZ domain containing ring finger 4 (PDZRN4), transcript variant 2, mRNA [NM_013377]	29951	GO:0004842|GO:0008270|GO:0046872	41967801	chr12	41967742	+	hs|12q12	NM_013377	PDZ domain containing ring finger 4	PDZRN4	chr12:41967742-41967801	NM_013377	Hs.380044
A_33_P3390172	23.6775	-23.6775	-4.56545	down	FALSE	Homo sapiens ADAM-like, decysin 1 (ADAMDEC1), transcript variant 2, mRNA [NM_001145271]	27299	GO:0007162|GO:0005178|GO:0007229|GO:0006508|GO:0008270|GO:0008233|GO:0005576|GO:0016021|GO:0004222|GO:0046872	24259593	chr8	24259534	+	hs|8p21.2	NM_001145271	ADAM-like, decysin 1	ADAMDEC1	chr8:24259534-24259593	NM_001145271	Hs.521459
A_23_P94103	23.4454	-23.4454	-4.55123	down	FALSE	Homo sapiens scavenger receptor class A, member 5 (putative) (SCARA5), mRNA [NM_173833]	286133	GO:0034605|GO:0006879|GO:0070207|GO:0009986|GO:0005886|GO:0005887|GO:0004872|GO:0070287|GO:0034755|GO:0006897|GO:0006811|GO:0005044	27727934	chr8	27727875	-	hs|8p21.1	NM_173833	scavenger receptor class A, member 5 (putative)	SCARA5	chr8:27727934-27727875	NM_173833	Hs.591833
A_23_P206920	22.8403	-22.8403	-4.51351	down	FALSE	Homo sapiens myosin, heavy chain 11, smooth muscle (MYH11), transcript variant SM1B, mRNA [NM_001040114]	4629	GO:0042470|GO:0005516|GO:0001725|GO:0003779|GO:0016459|GO:0005524|GO:0030485|GO:0005829|GO:0006939|GO:0048739|GO:0032982|GO:0003774|GO:0006936|GO:0000166|GO:0007411|GO:0005859|GO:0030241|GO:0008307|GO:0048251	15808796	chr16	15797952	-	hs|16p13.11	NM_001040114	myosin, heavy chain 11, smooth muscle	MYH11	chr16:15808796-15797952	NM_001040114	Hs.460109
A_23_P8913	22.7362	-22.7362	-4.50692	down	FALSE	Homo sapiens carbonic anhydrase II (CA2), mRNA [NM_000067]	760	GO:0030424|GO:0043627|GO:0010043|GO:0005615|GO:0046872|GO:0005829|GO:0016323|GO:0005737|GO:0045780|GO:0042475|GO:0006730|GO:0009268|GO:0010033|GO:0001822|GO:0006950|GO:0032849|GO:0045177|GO:0045672|GO:0004089|GO:0015670|GO:0016829|GO:0046903|GO:0005902|GO:0008270|GO:0002009	86393269	chr8	86393210	+	hs|8q21.2	NM_000067	carbonic anhydrase II	CA2	chr8:86393210-86393269	NM_000067	Hs.155097
A_32_P157208	22.6299	-22.6299	-4.50016	down	FALSE	Homo sapiens hypothetical locus LOC572558 (LOC572558), non-coding RNA [NR_015423]	572558		70970460	chr9	70970401	-	hs|9q21.11	NR_015423	hypothetical locus LOC572558	LOC572558	chr9:70970460-70970401	NR_015423	Hs.9015
A_33_P3418541	22.4907	-22.4907	-4.49125	down	FALSE	Homo sapiens cDNA, FLJ17257. [AK310215]	72	GO:0005737|GO:0006936|GO:0000166|GO:0005856|GO:0005524|GO:0071944|GO:0005829	74130300	chr2	74130241	+	hs|2p13.1	AK310215	actin, gamma 2, smooth muscle, enteric	ACTG2	chr2:74130241-74130300		Hs.516105
A_33_P3270514	22.4072	-22.4072	-4.48589	down	FALSE	Homo sapiens Nbla00301 (NBLA00301), non-coding RNA [NR_003679]	79804		174462977	chr4	174462918	+	hs|4q34.1	NR_003679	Nbla00301	NBLA00301	chr4:174462918-174462977	NR_003679	Hs.61435
A_23_P36018	21.8899	-21.8899	-4.45219	down	FALSE	Homo sapiens V-set and immunoglobulin domain containing 2 (VSIG2), mRNA [NM_014312]	23584	GO:0016020|GO:0005887|GO:0005624	124619655	chr11	124618652	-	hs|11q24.2	NM_014312	V-set and immunoglobulin domain containing 2	VSIG2	chr11:124619655-124618652	NM_014312	Hs.112377
A_33_P3269885	21.108	-21.108	-4.39972	down	FALSE	Homo sapiens solute carrier family 30, member 10 (SLC30A10), mRNA [NM_018713]	55532	GO:0005886|GO:0008324|GO:0006829|GO:0016021|GO:0055085	220087746	chr1	220087687	-	hs|1q41	NM_018713	solute carrier family 30, member 10	SLC30A10	chr1:220087746-220087687	NM_018713	Hs.284450
A_23_P64919	20.9033	-20.9033	-4.38566	down	FALSE	Homo sapiens RERG/RAS-like (RERGL), mRNA [NM_024730]	79785	GO:0007165|GO:0016020|GO:0000166|GO:0007264|GO:0003924|GO:0005525	18234008	chr12	18233949	-	hs|12p12.3	NM_024730	RERG/RAS-like	RERGL	chr12:18234008-18233949	NM_024730	Hs.115497
A_32_P83098	20.7982	-20.7982	-4.37839	down	FALSE	Homo sapiens sodium channel, nonvoltage-gated 1, beta (SCNN1B), mRNA [NM_000336]	6338	GO:0005515|GO:0001666|GO:0007588|GO:0035313|GO:0005886|GO:0050699|GO:0005624|GO:0015280|GO:0016324|GO:0050909|GO:0002028|GO:0016021|GO:0006814|GO:0005216|GO:0050896|GO:0009897|GO:0006811	23391754	chr16	23391444	+	hs|16p12.2	NM_000336	sodium channel, nonvoltage-gated 1, beta	SCNN1B	chr16:23391444-23391754	NM_000336	Hs.414614
A_24_P120907	20.6626	-20.6626	-4.36895	down	FALSE	Homo sapiens phosphoglucomutase 5 (PGM5), mRNA [NM_021965]	5239	GO:0030055|GO:0030018|GO:0001725|GO:0019255|GO:0000287|GO:0005975|GO:0005978|GO:0019388|GO:0005829|GO:0042383|GO:0008150|GO:0005737|GO:0005914|GO:0005913|GO:0016010|GO:0014704|GO:0005198|GO:0004614|GO:0043034|GO:0009898|GO:0005992|GO:0007155|GO:0005856|GO:0005925	71145418	chr9	71145359	+	hs|9q21.11	NM_021965	phosphoglucomutase 5	PGM5	chr9:71145359-71145418	NM_021965	Hs.307835
A_23_P114862	20.0776	-20.0776	-4.32752	down	FALSE	Homo sapiens angiopoietin-like 7 (ANGPTL7), mRNA [NM_021146]	10218	GO:0007165|GO:0005102|GO:0005576|GO:0006979	11255918	chr1	11255859	+	hs|1p36.22	NM_021146	angiopoietin-like 7	ANGPTL7	chr1:11255859-11255918	NM_021146	Hs.146559
A_24_P70183	19.1002	-19.1002	-4.25551	down	FALSE	Homo sapiens myosin, heavy chain 11, smooth muscle (MYH11), transcript variant SM2B, mRNA [NM_001040113]	4629	GO:0042470|GO:0005516|GO:0001725|GO:0003779|GO:0016459|GO:0005524|GO:0030485|GO:0005829|GO:0006939|GO:0048739|GO:0032982|GO:0003774|GO:0006936|GO:0000166|GO:0007411|GO:0005859|GO:0030241|GO:0008307|GO:0048251	15797968	chr16	15797909	-	hs|16p13.11	NM_001040113	myosin, heavy chain 11, smooth muscle	MYH11	chr16:15797968-15797909	NM_001040113	Hs.460109
A_23_P121545	19.0289	-19.0289	-4.25012	down	FALSE	Homo sapiens glycoprotein M6A (GPM6A), transcript variant 2, mRNA [NM_201591]	2823	GO:0005262|GO:0016020|GO:0009986|GO:0016021	176554554	chr4	176554495	-	hs|4q34.2	NM_201591	glycoprotein M6A	GPM6A	chr4:176554554-176554495	NM_201591	Hs.75819
A_23_P17134	18.9769	-18.9769	-4.24617	down	FALSE	Homo sapiens mal, T-cell differentiation protein (MAL), transcript variant a, mRNA [NM_002371]	4118	GO:0005783|GO:0042552|GO:0045176|GO:0006917|GO:0007417|GO:0030154|GO:0008289|GO:0016505|GO:0016324|GO:0016020|GO:0005887|GO:0045121|GO:0019911|GO:0001766|GO:0016021|GO:0000300|GO:0005768|GO:0015267	95719654	chr2	95719595	+	hs|2q11.1	NM_002371	mal, T-cell differentiation protein	MAL	chr2:95719595-95719654	NM_002371	Hs.80395
A_23_P159952	18.5217	-18.5217	-4.21114	down	FALSE	Homo sapiens brain expressed, X-linked 1 (BEX1), mRNA [NM_018476]	55859	GO:0005737|GO:0007275|GO:0005634|GO:0030154|GO:0007399	102317677	chrX	102317618	-	hs|Xq22.1	NM_018476	brain expressed, X-linked 1	BEX1	chrX:102317677-102317618	NM_018476	Hs.334370
A_24_P291658	18.4548	-18.4548	-4.20592	down	FALSE	Homo sapiens alcohol dehydrogenase 1A (class I), alpha polypeptide (ADH1A), mRNA [NM_000667]	124	GO:0005515|GO:0005737|GO:0006805|GO:0006066|GO:0006069|GO:0004024|GO:0016491|GO:0008270|GO:0046872|GO:0006351|GO:0005829	100200647	chr4	100200588	-	hs|4q23	NM_000667	alcohol dehydrogenase 1A (class I), alpha polypeptide	ADH1A	chr4:100200647-100200588	NM_000667	Hs.654433
A_24_P208825	18.411	-18.411	-4.20249	down	FALSE	Homo sapiens mucin 4, cell surface associated (MUC4), transcript variant 1, mRNA [NM_018406]	4585	GO:0008150|GO:0005176|GO:0030197|GO:0016020|GO:0007160|GO:0005886|GO:0005887|GO:0005578|GO:0005576|GO:0007155|GO:0005201	195474223	chr3	195474164	-	hs|3q29	NM_018406	mucin 4, cell surface associated	MUC4	chr3:195474223-195474164	NM_018406	Hs.369646
A_23_P90944	18.3929	-18.3929	-4.20108	down	FALSE	Homo sapiens sodium channel, voltage-gated, type VII, alpha (SCN7A), mRNA [NM_002976]	6332	GO:0006936|GO:0005244|GO:0016020|GO:0005248|GO:0001518|GO:0016021|GO:0006814|GO:0055085|GO:0006811	167262271	chr2	167262212	-	hs|2q24.3	NM_002976	sodium channel, voltage-gated, type VII, alpha	SCN7A	chr2:167262271-167262212	NM_002976	Hs.635368
A_32_P34826	18.3145	-18.3145	-4.19492	down	FALSE	Homo sapiens chromosome 21 open reading frame 88 (C21orf88), transcript variant 2, non-coding RNA [NR_026543]	114041		40977927	chr21	40977868	-	hs|21q22.2	NR_026543	chromosome 21 open reading frame 88	C21orf88	chr21:40977927-40977868	NR_026543	Hs.375120
A_32_P187571	18.2797	-18.2797	-4.19217	down	FALSE	Homo sapiens sodium channel, voltage-gated, type II, beta (SCN2B), mRNA [NM_004588]	6327	GO:0046684|GO:0005244|GO:0016020|GO:0005248|GO:0007268|GO:0001518|GO:0016021|GO:0006814|GO:0005216|GO:0007399|GO:0006811	118033630	chr11	118033571	-	hs|11q23.3	NM_004588	sodium channel, voltage-gated, type II, beta	SCN2B	chr11:118033630-118033571	NM_004588	Hs.129783
A_23_P126706	18.2739	-18.2739	-4.19171	down	FALSE	Homo sapiens angiopoietin-like 1 (ANGPTL1), mRNA [NM_004673]	9068	GO:0007165|GO:0005102|GO:0005576|GO:0007169|GO:0005615	178820318	chr1	178820259	-	hs|1q25.2	NM_004673	angiopoietin-like 1	ANGPTL1	chr1:178820318-178820259	NM_004673	Hs.591474
A_23_P167493	18.1389	-18.1389	-4.18101	down	FALSE	Homo sapiens CART prepropeptide (CARTPT), mRNA [NM_004291]	9607	GO:0008343|GO:0070253|GO:0046850|GO:0001678|GO:0007267|GO:0032099|GO:0007268|GO:0045671|GO:0005576|GO:0032812|GO:0045777|GO:0051971|GO:0005615|GO:0045779|GO:0032922|GO:0003674|GO:0007165|GO:0000186|GO:0050796|GO:0007186|GO:0007218|GO:0070093|GO:0009267	71016606	chr5	71016547	+	hs|5q13.2	NM_004291	CART prepropeptide	CARTPT	chr5:71016547-71016606	NM_004291	Hs.1707
A_33_P3274129	17.615	-17.615	-4.13873	down	FALSE	Homo sapiens transmembrane protein 151B (TMEM151B), mRNA [NM_001137560]	441151	GO:0016020|GO:0016021	44247181	chr6	44247122	+	hs|6p21.1	NM_001137560	transmembrane protein 151B	TMEM151B	chr6:44247122-44247181	NM_001137560	Hs.632851
A_33_P3421923	17.6066	-17.6066	-4.13804	down	FALSE	Homo sapiens cell adhesion molecule 3 (CADM3), transcript variant 1, mRNA [NM_021189]	57863	GO:0005886|GO:0005911|GO:0034329|GO:0016021|GO:0007155|GO:0007156|GO:0045216|GO:0042803|GO:0007157|GO:0034332	159172931	chr1	159172872	+	hs|1q23.2	NM_021189	cell adhesion molecule 3	CADM3	chr1:159172872-159172931	NM_021189	Hs.365689
A_33_P3230698	17.5331	-17.5331	-4.13201	down	FALSE	Homo sapiens kinesin family member 1A (KIF1A), mRNA [NM_004321]	547	GO:0005737|GO:0003774|GO:0000166|GO:0005874|GO:0005634|GO:0008089|GO:0005856|GO:0003777|GO:0005524|GO:0007018	241653244	chr2	241653185	-	hs|2q37.3	NM_004321	kinesin family member 1A	KIF1A	chr2:241653244-241653185	NM_004321	Hs.516802
A_23_P4387	17.425	-17.425	-4.12309	down	FALSE	Homo sapiens keratin 24 (KRT24), mRNA [NM_019016]	192666	GO:0005882|GO:0005737|GO:0005198|GO:0045111	38854553	chr17	38854494	-	hs|17q21.2	NM_019016	keratin 24	KRT24	chr17:38854553-38854494	NM_019016	Hs.87383
A_23_P126582	17.376	-17.376	-4.11902	down	FALSE	Homo sapiens calsequestrin 2 (cardiac muscle) (CASQ2), nuclear gene encoding mitochondrial protein, mRNA [NM_001232]	845	GO:0007507|GO:0005509|GO:0033018|GO:0006941	116243302	chr1	116243243	-	hs|1p13.1	NM_001232	calsequestrin 2 (cardiac muscle)	CASQ2	chr1:116243302-116243243	NM_001232	Hs.57975
A_23_P21495	17.3183	-17.3183	-4.11422	down	FALSE	Homo sapiens Fc fragment of IgG binding protein (FCGBP), mRNA [NM_003890]	8857	GO:0005515|GO:0005576	40354126	chr19	40354068	-	hs|19q13.2	NM_003890	Fc fragment of IgG binding protein	FCGBP	chr19:40354126-40354068	NM_003890	Hs.111732
A_23_P45324	17.2909	-17.2909	-4.11194	down	FALSE	Homo sapiens transmembrane protein 35 (TMEM35), mRNA [NM_021637]	59353	GO:0016020|GO:0016023|GO:0016021|GO:0005778|GO:0005777	100351289	chrX	100351230	+	hs|Xq22.1	NM_021637	transmembrane protein 35	TMEM35	chrX:100351230-100351289	NM_021637	Hs.45140
A_24_P226332	17.2714	-17.2714	-4.11031	down	FALSE	Homo sapiens EPH receptor A7 (EPHA7), mRNA [NM_004440]	2045	GO:0031290|GO:0031594|GO:0005524|GO:0030425|GO:0016310|GO:0045499|GO:0043525|GO:0005003|GO:0046875|GO:0000166|GO:0016020|GO:0005887|GO:0045211|GO:0043025|GO:0048755|GO:0004872|GO:0004713|GO:0004714	93950539	chr6	93950480	-	hs|6q16.1	NM_004440	EPH receptor A7	EPHA7	chr6:93950539-93950480	NM_004440	Hs.73962
A_33_P3244808	17.2036	-17.2036	-4.10464	down	FALSE	Homo sapiens bestrophin 4 (BEST4), mRNA [NM_153274]	266675	GO:0008150|GO:0003674|GO:0005886|GO:0034707|GO:0016021|GO:0005254|GO:0005216|GO:0006811	45249335	chr1	45249276	-	hs|1p34.1	NM_153274	bestrophin 4	BEST4	chr1:45249335-45249276	NM_153274	Hs.302513
A_32_P15544	17.0116	-17.0116	-4.08844	down	FALSE	Homo sapiens proline rich membrane anchor 1 (PRIMA1), mRNA [NM_178013]	145270	GO:0030054|GO:0005886|GO:0045202|GO:0016021|GO:0042135	94185356	chr14	94185297	-	hs|14q32.12	NM_178013	proline rich membrane anchor 1	PRIMA1	chr14:94185356-94185297	NM_178013	Hs.432401
A_23_P214208	16.7288	-16.7288	-4.06427	down	FALSE	Homo sapiens cannabinoid receptor 1 (brain) (CNR1), transcript variant 2, mRNA [NM_033181]	1268	GO:0005515|GO:0002866|GO:0060405|GO:0005886|GO:0031999|GO:0045471|GO:0045776|GO:0007283|GO:0045777|GO:0042220|GO:0045759|GO:0033004|GO:0004949|GO:0043271|GO:0031622|GO:0008144|GO:0032496|GO:0007610|GO:0004872|GO:0007613|GO:0051966|GO:0005792|GO:0060259|GO:0043065|GO:0007584|GO:0060135|GO:0007568|GO:0006950|GO:0043278|GO:0019233|GO:0019216|GO:0051001|GO:0050796|GO:0007187|GO:0005887|GO:0032228|GO:…	88850041	chr6	88849982	-	hs|6q15	NM_033181	cannabinoid receptor 1 (brain)	CNR1	chr6:88850041-88849982	NM_033181	Hs.75110
A_33_P3275801	16.6117	-16.6117	-4.05413	down	FALSE	Homo sapiens desmin (DES), mRNA [NM_001927]	1674	GO:0005515|GO:0005882|GO:0030018|GO:0030049|GO:0008016|GO:0045202|GO:0005626|GO:0005829|GO:0042383|GO:0005622|GO:0005916|GO:0005737|GO:0006936|GO:0043292|GO:0005198|GO:0007010|GO:0005200|GO:0045098|GO:0005856	220291459	chr2	220291400	+	hs|2q35	NM_001927	desmin	DES	chr2:220291400-220291459	NM_001927	Hs.594952
A_24_P381441	16.5795	-16.5795	-4.05133	down	FALSE	Homo sapiens LIM domain only 3 (rhombotin-like 2) (LMO3), transcript variant 1, mRNA [NM_018640]	55885	GO:0006355|GO:0008270|GO:0046872	16701693	chr12	16701634	-	hs|12p12.3	NM_018640	LIM domain only 3 (rhombotin-like 2)	LMO3	chr12:16701693-16701634	NM_018640	Hs.504908
A_33_P3390868	16.5445	-16.5445	-4.04828	down	FALSE	Homo sapiens synaptopodin 2 (SYNPO2), transcript variant 1, mRNA [NM_133477]	171024	GO:0071889|GO:0051371|GO:0030018|GO:0005737|GO:0005634|GO:0003779	119982134	chr4	119982075	+	hs|4q26	NM_133477	synaptopodin 2	SYNPO2	chr4:119982075-119982134	NM_133477	Hs.655519
A_23_P41476	16.3652	-16.3652	-4.03256	down	FALSE	Homo sapiens shisa homolog 3 (Xenopus laevis) (SHISA3), mRNA [NM_001080505]	152573	GO:0016020|GO:0005783|GO:0005789|GO:0007275|GO:0016021	42404240	chr4	42404181	+	hs|4p13	NM_001080505	shisa homolog 3 (Xenopus laevis)	SHISA3	chr4:42404181-42404240	NM_001080505	Hs.370904
A_23_P81158	16.2744	-16.2744	-4.02453	down	FALSE	Homo sapiens alcohol dehydrogenase 1C (class I), gamma polypeptide (ADH1C), mRNA [NM_000669]	126	GO:0004022|GO:0005737|GO:0006805|GO:0005488|GO:0006069|GO:0016491|GO:0008270|GO:0046872|GO:0005829	100260740	chr4	100257881	-	hs|4q23	NM_000669	alcohol dehydrogenase 1C (class I), gamma polypeptide	ADH1C	chr4:100260740-100257881	NM_000669	Hs.654537
A_23_P362694	16.2091	-16.2091	-4.01873	down	FALSE	Homo sapiens chromosome 4 open reading frame 7 (C4orf7), mRNA [NM_152997]	260436	GO:0005576	71100846	chr4	71099918	+	hs|4q13.3	NM_152997	chromosome 4 open reading frame 7	C4orf7	chr4:71099918-71100846	NM_152997	Hs.320147
A_32_P302205	16.1336	-16.1336	-4.012	down	FALSE	Homo sapiens sucrase-isomaltase (alpha-glucosidase) (SI), mRNA [NM_001041]	6476	GO:0032868|GO:0004574|GO:0004575|GO:0005794|GO:0005886|GO:0005975|GO:0007584|GO:0033189|GO:0007568|GO:0051384|GO:0005903|GO:0016324|GO:0042594|GO:0009744|GO:0009750|GO:0044245|GO:0030246|GO:0045121|GO:0016021|GO:0004558	164700096	chr3	164700037	-	hs|3q26.1	NM_001041	sucrase-isomaltase (alpha-glucosidase)	SI	chr3:164700096-164700037	NM_001041	Hs.429596
A_33_P3345041	16.0389	-16.0389	-4.0035	down	FALSE	Homo sapiens hypothetical LOC150538 (FLJ32063), non-coding RNA [NR_026830]	150538		200337462	chr2	200337403	+	hs|2q33.1	NR_026830	hypothetical LOC150538	FLJ32063	chr2:200337403-200337462	NR_026830	Hs.721226
A_33_P3212729	16.0154	-16.0154	-4.00139	down	FALSE	Homo sapiens PDZ domain containing ring finger 4 (PDZRN4), transcript variant 1, mRNA [NM_001164595]	29951	GO:0004842|GO:0008270|GO:0046872	41967642	chr12	41967583	+	hs|12q12	NM_001164595	PDZ domain containing ring finger 4	PDZRN4	chr12:41967583-41967642	NM_001164595	Hs.380044
A_33_P3273684	15.9972	-15.9972	-3.99975	down	FALSE	Homo sapiens neurexin 1 (NRXN1), transcript variant alpha2, mRNA [NM_001135659]	9378	GO:0023041|GO:0005515|GO:2000463|GO:0005886|GO:0009986|GO:0060134|GO:0005102|GO:0007268|GO:0030139|GO:0001525|GO:0046872|GO:0042734|GO:0016020|GO:0005887|GO:0007411|GO:0050885|GO:0030534|GO:0004872|GO:0016021|GO:0007612|GO:0007625|GO:0007155|GO:0050839|GO:0007158	50149144	chr2	50149085	-	hs|2p16.3	NM_001135659	neurexin 1	NRXN1	chr2:50149144-50149085	NM_001135659	Hs.637685
A_23_P153616	15.9546	-15.9546	-3.9959	down	FALSE	Homo sapiens mucosal vascular addressin cell adhesion molecule 1 (MADCAM1), transcript variant 1, mRNA [NM_130760]	8174	GO:0007165|GO:0006955|GO:0016020|GO:0005886|GO:0050776|GO:0007568|GO:0002687|GO:0005624|GO:0016021|GO:0009790|GO:0007155	505251	chr19	505192	+	hs|19p13.3	NM_130760	mucosal vascular addressin cell adhesion molecule 1	MADCAM1	chr19:505192-505251	NM_130760	Hs.102598
A_23_P125233	15.9455	-15.9455	-3.99508	down	FALSE	Homo sapiens calponin 1, basic, smooth muscle (CNN1), mRNA [NM_001299]	1264	GO:0005516|GO:0031032|GO:0003779|GO:0006940|GO:0005856	11661064	chr19	11661005	+	hs|19p13.2	NM_001299	calponin 1, basic, smooth muscle	CNN1	chr19:11661005-11661064	NM_001299	Hs.465929
A_24_P870799	15.6112	-15.6112	-3.96451	down	FALSE	Homo sapiens glutamate receptor, ionotropic, kainate 3 (GRIK3), mRNA [NM_000831]	2899	GO:0030424|GO:0030054|GO:0005886|GO:0001640|GO:0005234|GO:0007268|GO:0045202|GO:0007196|GO:0032839|GO:0030425|GO:0043195|GO:0045211|GO:0004970|GO:0042391|GO:0015277|GO:0043204|GO:0004872|GO:0006811|GO:0001664|GO:0051967|GO:0007216|GO:0007215|GO:0005887|GO:0008066|GO:0005216	37261317	chr1	37261258	-	hs|1p34.3	NM_000831	glutamate receptor, ionotropic, kainate 3	GRIK3	chr1:37261317-37261258	NM_000831	Hs.128848
A_24_P334378	15.5428	-15.5428	-3.95818	down	FALSE	Homo sapiens UDP glucuronosyltransferase 2 family, polypeptide A3 (UGT2A3), mRNA [NM_024743]	79799	GO:0016020|GO:0008152|GO:0015020|GO:0016021	69794708	chr4	69794649	-	hs|4q13.2	NM_024743	UDP glucuronosyltransferase 2 family, polypeptide A3	UGT2A3	chr4:69794708-69794649	NM_024743	Hs.122583
A_23_P58407	15.4704	-15.4704	-3.95143	down	FALSE	Homo sapiens UDP glucuronosyltransferase 2 family, polypeptide B15 (UGT2B15), mRNA [NM_001076]	7366	GO:0005792|GO:0006805|GO:0016020|GO:0005783|GO:0008152|GO:0001972|GO:0005789|GO:0015020|GO:0016021|GO:0008202	69512817	chr4	69512758	-	hs|4q13.2	NM_001076	UDP glucuronosyltransferase 2 family, polypeptide B15	UGT2B15	chr4:69512817-69512758	NM_001076	Hs.150207
A_23_P200741	15.3549	-15.3549	-3.94063	down	FALSE	Homo sapiens dermatopontin (DPT), mRNA [NM_001937]	1805	GO:0031012|GO:0008285|GO:0030199|GO:0005578|GO:0005576|GO:0007155|GO:0005615	168664807	chr1	168664748	-	hs|1q24.2	NM_001937	dermatopontin	DPT	chr1:168664807-168664748	NM_001937	Hs.80552
A_24_P168925	15.307	-15.307	-3.93612	down	FALSE	Homo sapiens chordin-like 1 (CHRDL1), transcript variant 1, mRNA [NM_001143981]	91851	GO:0001503|GO:0007275|GO:0005576|GO:0030509|GO:0030154|GO:0007399	109917279	chrX	109917220	-	hs|Xq23	NM_001143981	chordin-like 1	CHRDL1	chrX:109917279-109917220	NM_001143981	Hs.496587
A_23_P212968	15.1481	-15.1481	-3.92106	down	FALSE	Homo sapiens UDP glucuronosyltransferase 2 family, polypeptide B11 (UGT2B11), mRNA [NM_001073]	10720	GO:0008210|GO:0005792|GO:0006805|GO:0016020|GO:0005783|GO:0008152|GO:0005789|GO:0015020|GO:0016021	70074162	chr4	70074103	-	hs|4q13.2	NM_001073	UDP glucuronosyltransferase 2 family, polypeptide B11	UGT2B11	chr4:70074162-70074103	NM_001073	Hs.339811
A_23_P45185	14.7065	-14.7065	-3.87838	down	FALSE	Homo sapiens c-fos induced growth factor (vascular endothelial growth factor D) (FIGF), mRNA [NM_004469]	2277	GO:0032755|GO:0008284|GO:0030947|GO:0060754|GO:0005615|GO:0030154|GO:0042803|GO:0031093|GO:0051781|GO:0070555|GO:0001666|GO:0048010|GO:0030168|GO:0007275|GO:0005576|GO:0001525|GO:0005161|GO:0042056|GO:0050918|GO:0050930|GO:0016020|GO:0007596|GO:0002576|GO:0043185|GO:0008083	15363842	chrX	15363783	-	hs|Xp22.2	NM_004469	c-fos induced growth factor (vascular endothelial growth factor D)	FIGF	chrX:15363842-15363783	NM_004469	Hs.11392
A_33_P3316621	14.4697	-14.4697	-3.85497	down	FALSE	Homo sapiens bone morphogenetic protein 3 (BMP3), mRNA [NM_001201]	651	GO:0051216|GO:0031988|GO:0005102|GO:0007267|GO:0005576|GO:0007275|GO:0005125|GO:0005615|GO:0030154|GO:0001501|GO:0001503|GO:0070700|GO:0045944|GO:0008083|GO:0040007	81978623	chr4	81978564	+	hs|4q21.21	NM_001201	bone morphogenetic protein 3	BMP3	chr4:81978564-81978623	NM_001201	Hs.387411
A_23_P39067	14.4009	-14.4009	-3.84809	down	FALSE	Homo sapiens Spi-B transcription factor (Spi-1/PU.1 related) (SPIB), mRNA [NM_003121]	6689	GO:0043565|GO:0005737|GO:0003700|GO:0006357|GO:0015630|GO:0030225|GO:0005634	50932096	chr19	50932037	+	hs|19q13.33	NM_003121	Spi-B transcription factor (Spi-1/PU.1 related)	SPIB	chr19:50932037-50932096	NM_003121	Hs.437905
A_23_P155688	14.3871	-14.3871	-3.8467	down	FALSE	Homo sapiens serine peptidase inhibitor, Kazal type 2 (acrosin-trypsin inhibitor) (SPINK2), mRNA [NM_021114]	6691	GO:0010951|GO:0004866|GO:0004867|GO:0008233|GO:0005576	57676212	chr4	57676153	-	hs|4q12	NM_021114	serine peptidase inhibitor, Kazal type 2 (acrosin-trypsin inhibitor)	SPINK2	chr4:57676212-57676153	NM_021114	Hs.98243
A_33_P3347201	14.3635	-14.3635	-3.84434	down	FALSE	V-set and transmembrane domain containing 2A [Source:HGNC Symbol;Acc:28499] [ENST00000407838]	222008	GO:0005576	54638138	chr7	54638079	+	hs|7p11.2	CR613464	V-set and transmembrane domain containing 2A	VSTM2A	chr7:54638079-54638138		Hs.335933
A_33_P3264331	14.3584	-14.3584	-3.84382	down	FALSE	Homo sapiens forkhead box D3 (FOXD3), mRNA [NM_012183]	27022	GO:0005515|GO:0007389|GO:0001658|GO:0003700|GO:0044212|GO:0051216|GO:0003705|GO:0001755|GO:0005634|GO:0048846|GO:0051090|GO:0003690|GO:0045944|GO:0005667|GO:0001822|GO:0008301|GO:0001892|GO:0030318|GO:0000122|GO:0001829|GO:0001701|GO:0006351|GO:0048485|GO:0048484|GO:0043565|GO:0050935|GO:0007422|GO:0048937|GO:0008134	63790661	chr1	63790602	+	hs|1p31.3	NM_012183	forkhead box D3	FOXD3	chr1:63790602-63790661	NM_012183	Hs.546573
A_33_P3285945	14.3058	-14.3058	-3.83853	down	FALSE	Homo sapiens chemokine (C-C motif) ligand 21 (CCL21), mRNA [NM_002989]	6366	GO:0051897|GO:0031295|GO:0007267|GO:0046330|GO:0051491|GO:0005615|GO:2000147|GO:0097026|GO:0031529|GO:0006955|GO:0006954|GO:0050921|GO:0030838|GO:0034695|GO:0043552|GO:0045860|GO:0031274|GO:0048469|GO:0070374|GO:0043123|GO:0008009|GO:0001771|GO:0051209|GO:2000529|GO:0002407|GO:0033630|GO:0005576|GO:0032862|GO:0002606|GO:0010560|GO:2000107|GO:0048260|GO:0090023|GO:0001768|GO:0035759|GO:0001954|GO:…	34709062	chr9	34709003	-	hs|9p13.3	NM_002989	chemokine (C-C motif) ligand 21	CCL21	chr9:34709062-34709003	NM_002989	Hs.57907
A_23_P24543	14.1621	-14.1621	-3.82396	down	FALSE	Homo sapiens family with sequence similarity 55, member A (FAM55A), mRNA [NM_152315]	120400	GO:0005576	114392568	chr11	114392509	-	hs|11q23.2	NM_152315	family with sequence similarity 55, member A	FAM55A	chr11:114392568-114392509	NM_152315	Hs.721328
A_23_P213228	14.1131	-14.1131	-3.81896	down	FALSE	Homo sapiens paired-like homeobox 2b (PHOX2B), mRNA [NM_003924]	8929	GO:0003712|GO:0021533|GO:0000790|GO:0006355|GO:0000977|GO:0003700|GO:0008285|GO:0005634|GO:0007275|GO:0006351|GO:0007399|GO:0043565|GO:0045665|GO:0045666|GO:0045944|GO:0010001|GO:0048468|GO:0001764	41746383	chr4	41746324	-	hs|4p13	NM_003924	paired-like homeobox 2b	PHOX2B	chr4:41746383-41746324	NM_003924	Hs.87202
A_24_P100996	14.0657	-14.0657	-3.81411	down	FALSE	Homo sapiens anoctamin 5 (ANO5), transcript variant 1, mRNA [NM_213599]	203859	GO:0016020|GO:0005783|GO:0034707|GO:0005789|GO:0016021|GO:0005254|GO:0005216|GO:0006811	22304377	chr11	22304318	+	hs|11p14.3	NM_213599	anoctamin 5	ANO5	chr11:22304318-22304377	NM_213599	Hs.154329
A_23_P319005	14.0038	-14.0038	-3.80775	down	FALSE	Homo sapiens HMP19 protein (HMP19), mRNA [NM_015980]	51617	GO:0005794|GO:0016020|GO:0032580|GO:0032585|GO:0031410|GO:0016021|GO:0007212|GO:0050780|GO:0030659|GO:0005768	173535859	chr5	173535800	+	hs|5q35.2	NM_015980	HMP19 protein	HMP19	chr5:173535800-173535859	NM_015980	Hs.559412
A_23_P125705	13.9552	-13.9552	-3.80273	down	FALSE	Homo sapiens nucleosome assembly protein 1-like 2 (NAP1L2), mRNA [NM_021963]	4674	GO:0005678|GO:0006334|GO:0005634	72432731	chrX	72432672	-	hs|Xq13.2	NM_021963	nucleosome assembly protein 1-like 2	NAP1L2	chrX:72432731-72432672	NM_021963	Hs.730784
A_32_P86578	13.9444	-13.9444	-3.80162	down	FALSE	Homo sapiens hypothetical LOC389023 (LOC389023), non-coding RNA [NR_036580]	389023		115901811	chr2	115901752	-	hs|2q14.1	NR_036580	hypothetical LOC389023	LOC389023	chr2:115901811-115901752	NR_036580	Hs.97540
A_23_P145529	13.8852	-13.8852	-3.79547	down	FALSE	Homo sapiens protein kinase (cAMP-dependent, catalytic) inhibitor beta (PKIB), transcript variant 1, mRNA [NM_181795]	5570	GO:0016301|GO:0004860|GO:0006469|GO:0004862	123046396	chr6	123046337	+	hs|6q22.31	NM_181795	protein kinase (cAMP-dependent, catalytic) inhibitor beta	PKIB	chr6:123046337-123046396	NM_181795	Hs.726217
A_23_P373521	13.8822	-13.8822	-3.79516	down	FALSE	Homo sapiens heart and neural crest derivatives expressed 2 (HAND2), mRNA [NM_021973]	9464	GO:0000790|GO:2000679|GO:0003700|GO:0044212|GO:0048538|GO:0005634|GO:0030154|GO:0042803|GO:0007512|GO:0001947|GO:0014032|GO:0045944|GO:0010667|GO:0033613|GO:0003266|GO:0005667|GO:0006355|GO:0000977|GO:0046982|GO:0003713|GO:0019904|GO:0006915|GO:0070888|GO:0007275|GO:0001525|GO:0003677|GO:0001701|GO:0003007|GO:0061309|GO:0045893|GO:0003357|GO:0008134	174448332	chr4	174448273	-	hs|4q34.1	NM_021973	heart and neural crest derivatives expressed 2	HAND2	chr4:174448332-174448273	NM_021973	Hs.388245
A_23_P156826	13.8751	-13.8751	-3.79443	down	FALSE	Homo sapiens chromosome 6 open reading frame 105 (C6orf105), transcript variant 2, mRNA [NM_032744]	84830	GO:0016020|GO:0016021	11714061	chr6	11714002	-	hs|6p24.1	NM_032744	chromosome 6 open reading frame 105	C6orf105	chr6:11714061-11714002	NM_032744	Hs.126409
A_33_P3353737	13.79	-13.79	-3.78555	down	FALSE	Homo sapiens alcohol dehydrogenase 1B (class I), beta polypeptide (ADH1B), mRNA [NM_000668]	125	GO:0005737|GO:0006805|GO:0005488|GO:0006069|GO:0004024|GO:0016491|GO:0008270|GO:0046872|GO:0005829	100227587	chr4	100227528	-	hs|4q23	NM_000668	alcohol dehydrogenase 1B (class I), beta polypeptide	ADH1B	chr4:100227587-100227528	NM_000668	Hs.4
A_24_P224488	13.7648	-13.7648	-3.78291	down	FALSE	Homo sapiens microtubule-associated protein tau (MAPT), transcript variant 1, mRNA [NM_016835]	4137	GO:0008017|GO:0005515|GO:0008219|GO:0030424|GO:0017124|GO:0005886|GO:0048699|GO:0045773|GO:0042995|GO:0006921|GO:0005829|GO:0030426|GO:0042802|GO:0005737|GO:0005856|GO:0045298|GO:0071813|GO:0031116|GO:0005875|GO:0005874|GO:0031113|GO:0006915|GO:0000226|GO:0034399|GO:0007026|GO:0005200|GO:0010506|GO:0019899|GO:0034187	44105548	chr17	44105489	+	hs|17q21.31	NM_016835	microtubule-associated protein tau	MAPT	chr17:44105489-44105548	NM_016835	Hs.101174
A_23_P156708	13.7545	-13.7545	-3.78183	down	FALSE	Homo sapiens tenascin XB (TNXB), transcript variant XB-S, mRNA [NM_032470]	7148	GO:0030036|GO:0005578|GO:0005576|GO:0005583|GO:0005615|GO:0005622|GO:0031012|GO:0007165|GO:0005178|GO:0032963|GO:0007155|GO:0008201|GO:0048251	32009022	chr6	32008964	-	hs|6p21.33	NM_032470	tenascin XB	TNXB	chr6:32009022-32008964	NM_032470	Hs.485104
A_33_P3218649	13.6075	-13.6075	-3.76634	down	FALSE	Homo sapiens glycoprotein M6B (GPM6B), transcript variant 1, mRNA [NM_001001995]	2824	GO:0003674|GO:0016020|GO:0007275|GO:0016021|GO:0030154|GO:0007399	13789216	chrX	13789157	-	hs|Xp22.2	NM_001001995	glycoprotein M6B	GPM6B	chrX:13789216-13789157	NM_001001995	Hs.495710
A_32_P118397	13.5714	-13.5714	-3.7625	down	FALSE	Homo sapiens HEPACAM family member 2 (HEPACAM2), transcript variant 1, mRNA [NM_001039372]	253012	GO:0016020|GO:0016021	92818337	chr7	92818278	-	hs|7q21.3	NM_001039372	HEPACAM family member 2	HEPACAM2	chr7:92818337-92818278	NM_001039372	Hs.443169
A_23_P62377	13.332	-13.332	-3.73682	down	FALSE	Homo sapiens pregnancy up-regulated non-ubiquitously expressed CaM kinase (PNCK), transcript variant 1, mRNA [NM_001039582]	139728	GO:0005516|GO:0005737|GO:0000166|GO:0005634|GO:0004683|GO:0005524	152936250	chrX	152936042	-	hs|Xq28	NM_001039582	pregnancy up-regulated non-ubiquitously expressed CaM kinase	PNCK	chrX:152936250-152936042	NM_001039582	Hs.436667
A_23_P69497	13.1134	-13.1134	-3.71297	down	FALSE	Homo sapiens C-type lectin domain family 3, member B (CLEC3B), mRNA [NM_003278]	7123	GO:0005515|GO:0001501|GO:0005529|GO:0005576|GO:0005615	45077561	chr3	45077502	+	hs|3p21.31	NM_003278	C-type lectin domain family 3, member B	CLEC3B	chr3:45077502-45077561	NM_003278	Hs.476092
A_23_P79968	13.0413	-13.0413	-3.70501	down	FALSE	Homo sapiens proprotein convertase subtilisin/kexin type 2 (PCSK2), transcript variant 1, mRNA [NM_002594]	5126	GO:0005515|GO:0030133|GO:0016540|GO:0004252|GO:0005625|GO:0031410|GO:0005615|GO:0007399|GO:0034230|GO:0034231|GO:0016020|GO:0006508|GO:0008233|GO:0030070|GO:0030141	17465081	chr20	17465022	+	hs|20p12.1	NM_002594	proprotein convertase subtilisin/kexin type 2	PCSK2	chr20:17465022-17465081	NM_002594	Hs.315186
A_33_P3234202	12.9197	-12.9197	-3.6915	down	FALSE	Homo sapiens deoxyribonuclease I-like 3 (DNASE1L3), mRNA [NM_004944]	1776	GO:0006308|GO:0004536|GO:0016787|GO:0006309|GO:0005509|GO:0006915|GO:0005634|GO:0006259|GO:0016888|GO:0003677	58178414	chr3	58178355	-	hs|3p14.3	NM_004944	deoxyribonuclease I-like 3	DNASE1L3	chr3:58178414-58178355	NM_004944	Hs.476453
A_33_P3319542	12.8914	-12.8914	-3.68833	down	FALSE	Homo sapiens solute carrier family 8 (sodium/calcium exchanger), member 2 (SLC8A2), mRNA [NM_015063]	6543	GO:0005516|GO:0060402|GO:0005886|GO:0005874|GO:0030168|GO:0033280|GO:0042995|GO:0055085|GO:0005432|GO:0021537|GO:0005739|GO:0007154|GO:0015297|GO:0043197|GO:0007596|GO:0043025|GO:0006816|GO:0016021|GO:0006814|GO:0006811	47931982	chr19	47931923	-	hs|19q13.32	NM_015063	solute carrier family 8 (sodium/calcium exchanger), member 2	SLC8A2	chr19:47931982-47931923	NM_015063	Hs.172884
A_23_P252556	12.8889	-12.8889	-3.68805	down	FALSE	Homo sapiens brain-specific angiogenesis inhibitor 3 (BAI3), mRNA [NM_001704]	577	GO:0007186|GO:0005886|GO:0007218|GO:0004930|GO:0016525|GO:0016021	70098925	chr6	70098866	+	hs|6q13	NM_001704	brain-specific angiogenesis inhibitor 3	BAI3	chr6:70098866-70098925	NM_001704	Hs.13261
A_23_P357717	12.851	-12.851	-3.68381	down	FALSE	Homo sapiens T-cell leukemia/lymphoma 1A (TCL1A), transcript variant 1, mRNA [NM_021966]	8115	GO:0005792|GO:0005737|GO:0005783|GO:0019827|GO:0007275|GO:0045120|GO:0005938	96176337	chr14	96176290	-	hs|14q32.13	NM_021966	T-cell leukemia/lymphoma 1A	TCL1A	chr14:96176337-96176290	NM_021966	Hs.2484
A_23_P68167	12.7628	-12.7628	-3.67387	down	FALSE	Homo sapiens cyclic nucleotide gated channel alpha 3 (CNGA3), transcript variant 1, mRNA [NM_001298]	1261	GO:0046549|GO:0005886|GO:0005221|GO:0055085|GO:0007165|GO:0000166|GO:0016020|GO:0030553|GO:0006810|GO:0016021|GO:0005216|GO:0007601|GO:0050896|GO:0001750|GO:0006811|GO:0015276	99015053	chr2	99014994	+	hs|2q11.2	NM_001298	cyclic nucleotide gated channel alpha 3	CNGA3	chr2:99014994-99015053	NM_001298	Hs.234785
A_23_P100056	12.7019	-12.7019	-3.66697	down	FALSE	Homo sapiens RNA binding protein with multiple splicing 2 (RBPMS2), mRNA [NM_194272]	348093	GO:0000166|GO:0003676	65032375	chr15	65032316	-	hs|15q22.31	NM_194272	RNA binding protein with multiple splicing 2	RBPMS2	chr15:65032375-65032316	NM_194272	Hs.436518
A_33_P3281985	12.6886	-12.6886	-3.66546	down	FALSE	Homo sapiens complement component (3d/Epstein Barr virus) receptor 2 (CR2), transcript variant 1, mRNA [NM_001006658]	1380	GO:0006955|GO:0005886|GO:0045087|GO:0006958|GO:0016021|GO:0042803|GO:0002430|GO:0004888|GO:0004875	207663175	chr1	207663116	+	hs|1q32.2	NM_001006658	complement component (3d/Epstein Barr virus) receptor 2	CR2	chr1:207663116-207663175	NM_001006658	Hs.445757
A_23_P127267	12.6641	-12.6641	-3.66267	down	FALSE	Homo sapiens leucine-rich, glioma inactivated 1 (LGI1), mRNA [NM_005097]	9211	GO:0005515|GO:0030054|GO:0008283|GO:0030307|GO:0005102|GO:0045202|GO:0005576|GO:0005615|GO:0031175|GO:0007399|GO:0007411|GO:0050806|GO:0051260	95557595	chr10	95557536	+	hs|10q23.33	NM_005097	leucine-rich, glioma inactivated 1	LGI1	chr10:95557536-95557595	NM_005097	Hs.533670
A_24_P400842	12.6253	-12.6253	-3.65824	down	FALSE	Homo sapiens ADAMTS-like 3 (ADAMTSL3), mRNA [NM_207517]	57188	GO:0005578|GO:0008270|GO:0008233|GO:0005576|GO:0008237	84527546	chr15	84506937	+	hs|15q25.2	NM_207517	ADAMTS-like 3	ADAMTSL3	chr15:84506937-84527546	NM_207517	Hs.459162
A_33_P3399985	12.5957	-12.5957	-3.65486	down	FALSE	immunoglobulin kappa variable 2D-24 (non-functional) [Source:HGNC Symbol;Acc:5797] [ENST00000462693]			90044345	chr2	90044286	+	hs|2p11.2	AJ272081			chr2:90044286-90044345		Hs.535593
A_24_P114142	12.5213	-12.5213	-3.64631	down	FALSE	Homo sapiens contactin 2 (axonal) (CNTN2), mRNA [NM_005076]	6900	GO:0030424|GO:0005886|GO:0022010|GO:0031225|GO:0043621|GO:0042802|GO:0031623|GO:0007413|GO:0001948|GO:0048168|GO:0007411|GO:0044456|GO:0043209|GO:0008076|GO:0043025|GO:0007628|GO:0010769|GO:0060168|GO:0007612|GO:0007155|GO:0009986|GO:0044224|GO:0031133|GO:0000226|GO:0021853|GO:0048710|GO:0010954|GO:0033268|GO:0045665|GO:0007160|GO:0045163|GO:0005887|GO:0030246|GO:0034613|GO:0001764|GO:0071206	205047102	chr1	205047043	+	hs|1q32.1	NM_005076	contactin 2 (axonal)	CNTN2	chr1:205047043-205047102	NM_005076	Hs.519220
A_23_P405815	12.5198	-12.5198	-3.64614	down	FALSE	Homo sapiens phosphorylase, glycogen, muscle (PYGM), transcript variant 1, mRNA [NM_005609]	5837	GO:0005515|GO:0001666|GO:0016208|GO:0016757|GO:0005975|GO:0005977|GO:0005529|GO:0006874|GO:0008184|GO:0005625|GO:0051591|GO:0005829|GO:0005737|GO:0016529|GO:0000166|GO:0008144|GO:0030170|GO:0006006|GO:0005980	64514412	chr11	64514241	-	hs|11q13.1	NM_005609	phosphorylase, glycogen, muscle	PYGM	chr11:64514412-64514241	NM_005609	Hs.154084
A_23_P61042	12.421	-12.421	-3.63471	down	FALSE	immunoglobulin heavy constant alpha 2 (A2m marker) [Source:HGNC Symbol;Acc:5479] [ENST00000390539]			106053930	chr14	106053649	-	hs|14q32.33	XR_111480			chr14:106053930-106053649	XR_111480	Hs.699841
A_33_P3284453	12.4151	-12.4151	-3.63403	down	FALSE	Homo sapiens chromosome 6 open reading frame 174 (C6orf174), mRNA [NM_001012279]	387104	GO:0016020|GO:0016021	127771389	chr6	127771330	-	hs|6q22.33	NM_001012279	chromosome 6 open reading frame 174	C6orf174	chr6:127771389-127771330	NM_001012279	Hs.319247
A_24_P14464	12.3949	-12.3949	-3.63167	down	FALSE	Homo sapiens WAP four-disulfide core domain 2 (WFDC2), mRNA [NM_006103]	10406	GO:0010951|GO:0004866|GO:0004867|GO:0006508|GO:0005576|GO:0007283|GO:0005615	44099137	chr20	44099078	+	hs|20q13.12	NM_006103	WAP four-disulfide core domain 2	WFDC2	chr20:44099078-44099137	NM_006103	Hs.2719
A_23_P127978	12.3083	-12.3083	-3.62156	down	FALSE	Homo sapiens UDP-GlcNAc:betaGal beta-1,3-N-acetylglucosaminyltransferase 6 (core 3 synthase) (B3GNT6), mRNA [NM_138706]	192134	GO:0009101|GO:0005794|GO:0016020|GO:0000139|GO:0016757|GO:0006486|GO:0047223|GO:0016021|GO:0016269|GO:0008378	76752012	chr11	76751953	+	hs|11q13.5	NM_138706	UDP-GlcNAc:betaGal beta-1,3-N-acetylglucosaminyltransferase 6 (core 3 synthase)	B3GNT6	chr11:76751953-76752012	NM_138706	Hs.352622
A_33_P3342305	12.1844	-12.1844	-3.60696	down	FALSE	Homo sapiens ATP-binding cassette, sub-family A (ABC1), member 8 (ABCA8), mRNA [NM_007168]	10351	GO:0005886|GO:0000166|GO:0006810|GO:0042626|GO:0016021|GO:0016887|GO:0005524	66920902	chr17	66920843	-	hs|17q24.2	NM_007168	ATP-binding cassette, sub-family A (ABC1), member 8	ABCA8	chr17:66920902-66920843	NM_007168	Hs.58351
A_33_P3379816	12.1046	-12.1046	-3.59749	down	FALSE	Homo sapiens SET and MYND domain containing 1 (SMYD1), mRNA [NM_198274]	150572	GO:0007507|GO:0005737|GO:0003714|GO:0008270|GO:0006338|GO:0005634|GO:0045892|GO:0003677|GO:0046872	88412877	chr2	88412818	+	hs|2p11.2	NM_198274	SET and MYND domain containing 1	SMYD1	chr2:88412818-88412877	NM_198274	Hs.516176
A_33_P3212257	12.0778	-12.0778	-3.59429	down	FALSE	Homo sapiens multimerin 1 (MMRN1), mRNA [NM_007351]	22915	GO:0007596|GO:0002576|GO:0030168|GO:0031093|GO:0005576|GO:0007155	90875730	chr4	90875671	+	hs|4q22.1	NM_007351	multimerin 1	MMRN1	chr4:90875671-90875730	NM_007351	Hs.268107
A_23_P24083	11.9948	-11.9948	-3.58433	down	FALSE	Homo sapiens pancreatic lipase-related protein 2 (PNLIPRP2), mRNA [NM_005396]	5408	GO:0006629|GO:0004806|GO:0044241|GO:0005509|GO:0005576|GO:0004620|GO:0019376|GO:0047714|GO:0005615|GO:0016042|GO:0016787|GO:0047372|GO:0006641|GO:0009395	118404616	chr10	118404557	+	hs|10q25.3	NM_005396	pancreatic lipase-related protein 2	PNLIPRP2	chr10:118404557-118404616	NM_005396	Hs.423598
A_33_P3347697	11.99	-11.99	-3.58376	down	FALSE	Homo sapiens neuro-oncological ventral antigen 1 (NOVA1), transcript variant 1, mRNA [NM_002515]	4857	GO:0008380|GO:0006396|GO:0003723|GO:0007268|GO:0007626|GO:0005634	26915179	chr14	26915120	-	hs|14q12	NM_002515	neuro-oncological ventral antigen 1	NOVA1	chr14:26915179-26915120	NM_002515	Hs.31588
A_23_P106042	11.9093	-11.9093	-3.57402	down	FALSE	Homo sapiens CKLF-like MARVEL transmembrane domain containing 5 (CMTM5), transcript variant 3, mRNA [NM_001037288]	116173	GO:0016020|GO:0006935|GO:0016021|GO:0005615|GO:0005125	23848883	chr14	23848824	+	hs|14q11.2	NM_001037288	CKLF-like MARVEL transmembrane domain containing 5	CMTM5	chr14:23848824-23848883	NM_001037288	Hs.99272
A_23_P208030	11.8355	-11.8355	-3.56505	down	FALSE	Homo sapiens synaptotagmin IV (SYT4), mRNA [NM_020783]	6860	GO:0043005|GO:0005215|GO:0048471|GO:0030054|GO:0016020|GO:0005509|GO:0045202|GO:0030672|GO:0031410|GO:0016021|GO:0007269	40848011	chr18	40847952	-	hs|18q12.3	NM_020783	synaptotagmin IV	SYT4	chr18:40848011-40847952	NM_020783	Hs.8059
A_33_P3226099	11.8108	-11.8108	-3.56204	down	FALSE	Homo sapiens otopetrin 2 (OTOP2), mRNA [NM_178160]	92736	GO:0016020|GO:0016021	72929571	chr17	72929512	+	hs|17q25.1	NM_178160	otopetrin 2	OTOP2	chr17:72929512-72929571	NM_178160	Hs.352515
A_23_P38735	11.7465	-11.7465	-3.55415	down	FALSE	Homo sapiens cadherin 19, type 2 (CDH19), mRNA [NM_021153]	28513	GO:0016337|GO:0005886|GO:0005509|GO:0016021|GO:0007155|GO:0007156	64171885	chr18	64171826	-	hs|18q22.1	NM_021153	cadherin 19, type 2	CDH19	chr18:64171885-64171826	NM_021153	Hs.42771
A_23_P212050	11.7108	-11.7108	-3.54977	down	FALSE	Homo sapiens butyrylcholinesterase (BCHE), mRNA [NM_000055]	590	GO:0033265|GO:0004091|GO:0003990|GO:0007584|GO:0042493|GO:0004104|GO:0005624|GO:0051384|GO:0005576|GO:0043279|GO:0003824|GO:0019695|GO:0005615|GO:0007271|GO:0051593|GO:0001540|GO:0016787|GO:0016020|GO:0050805|GO:0008152|GO:0050783|GO:0005788|GO:0007612|GO:0019899	165490878	chr3	165490819	-	hs|3q26.1	NM_000055	butyrylcholinesterase	BCHE	chr3:165490878-165490819	NM_000055	Hs.420483
A_23_P157914	11.7002	-11.7002	-3.54847	down	FALSE	Homo sapiens MAM domain containing 2 (MAMDC2), mRNA [NM_153267]	256691	GO:0019800|GO:0016020|GO:0005783|GO:0005576|GO:0005539|GO:0005614	72840711	chr9	72833499	+	hs|9q21.12	NM_153267	MAM domain containing 2	MAMDC2	chr9:72833499-72840711	NM_153267	Hs.547172
A_23_P16225	11.6513	-11.6513	-3.54242	down	FALSE	Homo sapiens bestrophin 2 (BEST2), mRNA [NM_017682]	54831	GO:0008150|GO:0007608|GO:0006821|GO:0005929|GO:0003674|GO:0051899|GO:0005886|GO:0034707|GO:0016021|GO:0005254|GO:0005216|GO:0006811	12869040	chr19	12868981	+	hs|19p13.2	NM_017682	bestrophin 2	BEST2	chr19:12868981-12869040	NM_017682	Hs.435611
A_33_P3274194	11.6156	-11.6156	-3.53799	down	FALSE	Homo sapiens Kv channel interacting protein 4 (KCNIP4), transcript variant 5, mRNA [NM_001035003]	80333	GO:0005515|GO:0005244|GO:0005886|GO:0005509|GO:0043025|GO:0005624|GO:0005267|GO:0006813|GO:0005216|GO:0030425|GO:0006811	20730329	chr4	20730270	-	hs|4p15.31	NM_001035003	Kv channel interacting protein 4	KCNIP4	chr4:20730329-20730270	NM_001035003	Hs.655705
A_23_P205370	11.5659	-11.5659	-3.5318	down	FALSE	Homo sapiens ankyrin repeat and SOCS box containing 2 (ASB2), transcript variant 2, mRNA [NM_016150]	51676	GO:0035556|GO:0007165	94400660	chr14	94400601	-	hs|14q32.12	NM_016150	ankyrin repeat and SOCS box containing 2	ASB2	chr14:94400660-94400601	NM_016150	Hs.510327
A_33_P3287785	11.5631	-11.5631	-3.53145	down	FALSE	Homo sapiens neurofilament, light polypeptide (NEFL), mRNA [NM_006158]	4747	GO:0005515|GO:0030424|GO:0008090|GO:0045109|GO:0005883|GO:0007268|GO:0008022|GO:0005829|GO:0042802|GO:0033596|GO:0005200|GO:0019896|GO:0033693|GO:0008089	24808537	chr8	24808478	-	hs|8p21.2	NM_006158	neurofilament, light polypeptide	NEFL	chr8:24808537-24808478	NM_006158	Hs.521461
A_32_P190303	11.5607	-11.5607	-3.53116	down	FALSE	Homo sapiens LON peptidase N-terminal domain and ring finger 2 (LONRF2), mRNA [NM_198461]	164832	GO:0005488|GO:0004176|GO:0006508|GO:0008270|GO:0046872	100890153	chr2	100890094	-	hs|2q11.2	NM_198461	LON peptidase N-terminal domain and ring finger 2	LONRF2	chr2:100890153-100890094	NM_198461	Hs.21380
A_23_P216712	11.5487	-11.5487	-3.52966	down	FALSE	Homo sapiens transient receptor potential cation channel, subfamily M, member 6 (TRPM6), transcript variant a, mRNA [NM_017662]	140803	GO:0005515|GO:0005262|GO:0009636|GO:0031526|GO:0055085|GO:0005524|GO:0046872|GO:0030001|GO:0016324|GO:0000166|GO:0016020|GO:0004674|GO:0016301|GO:0004872|GO:0006468|GO:0016021|GO:0005216|GO:0006811	77337505	chr9	77337446	-	hs|9q21.13	NM_017662	transient receptor potential cation channel, subfamily M, member 6	TRPM6	chr9:77337505-77337446	NM_017662	Hs.272225
A_33_P3307337	11.502	-11.502	-3.52381	down	FALSE	Homo sapiens mitogen-activated protein kinase 4 (MAPK4), mRNA [NM_002747]	5596	GO:0007049|GO:0000166|GO:0004674|GO:0006468|GO:0005524|GO:0004707	48258121	chr18	48258062	+	hs|18q21.2	NM_002747	mitogen-activated protein kinase 4	MAPK4	chr18:48258062-48258121	NM_002747	Hs.433728
A_33_P3368879	11.4908	-11.4908	-3.52241	down	FALSE	Homo sapiens leiomodin 1 (smooth muscle) (LMOD1), mRNA [NM_012134]	25802	GO:0005737|GO:0006936|GO:0005624|GO:0005856|GO:0005523|GO:0005829	201869757	chr1	201869698	-	hs|1q32.1	NM_012134	leiomodin 1 (smooth muscle)	LMOD1	chr1:201869757-201869698	NM_012134	Hs.519075
A_32_P149435	11.3407	-11.3407	-3.50344	down	FALSE	Homo sapiens patched domain containing 1 (PTCHD1), mRNA [NM_173495]	139411	GO:0003674|GO:0050890|GO:0005886|GO:0008158|GO:0016021|GO:0007224	23414878	chrX	23414819	+	hs|Xp22.11	NM_173495	patched domain containing 1	PTCHD1	chrX:23414819-23414878	NM_173495	Hs.319503
A_33_P3412384	11.239	-11.239	-3.49044	down	FALSE	Homo sapiens mucin 2, oligomeric mucus/gel-forming (MUC2), mRNA [NM_002457]	4583	GO:0005515|GO:0070703|GO:0070702|GO:0005576	1080983	chr11	1080924	+	hs|11p15.5	NM_002457	mucin 2, oligomeric mucus/gel-forming	MUC2	chr11:1080924-1080983	NM_002457	Hs.315
A_23_P170888	11.2322	-11.2322	-3.48956	down	FALSE	Homo sapiens dipeptidyl-peptidase 6 (DPP6), transcript variant 3, mRNA [NM_001039350]	1804	GO:0008219|GO:0016020|GO:0006508|GO:0008236|GO:0016021|GO:0008239	154685026	chr7	154684967	+	hs|7q36.2	NM_001039350	dipeptidyl-peptidase 6	DPP6	chr7:154684967-154685026	NM_001039350	Hs.490684
A_33_P3495783	11.2299	-11.2299	-3.48928	down	FALSE	Homo sapiens cDNA FLJ44919 fis, clone BRAMY3010902. [AK126867]	157503		56454503	chr8	56454444	+	hs|8q12.1	AK126867	hypothetical protein LOC157503	LOC157503	chr8:56454444-56454503		Hs.103535
A_23_P39955	11.2297	-11.2297	-3.48925	down	FALSE	Homo sapiens actin, gamma 2, smooth muscle, enteric (ACTG2), transcript variant 1, mRNA [NM_001615]	72	GO:0005737|GO:0006936|GO:0000166|GO:0005856|GO:0005524|GO:0071944|GO:0005829	74146759	chr2	74146700	+	hs|2p13.1	NM_001615	actin, gamma 2, smooth muscle, enteric	ACTG2	chr2:74146700-74146759	NM_001615	Hs.516105
A_23_P158297	11.2242	-11.2242	-3.48854	down	FALSE	Homo sapiens butyrophilin-like 3 (BTNL3), mRNA [NM_197975]	10917	GO:0006629|GO:0016020|GO:0016021	180433323	chr5	180433264	+	hs|5q35.3	NM_197975	butyrophilin-like 3	BTNL3	chr5:180433264-180433323	NM_197975	Hs.225949
A_23_P110764	11.2071	-11.2071	-3.48635	down	FALSE	Homo sapiens myotilin (MYOT), transcript variant 1, mRNA [NM_006790]	9499	GO:0042383|GO:0005515|GO:0005737|GO:0006936|GO:0003779|GO:0015629|GO:0008307|GO:0030017	137223067	chr5	137223008	+	hs|5q31.2	NM_006790	myotilin	MYOT	chr5:137223008-137223067	NM_006790	Hs.84665
A_23_P378416	11.169	-11.169	-3.48143	down	FALSE	Homo sapiens glycoprotein M6B (GPM6B), transcript variant 2, mRNA [NM_001001996]	2824	GO:0003674|GO:0016020|GO:0007275|GO:0016021|GO:0030154|GO:0007399	13792323	chrX	13792264	-	hs|Xp22.2	NM_001001996	glycoprotein M6B	GPM6B	chrX:13792323-13792264	NM_001001996	Hs.495710
A_23_P120902	11.1614	-11.1614	-3.48045	down	FALSE	Homo sapiens lectin, galactoside-binding, soluble, 2 (LGALS2), mRNA [NM_006498]	3957	GO:0005529|GO:0016936	37966329	chr22	37966270	-	hs|22q13.1	NM_006498	lectin, galactoside-binding, soluble, 2	LGALS2	chr22:37966329-37966270	NM_006498	Hs.531776
A_23_P13713	10.9606	-10.9606	-3.45425	down	FALSE	Homo sapiens peripherin (PRPH), mRNA [NM_006262]	5630	GO:0005882|GO:0005198|GO:0045104|GO:0043025|GO:0045098	49692371	chr12	49692312	+	hs|12q13.12	NM_006262	peripherin	PRPH	chr12:49692312-49692371	NM_006262	Hs.37044
A_23_P312300	10.8449	-10.8449	-3.43895	down	FALSE	Homo sapiens secretoglobin, family 2A, member 1 (SCGB2A1), mRNA [NM_002407]	4246	GO:0008150|GO:0005488|GO:0005576|GO:0005575|GO:0005497	61981404	chr11	61981344	+	hs|11q12.3	NM_002407	secretoglobin, family 2A, member 1	SCGB2A1	chr11:61981344-61981404	NM_002407	Hs.97644
A_23_P130811	10.7627	-10.7627	-3.42797	down	FALSE	Homo sapiens zinc finger protein 536 (ZNF536), mRNA [NM_014717]	9745	GO:0005622|GO:0006355|GO:0045665|GO:0048387|GO:0044323|GO:0008270|GO:0005634|GO:0003677|GO:0046872	31040396	chr19	31040337	+	hs|19q12	NM_014717	zinc finger protein 536	ZNF536	chr19:31040337-31040396	NM_014717	Hs.378901
A_33_P3322814	10.7472	-10.7472	-3.42588	down	FALSE	Homo sapiens neurotrophic tyrosine kinase, receptor, type 3 (NTRK3), transcript variant 3, mRNA [NM_001007156]	4916	GO:0005886|GO:0071300|GO:0019056|GO:0045471|GO:0048678|GO:0030154|GO:0005737|GO:0046777|GO:0000166|GO:0016301|GO:0090102|GO:0060548|GO:0051412|GO:0042490|GO:0043121|GO:0006950|GO:0005624|GO:0048665|GO:0007275|GO:0005524|GO:0007399|GO:0048712|GO:0005030|GO:0000139|GO:0005887|GO:0048691|GO:0006468|GO:0004714|GO:0001764|GO:0007169	88520669	chr15	88520610	-	hs|15q25.3	NM_001007156	neurotrophic tyrosine kinase, receptor, type 3	NTRK3	chr15:88520669-88520610	NM_001007156	Hs.410969
A_23_P124905	10.7309	-10.7309	-3.4237	down	FALSE	Homo sapiens neuronal pentraxin I (NPTX1), mRNA [NM_002522]	4884	GO:0030133|GO:0060385|GO:0006810|GO:0007268|GO:0031410|GO:0007417|GO:0046872	78441076	chr17	78441017	-	hs|17q25.3	NM_002522	neuronal pentraxin I	NPTX1	chr17:78441076-78441017	NM_002522	Hs.514556
A_23_P81058	10.7008	-10.7008	-3.41964	down	FALSE	Homo sapiens bone morphogenetic protein 3 (BMP3), mRNA [NM_001201]	651	GO:0051216|GO:0031988|GO:0005102|GO:0007267|GO:0005576|GO:0007275|GO:0005125|GO:0005615|GO:0030154|GO:0001501|GO:0001503|GO:0070700|GO:0045944|GO:0008083|GO:0040007	81974699	chr4	81974640	+	hs|4q21.21	NM_001201	bone morphogenetic protein 3	BMP3	chr4:81974640-81974699	NM_001201	Hs.387411
A_23_P150457	10.6823	-10.6823	-3.41715	down	FALSE	Homo sapiens lymphatic vessel endothelial hyaluronan receptor 1 (LYVE1), mRNA [NM_006691]	10894	GO:0005886|GO:0009611|GO:0005624|GO:0006027|GO:0006928|GO:0009653|GO:0005540|GO:0007160|GO:0005488|GO:0005887|GO:0006810|GO:0004872|GO:0007155|GO:0004888	10580104	chr11	10580045	-	hs|11p15.4	NM_006691	lymphatic vessel endothelial hyaluronan receptor 1	LYVE1	chr11:10580104-10580045	NM_006691	Hs.655332
A_23_P56559	10.5078	-10.5078	-3.39339	down	FALSE	Homo sapiens dehydrogenase/reductase (SDR family) member 9 (DHRS9), transcript variant 1, mRNA [NM_005771]	10170	GO:0005792|GO:0005783|GO:0008209|GO:0030176|GO:0004022|GO:0016020|GO:0005488|GO:0042904|GO:0042572|GO:0030855|GO:0042448|GO:0047035|GO:0005789|GO:0016491|GO:0016854|GO:0004745	169952434	chr2	169952375	+	hs|2q31.1	NM_005771	dehydrogenase/reductase (SDR family) member 9	DHRS9	chr2:169952375-169952434	NM_005771	Hs.179608
A_23_P352932	10.3909	-10.3909	-3.37724	down	FALSE	Homo sapiens sortilin-related VPS10 domain containing receptor 1 (SORCS1), transcript variant 1, mRNA [NM_052918]	114815	GO:0005515|GO:0016020|GO:0007218|GO:0016021|GO:0008188	108334025	chr10	108333966	-	hs|10q25.1	NM_052918	sortilin-related VPS10 domain containing receptor 1	SORCS1	chr10:108334025-108333966	NM_052918	Hs.591915
A_23_P103588	10.3086	-10.3086	-3.36578	down	FALSE	Homo sapiens 3-hydroxy-3-methylglutaryl-CoA synthase 2 (mitochondrial) (HMGCS2), nuclear gene encoding mitochondrial protein, transcript variant 1, mRNA [NM_005518]	3158	GO:0006695|GO:0030324|GO:0045471|GO:0071445|GO:0051591|GO:0032870|GO:0071398|GO:0009266|GO:0005739|GO:0009617|GO:0042594|GO:0071230|GO:0010038|GO:0005759|GO:0033762|GO:0034014|GO:0044255|GO:0060416|GO:0032869|GO:0004421|GO:0007584|GO:0001822|GO:0042493|GO:0034284|GO:0043441|GO:0033555|GO:0008299|GO:0033574|GO:0034696|GO:0071385|GO:0001889|GO:0071407|GO:0070543|GO:0071222|GO:0007420|GO:0046951|GO:…	120295988	chr1	120295929	-	hs|1p12	NM_005518	3-hydroxy-3-methylglutaryl-CoA synthase 2 (mitochondrial)	HMGCS2	chr1:120295988-120295929	NM_005518	Hs.59889
A_23_P253446	10.305	-10.305	-3.36528	down	FALSE	Homo sapiens growth associated protein 43 (GAP43), transcript variant 2, mRNA [NM_002045]	2596	GO:0005515|GO:0005516|GO:0030054|GO:0005886|GO:0009611|GO:0031527|GO:0045202|GO:0032584|GO:0007275|GO:0042995|GO:0007205|GO:0030154|GO:0007399|GO:0051489|GO:0040008	115440044	chr3	115439985	+	hs|3q13.31	NM_002045	growth associated protein 43	GAP43	chr3:115439985-115440044	NM_002045	Hs.134974
A_33_P3382031	10.2943	-10.2943	-3.36378	down	FALSE	Homo sapiens transmembrane protein 236 (TMEM236), mRNA [NM_001098844]	653567	GO:0016020|GO:0016021	17842766	chr10	17842707	+	hs|10p12.33	NM_001098844	transmembrane protein 236	TMEM236	chr10:17842707-17842766	NM_001098844	Hs.564139
A_23_P15889	10.2806	-10.2806	-3.36186	down	FALSE	Homo sapiens cerebellin 2 precursor (CBLN2), mRNA [NM_182511]	147381	GO:0016020|GO:0016021	70204192	chr18	70204133	-	hs|18q22.3	NM_182511	cerebellin 2 precursor	CBLN2	chr18:70204192-70204133	NM_182511	Hs.569851
A_23_P58770	10.2133	-10.2133	-3.35237	down	FALSE	Homo sapiens heart and neural crest derivatives expressed 1 (HAND1), mRNA [NM_004821]	9421	GO:0005515|GO:0003700|GO:0055010|GO:0044212|GO:0006366|GO:0005634|GO:0003219|GO:0042803|GO:0003218|GO:0042802|GO:0001947|GO:0007507|GO:0005737|GO:0045944|GO:0001707|GO:0046982|GO:0035050|GO:0060707|GO:0060411|GO:0003713|GO:0001824|GO:0005730|GO:0043425|GO:0007275|GO:0001525|GO:0000122|GO:0001829|GO:0003677|GO:0005654|GO:0019899|GO:0045892|GO:0008134	153854852	chr5	153854793	-	hs|5q33.2	NM_004821	heart and neural crest derivatives expressed 1	HAND1	chr5:153854852-153854793	NM_004821	Hs.152531
A_23_P95453	10.1637	-10.1637	-3.34536	down	FALSE	Homo sapiens neurexin 1 (NRXN1), transcript variant alpha1, mRNA [NM_004801]	9378	GO:0023041|GO:0005515|GO:2000463|GO:0005886|GO:0009986|GO:0060134|GO:0005102|GO:0007268|GO:0030139|GO:0001525|GO:0046872|GO:0042734|GO:0016020|GO:0005887|GO:0007411|GO:0050885|GO:0030534|GO:0004872|GO:0016021|GO:0007612|GO:0007625|GO:0007155|GO:0050839|GO:0007158	50147661	chr2	50147602	-	hs|2p16.3	NM_004801	neurexin 1	NRXN1	chr2:50147661-50147602	NM_004801	Hs.637685
A_33_P3369336	10.1615	-10.1615	-3.34504	down	FALSE	Homo sapiens glucagon (GCG), mRNA [NM_002054]	2641	GO:0007631|GO:0005886|GO:0008283|GO:0030819|GO:0032099|GO:0010737|GO:0090280|GO:0005615|GO:0032092|GO:0005737|GO:0033138|GO:0071377|GO:0045860|GO:0031769|GO:0070374|GO:0030141|GO:0010800|GO:0035774|GO:0005102|GO:0006916|GO:0005625|GO:0005576|GO:0007165|GO:0006112|GO:0007186|GO:0005179|GO:0050796|GO:0007188	163008728	chr2	163008669	-	hs|2q24.2	NM_002054	glucagon	GCG	chr2:163008728-163008669	NM_002054	Hs.516494
A_32_P134007	10.1138	-10.1138	-3.33825	down	FALSE	Homo sapiens XK, Kell blood group complex subunit-related family, member 4 (XKR4), mRNA [NM_052898]	114786	GO:0016020|GO:0016021	56438630	chr8	56438571	+	hs|8q12.1	NM_052898	XK, Kell blood group complex subunit-related family, member 4	XKR4	chr8:56438571-56438630	NM_052898	Hs.130197
A_23_P55544	10.0888	-10.0888	-3.33468	down	FALSE	Homo sapiens collagen and calcium binding EGF domains 1 (CCBE1), mRNA [NM_133459]	147372	GO:0001946|GO:0005581|GO:0005509|GO:0007275|GO:0005576|GO:0002040|GO:0048845	57102090	chr18	57102031	-	hs|18q21.32	NM_133459	collagen and calcium binding EGF domains 1	CCBE1	chr18:57102090-57102031	NM_133459	Hs.34333
A_23_P37736	10.088	-10.088	-3.33457	down	FALSE	Homo sapiens tumor necrosis factor receptor superfamily, member 17 (TNFRSF17), mRNA [NM_001192]	608	GO:0005515|GO:0007165|GO:0005031|GO:0005886|GO:0008283|GO:0007275|GO:0004872|GO:0016021|GO:0033209|GO:0012505	12061827	chr16	12061768	+	hs|16p13.13	NM_001192	tumor necrosis factor receptor superfamily, member 17	TNFRSF17	chr16:12061768-12061827	NM_001192	Hs.2556
A_23_P68669	10.0316	-10.0316	-3.32648	down	FALSE	Homo sapiens chondrolectin (CHODL), transcript variant 1, mRNA [NM_024944]	140578	GO:0048471|GO:0007517|GO:0016020|GO:0005540|GO:0005488|GO:0005529|GO:0016021	19639595	chr21	19639536	+	hs|21q21.1	NM_024944	chondrolectin	CHODL	chr21:19639536-19639595	NM_024944	Hs.283725
A_23_P47340	9.9714	-9.9714	-3.3178	down	FALSE	Homo sapiens Down syndrome cell adhesion molecule like 1 (DSCAML1), mRNA [NM_020693]	57453	GO:0005886|GO:0009986|GO:0001709|GO:0048704|GO:0007409|GO:0009953|GO:0007417|GO:0042803|GO:0070593|GO:0007162|GO:0007420|GO:0016021|GO:0007156	117298657	chr11	117298598	-	hs|11q23.3	NM_020693	Down syndrome cell adhesion molecule like 1	DSCAML1	chr11:117298657-117298598	NM_020693	Hs.659513
A_33_P3295261	9.95994	-9.95994	-3.31614	down	FALSE	Homo sapiens leiomodin 1 (smooth muscle) (LMOD1), mRNA [NM_012134]	25802	GO:0005737|GO:0006936|GO:0005624|GO:0005856|GO:0005523|GO:0005829	201868749	chr1	201868690	-	hs|1q32.1	NM_012134	leiomodin 1 (smooth muscle)	LMOD1	chr1:201868749-201868690	NM_012134	Hs.519075
A_23_P430930	9.82669	-9.82669	-3.29671	down	FALSE	Homo sapiens R-spondin 2 (RSPO2), mRNA [NM_178565]	340419	GO:0060441|GO:0009986|GO:0090263|GO:0060437|GO:0035116|GO:0005576|GO:0035115|GO:0060535|GO:0016055|GO:0008201|GO:0050896|GO:0001649	108911739	chr8	108911680	-	hs|8q23.1	NM_178565	R-spondin 2	RSPO2	chr8:108911739-108911680	NM_178565	Hs.444834
A_23_P103703	9.81807	-9.81807	-3.29544	down	FALSE	Homo sapiens heat shock 27kDa protein family, member 7 (cardiovascular) (HSPB7), mRNA [NM_014424]	27129	GO:0006986|GO:0005739|GO:0005515|GO:0005737|GO:0015030|GO:0009408|GO:0008016|GO:0006950|GO:0005634|GO:0008022	16341448	chr1	16341389	-	hs|1p36.13	NM_014424	heat shock 27kDa protein family, member 7 (cardiovascular)	HSPB7	chr1:16341448-16341389	NM_014424	Hs.502612
A_24_P32692	9.79355	-9.79355	-3.29183	down	FALSE	Homo sapiens transient receptor potential cation channel, subfamily M, member 6 (TRPM6), transcript variant a, mRNA [NM_017662]	140803	GO:0005515|GO:0005262|GO:0009636|GO:0031526|GO:0055085|GO:0005524|GO:0046872|GO:0030001|GO:0016324|GO:0000166|GO:0016020|GO:0004674|GO:0016301|GO:0004872|GO:0006468|GO:0016021|GO:0005216|GO:0006811	77386642	chr9	77378015	-	hs|9q21.13	NM_017662	transient receptor potential cation channel, subfamily M, member 6	TRPM6	chr9:77386642-77378015	NM_017662	Hs.272225
A_23_P101671	9.74003	-9.74003	-3.28393	down	FALSE	Homo sapiens ataxia, cerebellar, Cayman type (ATCAY), mRNA [NM_033064]	85300	GO:0005515|GO:0006810	3928010	chr19	3927951	+	hs|19p13.3	NM_033064	ataxia, cerebellar, Cayman type	ATCAY	chr19:3927951-3928010	NM_033064	Hs.418055
A_23_P210224	9.73018	-9.73018	-3.28247	down	FALSE	Homo sapiens dihydropyrimidinase-like 5 (DPYSL5), mRNA [NM_020134]	56896	GO:0043234|GO:0007165|GO:0005737|GO:0007411|GO:0030182|GO:0016812|GO:0043025|GO:0030425|GO:0007399|GO:0006208|GO:0005829	27172817	chr2	27172758	+	hs|2p23.3	NM_020134	dihydropyrimidinase-like 5	DPYSL5	chr2:27172758-27172817	NM_020134	Hs.299315
A_33_P3370855	9.72723	-9.72723	-3.28203	down	FALSE	Novel protein [Source:UniProtKB/TrEMBL;Acc:Q5JYH9] [ENST00000453808]			107627212	chrX	107627153	+	hs|Xq22.3				chrX:107627153-107627212
A_32_P53524	9.62937	-9.62937	-3.26744	down	FALSE	Homo sapiens netrin 1 (NTN1), mRNA [NM_004822]	9423	GO:0005515|GO:0030334|GO:0008284|GO:0045773|GO:0006915|GO:0005576|GO:0030879|GO:0005604|GO:0005737|GO:0016337|GO:0040023|GO:0007411|GO:0030517|GO:0001764|GO:0060603	9147279	chr17	9147220	+	hs|17p13.1	NM_004822	netrin 1	NTN1	chr17:9147220-9147279	NM_004822	Hs.660885
A_33_P3334630	9.62074	-9.62074	-3.26615	down	FALSE	Homo sapiens proteolipid protein 1 (PLP1), transcript variant 3, mRNA [NM_001128834]	5354	GO:0008219|GO:0022010|GO:0007268|GO:0008366|GO:0010628|GO:0016020|GO:0005198|GO:0007229|GO:0042759|GO:0043218|GO:0010001|GO:0048469|GO:0019911|GO:0016021	103047416	chrX	103047357	+	hs|Xq22.2	NM_001128834	proteolipid protein 1	PLP1	chrX:103047357-103047416	NM_001128834	Hs.1787
A_33_P3302191	9.58779	-9.58779	-3.2612	down	FALSE	Homo sapiens catenin (cadherin-associated protein), alpha 3 (CTNNA3), transcript variant 1, mRNA [NM_013266]	29119	GO:0005916|GO:0005515|GO:0016337|GO:0005737|GO:0045296|GO:0005198|GO:0015629|GO:0030027	67680316	chr10	67680257	-	hs|10q21.3	NM_013266	catenin (cadherin-associated protein), alpha 3	CTNNA3	chr10:67680316-67680257	NM_013266	Hs.660362
A_24_P188447	9.5809	-9.5809	-3.26016	down	FALSE	Homo sapiens ELAV (embryonic lethal, abnormal vision, Drosophila)-like 4 (Hu antigen D) (ELAVL4), transcript variant 1, mRNA [NM_021952]	1996	GO:0006397|GO:0006396|GO:0000166|GO:0003723|GO:0017091|GO:0003730	50666610	chr1	50666551	+	hs|1p33	NM_021952	ELAV (embryonic lethal, abnormal vision, Drosophila)-like 4 (Hu antigen D)	ELAVL4	chr1:50666551-50666610	NM_021952	Hs.213050
A_33_P3277447	9.5722	-9.5722	-3.25885	down	FALSE	Homo sapiens solute carrier family 26 (sulfate transporter), member 2 (SLC26A2), mRNA [NM_000112]	1836	GO:0005215|GO:0015116|GO:0005886|GO:0001503|GO:0005887|GO:0008272|GO:0008271|GO:0005624|GO:0055085|GO:0006811	149366884	chr5	149366825	+	hs|5q32	NM_000112	solute carrier family 26 (sulfate transporter), member 2	SLC26A2	chr5:149366825-149366884	NM_000112	Hs.302738
A_23_P202448	9.55441	-9.55441	-3.25617	down	FALSE	Homo sapiens chemokine (C-X-C motif) ligand 12 (CXCL12), transcript variant 1, mRNA [NM_199168]	6387	GO:0008344|GO:0008284|GO:0009408|GO:0005886|GO:0051929|GO:0008015|GO:0031100|GO:0048842|GO:0043434|GO:0005615|GO:0007281|GO:0022029|GO:0006955|GO:0042098|GO:0006935|GO:0004871|GO:0007155|GO:0009314|GO:0001666|GO:0008009|GO:0043066|GO:0008354|GO:0001569|GO:0070098|GO:0030335|GO:0001667|GO:0006874|GO:0005102|GO:0005576|GO:0045236|GO:0009615|GO:0009612|GO:0050930|GO:0007165|GO:0008045|GO:0001938|GO:…	44872947	chr10	44872888	-	hs|10q11.21	NM_199168	chemokine (C-X-C motif) ligand 12	CXCL12	chr10:44872947-44872888	NM_199168	Hs.522891
A_23_P143817	9.53476	-9.53476	-3.2532	down	FALSE	Homo sapiens myosin light chain kinase (MYLK), transcript variant 1, mRNA [NM_053025]	4638	GO:0005515|GO:0005516|GO:0006936|GO:0060414|GO:0000166|GO:0016301|GO:0004687|GO:0006468|GO:0003779|GO:0005524|GO:0046872|GO:0005829	123333133	chr3	123333074	-	hs|3q21.1	NM_053025	myosin light chain kinase	MYLK	chr3:123333133-123333074	NM_053025	Hs.477375
A_23_P51787	9.46424	-9.46424	-3.24249	down	FALSE	Homo sapiens adenosine monophosphate deaminase 1 (AMPD1), transcript variant 1, mRNA [NM_000036]	270	GO:0003876|GO:0010033|GO:0009168|GO:0016787|GO:0006144|GO:0043101|GO:0055086|GO:0046872|GO:0009117|GO:0032036|GO:0005829	115216274	chr1	115215849	-	hs|1p13.2	NM_000036	adenosine monophosphate deaminase 1	AMPD1	chr1:115216274-115215849	NM_000036	Hs.89570
A_23_P218858	9.4592	-9.4592	-3.24172	down	FALSE	Homo sapiens ABI family, member 3 (NESH) binding protein (ABI3BP), mRNA [NM_015429]	25890	GO:0031012|GO:0030198|GO:0010811|GO:0005518|GO:0005576|GO:0005614|GO:0008201|GO:0005615	100468645	chr3	100468586	-	hs|3q12.2	NM_015429	ABI family, member 3 (NESH) binding protein	ABI3BP	chr3:100468645-100468586	NM_015429	Hs.477015
A_19_P00322291	9.41626	-9.41626	-3.23515	down	FALSE	BROAD lincRNAs version v2 (http://www.broadinstitute.org/genome_bio/human_lincrnas/)			86521381	chr16	86521322	-	hs|16q24.2			XLOC_012046	chr16:86521381-86521322
A_23_P372308	9.41092	-9.41092	-3.23434	down	FALSE	Homo sapiens RGM domain family, member A (RGMA), transcript variant 4, mRNA [NM_020211]	56963	GO:0009986|GO:0005886|GO:0007411|GO:0005783|GO:0001843|GO:0031225|GO:0030510	93586835	chr15	93586776	-	hs|15q26.1	NM_020211	RGM domain family, member A	RGMA	chr15:93586835-93586776	NM_020211	Hs.271277
A_23_P7835	9.40391	-9.40391	-3.23326	down	FALSE	Homo sapiens EPH receptor A7 (EPHA7), mRNA [NM_004440]	2045	GO:0031290|GO:0031594|GO:0005524|GO:0030425|GO:0016310|GO:0045499|GO:0043525|GO:0005003|GO:0046875|GO:0000166|GO:0016020|GO:0005887|GO:0045211|GO:0043025|GO:0048755|GO:0004872|GO:0004713|GO:0004714	93952057	chr6	93951998	-	hs|6q16.1	NM_004440	EPH receptor A7	EPHA7	chr6:93952057-93951998	NM_004440	Hs.73962
A_33_P3228435	9.38815	-9.38815	-3.23084	down	FALSE	Homo sapiens FXYD domain containing ion transport regulator 1 (FXYD1), transcript variant a, mRNA [NM_005031]	5348	GO:0006821|GO:0006936|GO:0005886|GO:0005887|GO:0034707|GO:0006874|GO:0005254|GO:0005216|GO:0006811	35631043	chr19	35630984	+	hs|19q13.12	NM_005031	FXYD domain containing ion transport regulator 1	FXYD1	chr19:35630984-35631043	NM_005031	Hs.442498
A_23_P18362	9.26038	-9.26038	-3.21107	down	FALSE	Homo sapiens SLIT and NTRK-like family, member 3 (SLITRK3), mRNA [NM_014926]	22865	GO:0016020|GO:0016021|GO:0007409	164904711	chr3	164904652	-	hs|3q26.1	NM_014926	SLIT and NTRK-like family, member 3	SLITRK3	chr3:164904711-164904652	NM_014926	Hs.101745
A_23_P17130	9.25978	-9.25978	-3.21098	down	FALSE	Homo sapiens chromosome 2 open reading frame 88 (C2orf88), transcript variant 1, mRNA [NM_001042519]	84281	GO:0005576	191064554	chr2	191064495	+	hs|2q32.2	NM_001042519	chromosome 2 open reading frame 88	C2orf88	chr2:191064495-191064554	NM_001042519	Hs.389311
A_23_P377299	9.2481	-9.2481	-3.20916	down	FALSE	Homo sapiens endothelin converting enzyme 2 (ECE2), transcript variant 1, mRNA [NM_014693]	9718	GO:0005794|GO:0008168|GO:0007267|GO:0046872|GO:0007507|GO:0000139|GO:0016020|GO:0016486|GO:0007420|GO:0006508|GO:0010002|GO:0008233|GO:0016021|GO:0004222|GO:0030659|GO:0016740	184010682	chr3	184010623	+	hs|3q27.1	NM_014693	endothelin converting enzyme 2	ECE2	chr3:184010623-184010682	NM_014693	Hs.146161
A_24_P84657	9.24542	-9.24542	-3.20874	down	FALSE	Homo sapiens mucin 2, oligomeric mucus/gel-forming (MUC2), mRNA [NM_002457]	4583	GO:0005515|GO:0070703|GO:0070702|GO:0005576	1095212	chr11	1095153	+	hs|11p15.5	NM_002457	mucin 2, oligomeric mucus/gel-forming	MUC2	chr11:1095153-1095212	NM_002457	Hs.315
A_23_P84860	9.22813	-9.22813	-3.20604	down	FALSE	Homo sapiens family with sequence similarity 107, member A (FAM107A), transcript variant 1, mRNA [NM_007177]	11170	GO:0005515|GO:0003674|GO:0005634|GO:0001558	58550152	chr3	58550093	-	hs|3p14.3	NM_007177	family with sequence similarity 107, member A	FAM107A	chr3:58550152-58550093	NM_007177	Hs.506357
A_33_P3404814	9.22181	-9.22181	-3.20505	down	FALSE	Homo sapiens guanine nucleotide binding protein (G protein), alpha activating activity polypeptide O (GNAO1), transcript variant 1, mRNA [NM_020988]	2775	GO:0042542|GO:0014070|GO:0005886|GO:0031852|GO:0008016|GO:0003924|GO:0046872|GO:0031175|GO:0005622|GO:0006936|GO:0000166|GO:0051926|GO:0007626|GO:0004871|GO:0034097|GO:0019717|GO:0009987|GO:0042493|GO:0007568|GO:0005834|GO:0010243|GO:0043278|GO:0007212|GO:0005525|GO:0031683|GO:0031234|GO:0043547|GO:0006184|GO:0019001|GO:0007188|GO:0031821|GO:0030900	56391149	chr16	56391090	+	hs|16q12.2	NM_020988	guanine nucleotide binding protein (G protein), alpha activating activity polypeptide O	GNAO1	chr16:56391090-56391149	NM_020988	Hs.644524
A_24_P561341	9.22034	-9.22034	-3.20482	down	FALSE	Homo sapiens family with sequence similarity 150, member B (FAM150B), mRNA [NM_001002919]	285016	GO:0005576	279994	chr2	279935	-	hs|2p25.3	NM_001002919	family with sequence similarity 150, member B	FAM150B	chr2:279994-279935	NM_001002919	Hs.355207
A_33_P3379926	9.21076	-9.21076	-3.20332	down	FALSE	Homo sapiens solute carrier family 17 (sodium phosphate), member 4 (SLC17A4), mRNA [NM_005495]	10050	GO:0005436|GO:0016020|GO:0005887|GO:0005624|GO:0006796|GO:0006814|GO:0055085|GO:0015293|GO:0006811	25781402	chr6	25781343	+	hs|6p22.2	NM_005495	solute carrier family 17 (sodium phosphate), member 4	SLC17A4	chr6:25781343-25781402	NM_005495	Hs.282931
A_23_P168761	9.17768	-9.17768	-3.19813	down	FALSE	Homo sapiens protein tyrosine phosphatase, receptor-type, Z polypeptide 1 (PTPRZ1), transcript variant 1, mRNA [NM_002851]	5803	GO:0005515|GO:0072534|GO:0006470|GO:0016787|GO:0016020|GO:0005887|GO:0005001|GO:0008330|GO:0005578|GO:0007409|GO:0007417	121701349	chr7	121701290	+	hs|7q31.32	NM_002851	protein tyrosine phosphatase, receptor-type, Z polypeptide 1	PTPRZ1	chr7:121701290-121701349	NM_002851	Hs.489824
A_33_P3266536	9.16769	-9.16769	-3.19656	down	FALSE	Homo sapiens chromosome 21 open reading frame 88 (C21orf88), transcript variant 2, non-coding RNA [NR_026543]	114041		40984418	chr21	40984359	-	hs|21q22.2	NR_026543	chromosome 21 open reading frame 88	C21orf88	chr21:40984418-40984359	NR_026543	Hs.375120
A_23_P218675	9.10538	-9.10538	-3.18672	down	FALSE	Homo sapiens WAP four-disulfide core domain 2 (WFDC2), mRNA [NM_006103]	10406	GO:0010951|GO:0004866|GO:0004867|GO:0006508|GO:0005576|GO:0007283|GO:0005615	44108728	chr20	44108669	+	hs|20q13.12	NM_006103	WAP four-disulfide core domain 2	WFDC2	chr20:44108669-44108728	NM_006103	Hs.2719
A_33_P3381338	9.09231	-9.09231	-3.18465	down	FALSE	Homo sapiens tenascin XB (TNXB), transcript variant XB, mRNA [NM_019105]	7148	GO:0030036|GO:0005578|GO:0005576|GO:0005583|GO:0005615|GO:0005622|GO:0031012|GO:0007165|GO:0005178|GO:0032963|GO:0007155|GO:0008201|GO:0048251	32009196	chr6	32009137	-	hs|6p21.33	NM_019105	tenascin XB	TNXB	chr6:32009196-32009137	NM_019105	Hs.485104
A_33_P3268838	9.08046	-9.08046	-3.18276	down	FALSE	Homo sapiens cytoplasmic polyadenylation element binding protein 1 (CPEB1), transcript variant 1, mRNA [NM_030594]	64506	GO:0006397|GO:0030054|GO:0005886|GO:0003723|GO:0014069|GO:0045202|GO:0042995|GO:0006417|GO:0030425|GO:0005737|GO:0000166|GO:0000932|GO:0045211|GO:0030529	83212038	chr15	83211979	-	hs|15q25.2	NM_030594	cytoplasmic polyadenylation element binding protein 1	CPEB1	chr15:83212038-83211979	NM_030594	Hs.547988
A_23_P308974	9.03029	-9.03029	-3.17477	down	FALSE	Homo sapiens ADAMTS-like 3 (ADAMTSL3), mRNA [NM_207517]	57188	GO:0005578|GO:0008270|GO:0008233|GO:0005576|GO:0008237	84708096	chr15	84708037	+	hs|15q25.2	NM_207517	ADAMTS-like 3	ADAMTSL3	chr15:84708037-84708096	NM_207517	Hs.459162
A_24_P64167	8.9956	-8.9956	-3.16922	down	FALSE	Homo sapiens prostaglandin-endoperoxide synthase 1 (prostaglandin G/H synthase and cyclooxygenase) (PTGS1), transcript variant 1, mRNA [NM_000962]	5742	GO:0006629|GO:0006805|GO:0032811|GO:0005886|GO:0005783|GO:0005634|GO:0005635|GO:0006692|GO:0046872|GO:0043231|GO:0008289|GO:0005737|GO:0004601|GO:0045907|GO:0001516|GO:0045987|GO:0042127|GO:0006633|GO:0006979|GO:0019371|GO:0051412|GO:0005792|GO:0005794|GO:0007568|GO:0004666|GO:0010243|GO:0010700|GO:0044444|GO:0005789|GO:0008217|GO:0016491|GO:0042446|GO:0016702|GO:0020037|GO:0001750	125157595	chr9	125157536	+	hs|9q33.2	NM_000962	prostaglandin-endoperoxide synthase 1 (prostaglandin G/H synthase and cyclooxygenase)	PTGS1	chr9:125157536-125157595	NM_000962	Hs.201978
A_33_P3363799	8.99453	-8.99453	-3.16905	down	FALSE	Homo sapiens neural cell adhesion molecule 1 (NCAM1), transcript variant 5, mRNA [NM_001242607]	4684	GO:0005886|GO:0000139|GO:0007411|GO:0019221|GO:0005576|GO:0031225|GO:0016021|GO:0007155|GO:0060333	113149133	chr11	113149074	+	hs|11q23.2	NM_001242607	neural cell adhesion molecule 1	NCAM1	chr11:113149074-113149133	NM_001242607	Hs.503878
A_33_P3211356	8.98184	-8.98184	-3.16701	down	FALSE	Homo sapiens dipeptidyl-peptidase 10 (non-functional) (DPP10), transcript variant 4, mRNA [NM_001178037]	57628	GO:0016020|GO:0006508|GO:0008236|GO:0005624|GO:0016021|GO:0008239	116600719	chr2	116600660	+	hs|2q14.1	NM_001178037	dipeptidyl-peptidase 10 (non-functional)	DPP10	chr2:116600660-116600719	NM_001178037	Hs.580539
A_24_P936145	8.97049	-8.97049	-3.16519	down	FALSE	Homo sapiens guanine nucleotide binding protein (G protein), alpha activating activity polypeptide O (GNAO1), transcript variant 2, mRNA [NM_138736]	2775	GO:0042542|GO:0014070|GO:0005886|GO:0031852|GO:0008016|GO:0003924|GO:0046872|GO:0031175|GO:0005622|GO:0006936|GO:0000166|GO:0051926|GO:0007626|GO:0004871|GO:0034097|GO:0019717|GO:0009987|GO:0042493|GO:0007568|GO:0005834|GO:0010243|GO:0043278|GO:0007212|GO:0005525|GO:0031683|GO:0031234|GO:0043547|GO:0006184|GO:0019001|GO:0007188|GO:0031821|GO:0030900	56382035	chr16	56381976	+	hs|16q12.2	NM_138736	guanine nucleotide binding protein (G protein), alpha activating activity polypeptide O	GNAO1	chr16:56381976-56382035	NM_138736	Hs.644524
A_23_P365412	8.95295	-8.95295	-3.16236	down	FALSE	Homo sapiens major facilitator superfamily domain containing 4 (MFSD4), mRNA [NM_181644]	148808	GO:0016020|GO:0016021|GO:0055085	205571140	chr1	205571081	+	hs|1q32.1	NM_181644	major facilitator superfamily domain containing 4	MFSD4	chr1:205571081-205571140	NM_181644	Hs.567714
A_33_P3745164	8.92654	-8.92654	-3.1581	down	FALSE	Homo sapiens cell adhesion molecule 2 (CADM2), transcript variant 1, mRNA [NM_001167674]	253559	GO:0005886|GO:0034329|GO:0016021|GO:0045216|GO:0034332	86117245	chr3	86117186	+	hs|3p12.1	NM_001167674	cell adhesion molecule 2	CADM2	chr3:86117186-86117245	NM_001167674	Hs.164578
A_24_P156490	8.90986	-8.90986	-3.1554	down	FALSE	Homo sapiens potassium large conductance calcium-activated channel, subfamily M, alpha member 1 (KCNMA1), transcript variant 2, mRNA [NM_002247]	3778	GO:0005515|GO:0046872|GO:0016324|GO:0008076|GO:0005249|GO:0042391|GO:0006813|GO:0071805|GO:0034465|GO:0006811|GO:0060072|GO:0001666|GO:0005244|GO:0043065|GO:0030007|GO:0030168|GO:0006970|GO:0003779|GO:0055085|GO:0060073|GO:0060083|GO:0045794|GO:0051592|GO:0016020|GO:0007596|GO:0005901|GO:0016021|GO:0015269	78644826	chr10	78644767	-	hs|10q22.3	NM_002247	potassium large conductance calcium-activated channel, subfamily M, alpha member 1	KCNMA1	chr10:78644826-78644767	NM_002247	Hs.144795
A_23_P385105	8.84898	-8.84898	-3.14551	down	FALSE	Homo sapiens phospholipase C, delta 4 (PLCD4), mRNA [NM_032726]	84812	GO:0035556|GO:0016042|GO:0005737|GO:0016787|GO:0016020|GO:0005783|GO:0004435|GO:0005509|GO:0005634|GO:0007340|GO:0004871	219501824	chr2	219501765	+	hs|2q35	NM_032726	phospholipase C, delta 4	PLCD4	chr2:219501765-219501824	NM_032726	Hs.632528
A_33_P3268181	8.84092	-8.84092	-3.1442	down	FALSE	Homo sapiens LIM and senescent cell antigen-like domains 2 (LIMS2), transcript variant 5, mRNA [NM_001161404]	55679	GO:0030054|GO:0005886|GO:0034329|GO:0008270|GO:0005634|GO:0005925|GO:0046872|GO:0005829	128396967	chr2	128396908	-	hs|2q14.3	NM_001161404	LIM and senescent cell antigen-like domains 2	LIMS2	chr2:128396967-128396908	NM_001161404	Hs.469881
A_32_P74964	8.79926	-8.79926	-3.13738	down	FALSE	Homo sapiens chromosome 6 open reading frame 168 (C6orf168), mRNA [NM_032511]	84553		99721027	chr6	99720968	-	hs|6q16.2	NM_032511	chromosome 6 open reading frame 168	C6orf168	chr6:99721027-99720968	NM_032511	Hs.573245
A_32_P157213	8.78286	-8.78286	-3.13469	down	FALSE				43877105	chr19	43877046	-	hs|19q13.31				chr19:043877105-043877046
A_24_P213478	8.76948	-8.76948	-3.13249	down	FALSE	Homo sapiens sema domain, transmembrane domain (TM), and cytoplasmic domain, (semaphorin) 6A (SEMA6A), mRNA [NM_020796]	57556	GO:0005515|GO:0030424|GO:0005886|GO:0006915|GO:0007275|GO:0030154|GO:0007399|GO:0051642|GO:0007411|GO:0007010|GO:0009887|GO:0004872|GO:0030215|GO:0016021|GO:0007166	115779849	chr5	115779790	-	hs|5q23.1	NM_020796	sema domain, transmembrane domain (TM), and cytoplasmic domain, (semaphorin) 6A	SEMA6A	chr5:115779849-115779790	NM_020796	Hs.156967
A_33_P3357199	8.75206	-8.75206	-3.12962	down	FALSE	Homo sapiens SH2 domain containing 6 (SH2D6), mRNA [NM_198482]	284948		85664150	chr2	85664091	+	hs|2p11.2	NM_198482	SH2 domain containing 6	SH2D6	chr2:85664091-85664150	NM_198482	Hs.209542
A_19_P00322440	8.75072	-8.75072	-3.1294	down	FALSE	BROAD lincRNAs version v2 (http://www.broadinstitute.org/genome_bio/human_lincrnas/)			86521373	chr16	86521314	-	hs|16q24.2			XLOC_012046	chr16:86521373-86521314
A_23_P120694	8.73116	-8.73116	-3.12617	down	FALSE	Homo sapiens potassium voltage-gated channel, Isk-related family, member 2 (KCNE2), mRNA [NM_172201]	9992	GO:0006936|GO:0005244|GO:0005886|GO:0008076|GO:0008015|GO:0005249|GO:0008016|GO:0015459|GO:0016021|GO:0006813|GO:0005764|GO:0006811	35743262	chr21	35743203	+	hs|21q22.11	NM_172201	potassium voltage-gated channel, Isk-related family, member 2	KCNE2	chr21:35743203-35743262	NM_172201	Hs.551521
A_33_P3800734	8.73057	-8.73057	-3.12608	down	FALSE	Homo sapiens ryanodine receptor 3 (RYR3), mRNA [NM_001036]	6263	GO:0016020|GO:0005509|GO:0006874|GO:0015278|GO:0006816|GO:0004872|GO:0016021|GO:0055085|GO:0005216|GO:0005219|GO:0006811	34158103	chr15	34158044	+	hs|15q14	NM_001036	ryanodine receptor 3	RYR3	chr15:34158044-34158103	NM_001036	Hs.709373
A_24_P164998	8.68907	-8.68907	-3.1192	down	FALSE	Homo sapiens phospholipase inhibitor (LOC646627), mRNA [NM_001085474]	646627	GO:0005886|GO:0031225	248903187	chr1	248903128	-	hs|1q44	NM_001085474	phospholipase inhibitor	LOC646627	chr1:248903187-248903128	NM_001085474	Hs.632511
A_24_P31627	8.6069	-8.6069	-3.10549	down	FALSE	Homo sapiens potassium voltage-gated channel, Shab-related subfamily, member 1 (KCNB1), mRNA [NM_004975]	3745	GO:0005515|GO:0006112|GO:0005244|GO:0050796|GO:0016020|GO:0008076|GO:0005249|GO:0016021|GO:0055085|GO:0006813|GO:0006811	47988764	chr20	47988705	-	hs|20q13.13	NM_004975	potassium voltage-gated channel, Shab-related subfamily, member 1	KCNB1	chr20:47988764-47988705	NM_004975	Hs.84244
A_33_P3273623	8.57433	-8.57433	-3.10002	down	FALSE	Homo sapiens chemokine (C-C motif) ligand 21 (CCL21), mRNA [NM_002989]	6366	GO:0051897|GO:0031295|GO:0007267|GO:0046330|GO:0051491|GO:0005615|GO:2000147|GO:0097026|GO:0031529|GO:0006955|GO:0006954|GO:0050921|GO:0030838|GO:0034695|GO:0043552|GO:0045860|GO:0031274|GO:0048469|GO:0070374|GO:0043123|GO:0008009|GO:0001771|GO:0051209|GO:2000529|GO:0002407|GO:0033630|GO:0005576|GO:0032862|GO:0002606|GO:0010560|GO:2000107|GO:0048260|GO:0090023|GO:0001768|GO:0035759|GO:0001954|GO:…	34709633	chr9	34709574	-	hs|9p13.3	NM_002989	chemokine (C-C motif) ligand 21	CCL21	chr9:34709633-34709574	NM_002989	Hs.57907
A_32_P190769	8.56953	-8.56953	-3.09922	down	FALSE	Homo sapiens C1q and tumor necrosis factor related protein 7 (C1QTNF7), transcript variant 3, mRNA [NM_031911]	114905	GO:0005581|GO:0051260|GO:0005576|GO:0005615	15446785	chr4	15446726	+	hs|4p15.32	NM_031911	C1q and tumor necrosis factor related protein 7	C1QTNF7	chr4:15446726-15446785	NM_031911	Hs.153714
A_23_P139635	8.551	-8.551	-3.09609	down	FALSE	Homo sapiens D-amino-acid oxidase (DAO), mRNA [NM_001917]	1610	GO:0034641|GO:0005782|GO:0005488|GO:0016491|GO:0046487|GO:0003884|GO:0006551|GO:0005777	109294665	chr12	109294606	+	hs|12q24.11	NM_001917	D-amino-acid oxidase	DAO	chr12:109294606-109294665	NM_001917	Hs.113227
A_23_P408249	8.44755	-8.44755	-3.07853	down	FALSE	Homo sapiens phosphoenolpyruvate carboxykinase 1 (soluble) (PCK1), mRNA [NM_002591]	5105	GO:0031406|GO:0006629|GO:0032868|GO:0014823|GO:0030145|GO:0000287|GO:0005975|GO:0005730|GO:0006094|GO:0006107|GO:0005625|GO:0005634|GO:0042593|GO:0005525|GO:0016829|GO:0005829|GO:0046327|GO:0005737|GO:0004613|GO:0006006|GO:0017076|GO:0019003	56141089	chr20	56141030	+	hs|20q13.31	NM_002591	phosphoenolpyruvate carboxykinase 1 (soluble)	PCK1	chr20:56141030-56141089	NM_002591	Hs.1872
A_32_P169505	8.43803	-8.43803	-3.07691	down	FALSE	Homo sapiens KIAA2022 (KIAA2022), mRNA [NM_001008537]	340533	GO:0043625|GO:0000084|GO:0008296|GO:0007346|GO:0045004|GO:0003887|GO:0006287|GO:0006297|GO:0043137	73953472	chrX	73953413	-	hs|Xq13.3	NM_001008537	KIAA2022	KIAA2022	chrX:73953472-73953413	NM_001008537	Hs.124128
A_24_P263786	8.43276	-8.43276	-3.076	down	FALSE	immunoglobulin kappa variable 2D-30 [Source:HGNC Symbol;Acc:5801] [ENST00000474213]			89976372	chr2	89976313	+	hs|2p11.2	BC022362			chr2:89976313-89976372		Hs.449621
A_33_P3326962	8.42165	-8.42165	-3.0741	down	FALSE	fatty acid binding protein 1, liver [Source:HGNC Symbol;Acc:3555] [ENST00000495375]	2168	GO:0005215|GO:0032052|GO:0005504|GO:0008284|GO:0051345|GO:0005782|GO:0005324|GO:0005634|GO:0005829|GO:0050892|GO:0005737|GO:0005543|GO:0045179|GO:0003682|GO:0008144|GO:0032000|GO:0009887	88422773	chr2	88422714	-	hs|2p11.2	CR590669	fatty acid binding protein 1, liver	FABP1	chr2:88422773-88422714		Hs.380135
A_23_P146274	8.41561	-8.41561	-3.07307	down	FALSE	Homo sapiens stathmin-like 2 (STMN2), transcript variant 2, mRNA [NM_007029]	11075	GO:0005515|GO:0030424|GO:0031115|GO:0048471|GO:0031117|GO:0005794|GO:0005624|GO:0005625|GO:0042995|GO:0031982|GO:0030426|GO:0035556|GO:0005737|GO:0016020|GO:0030182|GO:0010976|GO:0007026|GO:0010977	80577221	chr8	80577162	+	hs|8q21.13	NM_007029	stathmin-like 2	STMN2	chr8:80577162-80577221	NM_007029	Hs.521651
A_23_P136623	8.36902	-8.36902	-3.06506	down	FALSE	Homo sapiens adenylate cyclase 5 (ADCY5), transcript variant 1, mRNA [NM_183357]	111	GO:0005886|GO:0007268|GO:0007202|GO:0007195|GO:0007193|GO:0046872|GO:0007191|GO:0035556|GO:0000166|GO:0071377|GO:0050885|GO:0007626|GO:0006833|GO:0034199|GO:0048011|GO:0008294|GO:0005624|GO:0055085|GO:0005524|GO:0042383|GO:0006112|GO:0001973|GO:0044424|GO:0045121|GO:0007189|GO:0016021|GO:0005768	123008701	chr3	123008642	-	hs|3q21.1	NM_183357	adenylate cyclase 5	ADCY5	chr3:123008701-123008642	NM_183357	Hs.593292
A_23_P256784	8.33858	-8.33858	-3.0598	down	FALSE	Homo sapiens mucin 2, oligomeric mucus/gel-forming (MUC2), mRNA [NM_002457]	4583	GO:0005515|GO:0070703|GO:0070702|GO:0005576	1103831	chr11	1103558	+	hs|11p15.5	NM_002457	mucin 2, oligomeric mucus/gel-forming	MUC2	chr11:1103558-1103831	NM_002457	Hs.315
A_33_P3271684	8.32618	-8.32618	-3.05765	down	FALSE	Homo sapiens transmembrane protein 236 (TMEM236), mRNA [NM_001098844]	653567	GO:0016020|GO:0016021	17842722	chr10	17842663	+	hs|10p12.33	NM_001098844	transmembrane protein 236	TMEM236	chr10:17842663-17842722	NM_001098844	Hs.564139
A_23_P48327	8.32032	-8.32032	-3.05664	down	FALSE	Homo sapiens potassium channel tetramerisation domain containing 4 (KCTD4), mRNA [NM_198404]	386618	GO:0016020|GO:0008076|GO:0005249|GO:0006813	45767809	chr13	45767750	-	hs|13q14.12	NM_198404	potassium channel tetramerisation domain containing 4	KCTD4	chr13:45767809-45767750	NM_198404	Hs.23406
A_32_P154473	8.28386	-8.28386	-3.0503	down	FALSE	Homo sapiens kinesin family member 5C (KIF5C), mRNA [NM_004522]	3800	GO:0005515|GO:0043005|GO:0005871|GO:0006996|GO:0005874|GO:0003777|GO:0005524|GO:0005737|GO:0008045|GO:0000166|GO:0035253|GO:0034190|GO:0005856|GO:0007018	149883137	chr2	149883078	+	hs|2q23.1	NM_004522	kinesin family member 5C	KIF5C	chr2:149883078-149883137	NM_004522	Hs.660699
A_23_P417173	8.27853	-8.27853	-3.04937	down	FALSE	Homo sapiens potassium voltage-gated channel, shaker-related subfamily, member 5 (KCNA5), mRNA [NM_002234]	3741	GO:0005251|GO:0001666|GO:0005244|GO:0005794|GO:0005886|GO:0051481|GO:0055075|GO:0005102|GO:0043267|GO:0055085|GO:0051259|GO:0015271|GO:0008076|GO:0019870|GO:0016021|GO:0006813|GO:0006811	5155732	chr12	5155673	+	hs|12p13.32	NM_002234	potassium voltage-gated channel, shaker-related subfamily, member 5	KCNA5	chr12:5155673-5155732	NM_002234	Hs.150208
A_19_P00322654	8.27544	-8.27544	-3.04884	down	FALSE	BROAD lincRNAs version v2 (http://www.broadinstitute.org/genome_bio/human_lincrnas/)			86521735	chr16	86521676	-	hs|16q24.2			XLOC_012046	chr16:86521735-86521676
A_32_P192692	8.26309	-8.26309	-3.04668	down	FALSE	Homo sapiens potassium large conductance calcium-activated channel, subfamily M, alpha member 1 (KCNMA1), transcript variant 1, mRNA [NM_001014797]	3778	GO:0005515|GO:0046872|GO:0016324|GO:0008076|GO:0005249|GO:0042391|GO:0006813|GO:0071805|GO:0034465|GO:0006811|GO:0060072|GO:0001666|GO:0005244|GO:0043065|GO:0030007|GO:0030168|GO:0006970|GO:0003779|GO:0055085|GO:0060073|GO:0060083|GO:0045794|GO:0051592|GO:0016020|GO:0007596|GO:0005901|GO:0016021|GO:0015269	78629523	chr10	78629464	-	hs|10q22.3	NM_001014797	potassium large conductance calcium-activated channel, subfamily M, alpha member 1	KCNMA1	chr10:78629523-78629464	NM_001014797	Hs.144795
A_33_P3353210	8.25756	-8.25756	-3.04572	down	FALSE	Homo sapiens cell adhesion molecule 2 (CADM2), transcript variant 1, mRNA [NM_001167674]	253559	GO:0005886|GO:0034329|GO:0016021|GO:0045216|GO:0034332	86115932	chr3	86115873	+	hs|3p12.1	NM_001167674	cell adhesion molecule 2	CADM2	chr3:86115873-86115932	NM_001167674	Hs.164578
A_23_P314811	8.23719	-8.23719	-3.04215	down	FALSE	Homo sapiens solute carrier family 10 (sodium/bile acid cotransporter family), member 4 (SLC10A4), mRNA [NM_152679]	201780	GO:0016020|GO:0008508|GO:0016021|GO:0006814|GO:0015293|GO:0006811	48491032	chr4	48490973	+	hs|4p11	NM_152679	solute carrier family 10 (sodium/bile acid cotransporter family), member 4	SLC10A4	chr4:48490973-48491032	NM_152679	Hs.132591
A_24_P870620	8.20189	-8.20189	-3.03596	down	FALSE	Homo sapiens pleiotrophin (PTN), mRNA [NM_002825]	5764	GO:0008284|GO:0005783|GO:0004864|GO:0007185|GO:0051781|GO:0005576|GO:0008201|GO:0008083|GO:0005615|GO:0007399	136912112	chr7	136912079	-	hs|7q33	NM_002825	pleiotrophin	PTN	chr7:136912112-136912079	NM_002825	Hs.371249
A_33_P3228807	8.19467	-8.19467	-3.03469	down	FALSE	Homo sapiens SPEG complex locus (SPEG), transcript variant 4, mRNA [NM_001173476]	10290	GO:0042692|GO:0008285|GO:0007517|GO:0000166|GO:0004674|GO:0005634|GO:0005524	220329322	chr2	220329263	+	hs|2q35	NM_001173476	SPEG complex locus	SPEG	chr2:220329263-220329322	NM_001173476	Hs.21639
A_23_P356494	8.18707	-8.18707	-3.03335	down	FALSE	Homo sapiens serine peptidase inhibitor, Kazal type 5 (SPINK5), transcript variant 2, mRNA [NM_006846]	11005	GO:0035315|GO:0048471|GO:0042640|GO:0004867|GO:0005783|GO:0005576|GO:0030414|GO:0005829|GO:0009913|GO:0005737|GO:0050777|GO:0030198|GO:0042599|GO:0016525|GO:0030855|GO:0045580|GO:0005789|GO:0005938	147516817	chr5	147516758	+	hs|5q32	NM_006846	serine peptidase inhibitor, Kazal type 5	SPINK5	chr5:147516758-147516817	NM_006846	Hs.331555
A_33_P3228402	8.17616	-8.17616	-3.03142	down	FALSE				73096785	chrX	73096726	+	hs|Xq13.2				chrX:073096726-073096785
A_24_P414803	8.0982	-8.0982	-3.0176	down	FALSE	Homo sapiens phospholamban (PLN), mRNA [NM_002667]	5350	GO:0005515|GO:0031966|GO:0005246|GO:0008015|GO:0006874|GO:0042030|GO:0031982|GO:0048738|GO:0005739|GO:0043234|GO:0016529|GO:0016020|GO:0051924|GO:0006816|GO:0016021|GO:0045822	118880841	chr6	118880782	+	hs|6q22.31	NM_002667	phospholamban	PLN	chr6:118880782-118880841	NM_002667	Hs.170839
A_19_P00317766	8.07	-8.07	-3.01257	down	FALSE	lincRNA:chr9:22118642-22120709 reverse strand			22120258	chr9	22120199	-	hs|9p21.3				chr9:22120258-22120199
A_33_P3257866	8.06302	-8.06302	-3.01132	down	FALSE	Homo sapiens peptide YY, 2 (seminalplasmin) (PYY2), non-coding RNA [NR_003064]	23615	GO:0005179|GO:0005576	26554511	chr17	26554452	+	hs|17q11.2	NR_003064	peptide YY, 2 (seminalplasmin)	PYY2	chr17:26554452-26554511	NR_003064	Hs.157195
A_33_P3302075	8.04311	-8.04311	-3.00775	down	FALSE	Homo sapiens UDP glucuronosyltransferase 1 family, polypeptide A8 (UGT1A8), mRNA [NM_019076]	54576	GO:0006805|GO:0017144|GO:0005783|GO:0042803|GO:0045922|GO:0008144|GO:0042573|GO:0006631|GO:0005496|GO:0008202|GO:0004857|GO:0005792|GO:0005504|GO:0046982|GO:0016758|GO:0009804|GO:0015020|GO:0043086|GO:0051552|GO:0031324|GO:0009812|GO:0016020|GO:0008152|GO:0001972|GO:0005789|GO:0045939|GO:0016021|GO:0019899	234681271	chr2	234681212	+	hs|2q37.1	NM_019076	UDP glucuronosyltransferase 1 family, polypeptide A8	UGT1A8	chr2:234681212-234681271	NM_019076	Hs.554822
A_24_P309095	8.02403	-8.02403	-3.00433	down	FALSE	Homo sapiens reelin (RELN), transcript variant 1, mRNA [NM_005045]	5649	GO:0021511|GO:0051057|GO:0021800|GO:0005578|GO:0018108|GO:0005576|GO:0007275|GO:0007417|GO:0005615|GO:0046872|GO:0030425|GO:0005737|GO:0000904|GO:0007411|GO:0007420|GO:0045860|GO:0010001|GO:0008236|GO:0048265|GO:0004712|GO:0008233|GO:0001764|GO:0007155	103113096	chr7	103113037	-	hs|7q22.1	NM_005045	reelin	RELN	chr7:103113096-103113037	NM_005045	Hs.655654
A_19_P00321771	8.01962	-8.01962	-3.00353	down	FALSE	lincRNA:chr2:218823950-218824396 forward strand			218824296	chr2	218824237	+	hs|2q35				chr2:218824237-218824296
A_23_P118615	7.99287	-7.99287	-2.99871	down	FALSE	Homo sapiens ATP-binding cassette, sub-family A (ABC1), member 8 (ABCA8), mRNA [NM_007168]	10351	GO:0005886|GO:0000166|GO:0006810|GO:0042626|GO:0016021|GO:0016887|GO:0005524	66865909	chr17	66865850	-	hs|17q24.2	NM_007168	ATP-binding cassette, sub-family A (ABC1), member 8	ABCA8	chr17:66865909-66865850	NM_007168	Hs.58351
A_23_P134542	7.99068	-7.99068	-2.99832	down	FALSE	Homo sapiens forkhead box P2 (FOXP2), transcript variant 4, mRNA [NM_148900]	93986	GO:0007389|GO:0003700|GO:0021987|GO:0003705|GO:0005634|GO:0009790|GO:0009791|GO:0046872|GO:0042803|GO:0005622|GO:0051090|GO:0005737|GO:0003690|GO:0060501|GO:0048745|GO:0043010|GO:0005667|GO:0048286|GO:0046982|GO:0008301|GO:0005730|GO:0002053|GO:0021549|GO:0003677|GO:0006351|GO:0043565|GO:0007519|GO:0003682|GO:0008270|GO:0042297|GO:0045892|GO:0040007|GO:0060013|GO:0021757|GO:0008134|GO:0021758	114302125	chr7	114299675	+	hs|7q31.1	NM_148900	forkhead box P2	FOXP2	chr7:114299675-114302125	NM_148900	Hs.282787
A_23_P72668	7.95285	-7.95285	-2.99147	down	FALSE	Homo sapiens serum deprivation response (SDPR), mRNA [NM_004657]	8436	GO:0005515|GO:0005737|GO:0005543|GO:0016020|GO:0005901|GO:0001786|GO:0005829	192700161	chr2	192700102	-	hs|2q32.3	NM_004657	serum deprivation response	SDPR	chr2:192700161-192700102	NM_004657	Hs.26530
A_23_P93641	7.91315	-7.91315	-2.98425	down	FALSE	Homo sapiens aldo-keto reductase family 1, member B10 (aldose reductase) (AKR1B10), mRNA [NM_020299]	57016	GO:0005515|GO:0005737|GO:0004033|GO:0007586|GO:0016491|GO:0006081|GO:0005575|GO:0008202	134225998	chr7	134225939	+	hs|7q33	NM_020299	aldo-keto reductase family 1, member B10 (aldose reductase)	AKR1B10	chr7:134225939-134225998	NM_020299	Hs.116724
A_33_P3320197	7.87263	-7.87263	-2.97685	down	FALSE	Homo sapiens family with sequence similarity 150, member B (FAM150B), mRNA [NM_001002919]	285016	GO:0005576	280028	chr2	279969	-	hs|2p25.3	NM_001002919	family with sequence similarity 150, member B	FAM150B	chr2:280028-279969	NM_001002919	Hs.355207
A_33_P3285965	7.8594	-7.8594	-2.97442	down	FALSE	Homo sapiens neurogenic differentiation 1 (NEUROD1), mRNA [NM_002500]	4760	GO:0071156|GO:0005515|GO:0003700|GO:0007263|GO:0060730|GO:0045597|GO:0005634|GO:0009952|GO:0003326|GO:0051091|GO:0005737|GO:0003690|GO:0045944|GO:0003329|GO:0043010|GO:0022008|GO:0021542|GO:0048839|GO:0043066|GO:0043065|GO:0046982|GO:0042493|GO:0003713|GO:0070888|GO:0007275|GO:0021549|GO:0042593|GO:0035883|GO:0046426|GO:0006351|GO:0035881|GO:0048562|GO:0009749|GO:0043565|GO:0050796|GO:0045666|GO:…	182541303	chr2	182541244	-	hs|2q31.3	NM_002500	neurogenic differentiation 1	NEUROD1	chr2:182541303-182541244	NM_002500	Hs.709709
A_23_P65278	7.84747	-7.84747	-2.97223	down	FALSE	Homo sapiens neurobeachin (NBEA), transcript variant 1, mRNA [NM_015678]	26960	GO:0005802|GO:0005515|GO:0005737|GO:0005886|GO:0012505|GO:0005829	36246742	chr13	36246683	+	hs|13q13.3	NM_015678	neurobeachin	NBEA	chr13:36246683-36246742	NM_015678	Hs.491172
A_23_P215048	7.81302	-7.81302	-2.96588	down	FALSE	Homo sapiens KIAA0408 (KIAA0408), mRNA [NM_014702]	9729	GO:0005515	127764999	chr6	127764940	-	hs|6q22.33	NM_014702	KIAA0408	KIAA0408	chr6:127764999-127764940	NM_014702	Hs.319247
A_23_P31739	7.79762	-7.79762	-2.96303	down	FALSE	Homo sapiens stathmin-like 4 (STMN4), mRNA [NM_030795]	81551	GO:0035556	27094248	chr8	27094189	-	hs|8p21.2	NM_030795	stathmin-like 4	STMN4	chr8:27094248-27094189	NM_030795	Hs.201058
A_23_P167812	7.79749	-7.79749	-2.96301	down	FALSE	Homo sapiens RNA binding motif protein 24 (RBM24), transcript variant 2, mRNA [NM_153020]	221662	GO:0043488|GO:0005737|GO:0000166|GO:0003723|GO:0010830|GO:0005634|GO:0003730|GO:0030154	17293790	chr6	17293731	+	hs|6p22.3	NM_153020	RNA binding motif protein 24	RBM24	chr6:17293731-17293790	NM_153020	Hs.519904
A_23_P19723	7.79688	-7.79688	-2.9629	down	FALSE	Homo sapiens bone morphogenetic protein 5 (BMP5), mRNA [NM_021073]	653	GO:0007389|GO:0051216|GO:0031988|GO:0005576|GO:0005575|GO:0005125|GO:0005615|GO:0030154|GO:0030539|GO:0001501|GO:0001503|GO:0070700|GO:0008083|GO:0040007	55620460	chr6	55620401	-	hs|6p12.1	NM_021073	bone morphogenetic protein 5	BMP5	chr6:55620460-55620401	NM_021073	Hs.296648
A_33_P3301871	7.78147	-7.78147	-2.96004	down	FALSE	Homo sapiens glutamic-pyruvate transaminase (alanine aminotransferase) (GPT), mRNA [NM_005309]	2875	GO:0034641|GO:0006807|GO:0005737|GO:0004021|GO:0009058|GO:0016847|GO:0030170|GO:0008483|GO:0006094|GO:0008652|GO:0005829	145731695	chr8	145731636	+	hs|8q24.3	NM_005309	glutamic-pyruvate transaminase (alanine aminotransferase)	GPT	chr8:145731636-145731695	NM_005309	Hs.103502
A_19_P00322941	7.77918	-7.77918	-2.95962	down	FALSE	BROAD lincRNAs version v2 (http://www.broadinstitute.org/genome_bio/human_lincrnas/)			148793454	chr5	148793395	+	hs|5q33.1			XLOC_004598	chr5:148793395-148793454
A_23_P157569	7.75947	-7.75947	-2.95596	down	FALSE	Homo sapiens alcohol dehydrogenase, iron containing, 1 (ADHFE1), nuclear gene encoding mitochondrial protein, mRNA [NM_144650]	137872	GO:0005739|GO:0047988|GO:0005759|GO:0006103|GO:0016491|GO:0046872|GO:0015993	67380715	chr8	67380656	+	hs|8q13.1	NM_144650	alcohol dehydrogenase, iron containing, 1	ADHFE1	chr8:67380656-67380715	NM_144650	Hs.720023
A_23_P166616	7.74919	-7.74919	-2.95405	down	FALSE	Homo sapiens angiotensin II receptor, type 1 (AGTR1), transcript variant 4, mRNA [NM_031850]	185	GO:0005515|GO:0004945|GO:0019722|GO:0005886|GO:0010873|GO:0007200|GO:0007266|GO:0001558|GO:0007204|GO:0032430|GO:0019229|GO:0042312|GO:0003081|GO:0002018|GO:0051482|GO:0042127|GO:0004872|GO:0033864|GO:0031711|GO:0046982|GO:0004930|GO:0001822|GO:0010744|GO:0050727|GO:0002034|GO:0032270|GO:0010698|GO:0034374|GO:0007186|GO:0060326|GO:0005887|GO:0050729|GO:0035813|GO:0016021|GO:2000379|GO:0001596	148460126	chr3	148460067	+	hs|3q24	NM_031850	angiotensin II receptor, type 1	AGTR1	chr3:148460067-148460126	NM_031850	Hs.728754
A_23_P58169	7.72619	-7.72619	-2.94976	down	FALSE	Homo sapiens neuropeptide Y receptor Y2 (NPY2R), mRNA [NM_000910]	4887	GO:0004983|GO:0005886|GO:0005887|GO:0005246|GO:0004930|GO:0007626|GO:0004872|GO:0003214|GO:0007193|GO:0003151	156138102	chr4	156138043	+	hs|4q32.1	NM_000910	neuropeptide Y receptor Y2	NPY2R	chr4:156138043-156138102	NM_000910	Hs.37125
A_23_P107116	7.69136	-7.69136	-2.94324	down	FALSE	Homo sapiens ring finger protein 112 (RNF112), mRNA [NM_007148]	7732	GO:0003924|GO:0008270|GO:0005525|GO:0046872	19320548	chr17	19320489	+	hs|17p11.2	NM_007148	ring finger protein 112	RNF112	chr17:19320489-19320548	NM_007148	Hs.189482
A_33_P3308347	7.69027	-7.69027	-2.94303	down	FALSE	Homo sapiens ADAM metallopeptidase with thrombospondin type 1 motif, 8 (ADAMTS8), mRNA [NM_007037]	11095	GO:0008285|GO:0005178|GO:0009673|GO:0006508|GO:0005578|GO:0008270|GO:0008233|GO:0005576|GO:0004222|GO:0008201|GO:0046872|GO:0008237	130274879	chr11	130274820	-	hs|11q24.3	NM_007037	ADAM metallopeptidase with thrombospondin type 1 motif, 8	ADAMTS8	chr11:130274879-130274820	NM_007037	Hs.271605
A_19_P00324470	7.68028	-7.68028	-2.94116	down	FALSE	lincRNA:chr5:148787082-148812807 forward strand			148812373	chr5	148812314	+	hs|5q33.1				chr5:148812314-148812373
A_32_P88240	7.6746	-7.6746	-2.94009	down	FALSE	Homo sapiens kelch repeat and BTB (POZ) domain containing 12 (KBTBD12), mRNA [NM_207335]	166348		127706324	chr3	127706265	+	hs|3q21.3	NM_207335	kelch repeat and BTB (POZ) domain containing 12	KBTBD12	chr3:127706265-127706324	NM_207335	Hs.132087
A_32_P151263	7.64356	-7.64356	-2.93424	down	FALSE	Homo sapiens solute carrier family 2 (facilitated glucose transporter), member 4 (SLC2A4), mRNA [NM_001042]	6517	GO:0005515|GO:0048471|GO:0005886|GO:0045471|GO:0030136|GO:0008643|GO:0055056|GO:0008645|GO:0005737|GO:0015758|GO:0046323|GO:0022891|GO:0030140|GO:0005355|GO:0030659|GO:0070062|GO:0012506|GO:0005792|GO:0005975|GO:0005771|GO:0005624|GO:0005625|GO:0042593|GO:0055085|GO:0031982|GO:0042383|GO:0005905|GO:0050873|GO:0005887|GO:0032593|GO:0000299|GO:0009897|GO:0005768	7191169	chr17	7191110	+	hs|17p13.1	NM_001042	solute carrier family 2 (facilitated glucose transporter), member 4	SLC2A4	chr17:7191110-7191169	NM_001042	Hs.380691
A_23_P157338	7.64257	-7.64257	-2.93406	down	FALSE	Homo sapiens von Willebrand factor C domain containing 2 (VWC2), mRNA [NM_198570]	375567	GO:0030514|GO:0003674|GO:0045666|GO:0010811|GO:0005576|GO:0005614|GO:0005615|GO:0005604	49951899	chr7	49951840	+	hs|7p12.2	NM_198570	von Willebrand factor C domain containing 2	VWC2	chr7:49951840-49951899	NM_198570	Hs.629302
A_23_P432506	7.59589	-7.59589	-2.92522	down	FALSE	chromosome 20 open reading frame 200 [Source:HGNC Symbol;Acc:26393] [ENST00000475015]			61142637	chr20	61142578	-	hs|20q13.33	AK054875			chr20:61142637-61142578		Hs.337024
A_23_P92730	7.5761	-7.5761	-2.92146	down	FALSE	Homo sapiens heat shock 27kDa protein 3 (HSPB3), mRNA [NM_006308]	8988	GO:0006986|GO:0008219|GO:0005737|GO:0006950|GO:0005634	53752143	chr5	53752084	+	hs|5q11.2	NM_006308	heat shock 27kDa protein 3	HSPB3	chr5:53752084-53752143	NM_006308	Hs.41707
A_23_P389987	7.57162	-7.57162	-2.9206	down	FALSE	Homo sapiens T-cell leukemia homeobox 2 (TLX2), mRNA [NM_016170]	3196	GO:0043565|GO:0008150|GO:0003674|GO:0005737|GO:0003700|GO:0001707|GO:0050774|GO:0007275|GO:0005634|GO:0005575|GO:0048484	74743863	chr2	74743804	+	hs|2p13.1	NM_016170	T-cell leukemia homeobox 2	TLX2	chr2:74743804-74743863	NM_016170	Hs.168586
A_23_P426305	7.57065	-7.57065	-2.92042	down	FALSE	Homo sapiens amine oxidase, copper containing 3 (vascular adhesion protein 1) (AOC3), mRNA [NM_003734]	8639	GO:0048038|GO:0005886|GO:0009986|GO:0005507|GO:0052596|GO:0052595|GO:0052594|GO:0052593|GO:0042803|GO:0046872|GO:0008131|GO:0006954|GO:0016491|GO:0009308|GO:0016021|GO:0007155	41009950	chr17	41009891	+	hs|17q21.31	NM_003734	amine oxidase, copper containing 3 (vascular adhesion protein 1)	AOC3	chr17:41009891-41009950	NM_003734	Hs.198241
A_32_P63013	7.55796	-7.55796	-2.918	down	FALSE	Homo sapiens hypothetical LOC283174 (LOC283174), non-coding RNA [NR_024344]	283174		133766453	chr11	133766394	-	hs|11q25	NR_024344	hypothetical LOC283174	LOC283174	chr11:133766453-133766394	NR_024344	Hs.504370
A_33_P3234882	7.52585	-7.52585	-2.91185	down	FALSE	Homo sapiens proline/arginine-rich end leucine-rich repeat protein (PRELP), transcript variant 1, mRNA [NM_002725]	5549	GO:0031012|GO:0001501|GO:0005578|GO:0005576|GO:0008201|GO:0005201	203460084	chr1	203460025	+	hs|1q32.1	NM_002725	proline/arginine-rich end leucine-rich repeat protein	PRELP	chr1:203460025-203460084	NM_002725	Hs.632481
A_24_P383019	7.52344	-7.52344	-2.91139	down	FALSE	Homo sapiens keratin associated protein 13-1 (KRTAP13-1), mRNA [NM_181599]	140258	GO:0005882	31768915	chr21	31768856	+	hs|21q22.11	NM_181599	keratin associated protein 13-1	KRTAP13-1	chr21:31768856-31768915	NM_181599	Hs.407653
A_23_P145841	7.51756	-7.51756	-2.91026	down	FALSE	Homo sapiens sclerostin domain containing 1 (SOSTDC1), mRNA [NM_015464]	25928	GO:0030514|GO:0007389|GO:0042475|GO:0005576|GO:0016055|GO:0005615	16502052	chr7	16501993	-	hs|7p21.1	NM_015464	sclerostin domain containing 1	SOSTDC1	chr7:16502052-16501993	NM_015464	Hs.648106
A_32_P310335	7.50591	-7.50591	-2.90803	down	FALSE	junctional adhesion molecule 2 [Source:HGNC Symbol;Acc:14686] [ENST00000480456]	58494	GO:0016337|GO:0030054|GO:0046982|GO:0005886|GO:0007596|GO:0005887|GO:0005923|GO:0050900	27089813	chr21	27089754	+	hs|21q21.3	AK056079	junctional adhesion molecule 2	JAM2	chr21:27089754-27089813		Hs.655065
A_33_P3423230	7.46992	-7.46992	-2.90109	down	FALSE	Homo sapiens protocadherin 19 (PCDH19), transcript variant 3, mRNA [NM_001184880]	57526	GO:0005886|GO:0005509|GO:0016021|GO:0007155|GO:0007156	99550965	chrX	99550906	-	hs|Xq22.1	NM_001184880	protocadherin 19	PCDH19	chrX:99550965-99550906	NM_001184880	Hs.4993
A_23_P143526	7.45767	-7.45767	-2.89873	down	FALSE	Homo sapiens S100 calcium binding protein B (S100B), mRNA [NM_006272]	6285	GO:0005515|GO:0048471|GO:0008283|GO:0005509|GO:0048156|GO:0005576|GO:0005634|GO:0007409|GO:0007417|GO:0001726|GO:0048154|GO:0042803|GO:0042802|GO:0005737|GO:0050786|GO:0048168|GO:0045087|GO:0043025|GO:0007611|GO:0007613|GO:0008270|GO:0043123|GO:0048306	48019158	chr21	48019099	-	hs|21q22.3	NM_006272	S100 calcium binding protein B	S100B	chr21:48019158-48019099	NM_006272	Hs.422181
A_23_P217379	7.45079	-7.45079	-2.89739	down	FALSE	Homo sapiens collagen, type IV, alpha 6 (COL4A6), transcript variant B, mRNA [NM_033641]	1288	GO:0005515|GO:0005581|GO:0030198|GO:0005587|GO:0005576|GO:0007155|GO:0005201	107399109	chrX	107399050	-	hs|Xq22.3	NM_033641	collagen, type IV, alpha 6	COL4A6	chrX:107399109-107399050	NM_033641	Hs.145586
A_23_P96271	7.42279	-7.42279	-2.89196	down	FALSE	Homo sapiens myomesin 1, 185kDa (MYOM1), transcript variant 1, mRNA [NM_003803]	8736	GO:0005863|GO:0006936|GO:0008307|GO:0031430	3067225	chr18	3067166	-	hs|18p11.31	NM_003803	myomesin 1, 185kDa	MYOM1	chr18:3067225-3067166	NM_003803	Hs.464469
A_33_P3288329	7.42037	-7.42037	-2.89149	down	FALSE	Homo sapiens sorbin and SH3 domain containing 1 (SORBS1), transcript variant 3, mRNA [NM_001034954]	10580	GO:0005515|GO:0008092|GO:0008286|GO:0030054|GO:0005886|GO:0005158|GO:0043149|GO:0005634|GO:0005829|GO:0046889|GO:0005915|GO:0005737|GO:0005913|GO:0006936|GO:0015758|GO:0048041|GO:0046326|GO:0005899|GO:0006810|GO:0005856|GO:0032869|GO:0005813|GO:0001725|GO:0045725|GO:0019901|GO:0005730|GO:0003779|GO:0007160|GO:0005070|GO:0045121|GO:0005924|GO:0005925|GO:0090004	97074875	chr10	97074816	-	hs|10q24.1	NM_001034954	sorbin and SH3 domain containing 1	SORBS1	chr10:97074875-97074816	NM_001034954	Hs.730608
A_24_P38290	7.39468	-7.39468	-2.88649	down	FALSE	Homo sapiens tachykinin, precursor 1 (TAC1), transcript variant beta, mRNA [NM_003182]	6863	GO:0030424|GO:0005886|GO:0007267|GO:0007268|GO:0007204|GO:0005615|GO:0006954|GO:0002675|GO:0007218|GO:0031835|GO:0043025|GO:0032496|GO:0045760|GO:0009725|GO:0008306|GO:0010459|GO:0007616|GO:0050671|GO:0007217|GO:0043278|GO:0005576|GO:0019233|GO:0032230|GO:0007320|GO:0032224|GO:0009582|GO:0051496|GO:0035815|GO:0008217|GO:0048265|GO:0010634	97369513	chr7	97369454	+	hs|7q21.3	NM_003182	tachykinin, precursor 1	TAC1	chr7:97369454-97369513	NM_003182	Hs.2563
A_23_P201747	7.37306	-7.37306	-2.88226	down	FALSE	Homo sapiens peptidyl arginine deiminase, type II (PADI2), mRNA [NM_007365]	11240	GO:0018101|GO:0005737|GO:0016787|GO:0005509|GO:0004668|GO:0006464	17393823	chr1	17393764	-	hs|1p36.13	NM_007365	peptidyl arginine deiminase, type II	PADI2	chr1:17393823-17393764	NM_007365	Hs.33455
A_24_P397386	7.36523	-7.36523	-2.88073	down	FALSE	Homo sapiens leukemia inhibitory factor receptor alpha (LIFR), transcript variant 2, mRNA [NM_002310]	3977	GO:0008284|GO:0005886|GO:0004924|GO:0004923|GO:0019221|GO:0031100|GO:0005576|GO:0070120|GO:0045768|GO:0042221|GO:0005127|GO:0048861|GO:0019838|GO:0005887|GO:0048812|GO:0004872|GO:0004897|GO:0034097|GO:0007166	38476001	chr5	38475942	-	hs|5p13.1	NM_002310	leukemia inhibitory factor receptor alpha	LIFR	chr5:38476001-38475942	NM_002310	Hs.133421
A_19_P00321420	7.36277	-7.36277	-2.88025	down	FALSE	lincRNA:chr11:133766329-133767054 reverse strand			133766449	chr11	133766390	-	hs|11q25				chr11:133766449-133766390
A_23_P369994	7.31276	-7.31276	-2.87042	down	FALSE	Homo sapiens doublecortin-like kinase 1 (DCLK1), transcript variant 1, mRNA [NM_004734]	9201	GO:0007275|GO:0007417|GO:0009615|GO:0005524|GO:0030154|GO:0007399|GO:0035556|GO:0004672|GO:0000166|GO:0004674|GO:0005887|GO:0016301|GO:0016197|GO:0006468|GO:0005057	36345567	chr13	36345508	-	hs|13q13.3	NM_004734	doublecortin-like kinase 1	DCLK1	chr13:36345567-36345508	NM_004734	Hs.507755
A_23_P206626	7.31268	-7.31268	-2.8704	down	FALSE	Homo sapiens sodium channel, nonvoltage-gated 1, gamma (SCNN1G), mRNA [NM_001039]	6340	GO:0005515|GO:0001666|GO:0007588|GO:0035313|GO:0005886|GO:0005272|GO:0050699|GO:0005624|GO:0015280|GO:0016324|GO:0050909|GO:0005887|GO:0035725|GO:0006814|GO:0005216|GO:0050896|GO:0009897|GO:0006811	23227605	chr16	23227547	+	hs|16p12.2	NM_001039	sodium channel, nonvoltage-gated 1, gamma	SCNN1G	chr16:23227547-23227605	NM_001039	Hs.371727
A_33_P3411980	7.3097	-7.3097	-2.86981	down	FALSE	Homo sapiens mRNA; cDNA DKFZp667H216 (from clone DKFZp667H216). [AL833204]	25890	GO:0031012|GO:0030198|GO:0010811|GO:0005518|GO:0005576|GO:0005614|GO:0008201|GO:0005615	100535562	chr3	100535503	-	hs|3q12.2	AL833204	ABI family, member 3 (NESH) binding protein	ABI3BP	chr3:100535562-100535503		Hs.477015
A_23_P66637	7.30729	-7.30729	-2.86934	down	FALSE	Homo sapiens sarcoglycan, alpha (50kDa dystrophin-associated glycoprotein) (SGCA), transcript variant 1, mRNA [NM_000023]	6442	GO:0042383|GO:0005737|GO:0007517|GO:0006936|GO:0016010|GO:0005911|GO:0016012|GO:0005509|GO:0045121|GO:0016021|GO:0005856	48253286	chr17	48253227	+	hs|17q21.33	NM_000023	sarcoglycan, alpha (50kDa dystrophin-associated glycoprotein)	SGCA	chr17:48253227-48253286	NM_000023	Hs.463412
A_23_P76743	7.29948	-7.29948	-2.86779	down	FALSE	Homo sapiens asparaginase homolog (S. cerevisiae) (ASPG), mRNA [NM_001080464]	374569	GO:0016042|GO:0006520|GO:0016787|GO:0004622|GO:0004067|GO:0006528|GO:0005625|GO:0003847|GO:0006644	104578924	chr14	104578865	+	hs|14q32.33	NM_001080464	asparaginase homolog (S. cerevisiae)	ASPG	chr14:104578865-104578924	NM_001080464	Hs.146239
A_23_P31725	7.25237	-7.25237	-2.85845	down	FALSE	Homo sapiens B lymphoid tyrosine kinase (BLK), mRNA [NM_001715]	640	GO:0000166|GO:0032024|GO:0004713|GO:0005524|GO:0004715|GO:0007243	11421917	chr8	11421858	+	hs|8p23.1	NM_001715	B lymphoid tyrosine kinase	BLK	chr8:11421858-11421917	NM_001715	Hs.146591
A_23_P112982	7.24366	-7.24366	-2.85672	down	FALSE	Homo sapiens SV2 related protein homolog (rat) (SVOP), mRNA [NM_018711]	55530	GO:0030054|GO:0016020|GO:0015075|GO:0022857|GO:0045202|GO:0030672|GO:0031410|GO:0016021|GO:0008021	109304740	chr12	109304691	-	hs|12q24.11	NM_018711	SV2 related protein homolog (rat)	SVOP	chr12:109304740-109304691	NM_018711	Hs.4221
A_33_P3367438	7.21689	-7.21689	-2.85138	down	FALSE	Homo sapiens neurexin 3 (NRXN3), transcript variant 1, mRNA [NM_004796]	9369	GO:0016020|GO:0007411|GO:0005887|GO:0004872|GO:0016021|GO:0001525|GO:0007155|GO:0046872	80271532	chr14	80271473	+	hs|14q31.1	NM_004796	neurexin 3	NRXN3	chr14:80271473-80271532	NM_004796	Hs.368307
A_23_P54918	7.20654	-7.20654	-2.84931	down	FALSE	Homo sapiens lactate dehydrogenase D (LDHD), nuclear gene encoding mitochondrial protein, transcript variant 1, mRNA [NM_153486]	197257	GO:0005739|GO:0005515|GO:0004458|GO:0008762|GO:0050660|GO:0005743|GO:0016614	75145886	chr16	75145827	-	hs|16q23.1	NM_153486	lactate dehydrogenase D	LDHD	chr16:75145886-75145827	NM_153486	Hs.380929
A_33_P3215843	7.2055	-7.2055	-2.8491	down	FALSE	Homo sapiens kallikrein-related peptidase 3 (KLK3), transcript variant 3, mRNA [NM_001030047]	354	GO:0004252|GO:0016525|GO:0006508|GO:0008236|GO:0008233|GO:0005576	51364020	chr19	51363961	+	hs|19q13.33	NM_001030047	kallikrein-related peptidase 3	KLK3	chr19:51363961-51364020	NM_001030047	Hs.171995
A_33_P3380992	7.18341	-7.18341	-2.84467	down	FALSE	Homo sapiens aldo-keto reductase family 1, member B15 (AKR1B15), mRNA [NM_001080538]	441282	GO:0016491	134262527	chr7	134262468	+	hs|7q33	NM_001080538	aldo-keto reductase family 1, member B15	AKR1B15	chr7:134262468-134262527	NM_001080538	Hs.729418
A_33_P3363271	7.14461	-7.14461	-2.83686	down	FALSE	Homo sapiens calcium channel, voltage-dependent, beta 2 subunit (CACNB2), transcript variant 1, mRNA [NM_000724]	783	GO:0005515|GO:0005262|GO:0005244|GO:0005245|GO:0005246|GO:0007268|GO:0005891|GO:0042383|GO:0005887|GO:0007411|GO:0007528|GO:0070588|GO:0006810|GO:0006816|GO:0051925|GO:0007601|GO:0006811	18829968	chr10	18829909	+	hs|10p12.31	NM_000724	calcium channel, voltage-dependent, beta 2 subunit	CACNB2	chr10:18829909-18829968	NM_000724	Hs.59093
A_24_P77968	7.11834	-7.11834	-2.83154	down	FALSE	Homo sapiens filamin C, gamma (FLNC), transcript variant 1, mRNA [NM_001458]	2318	GO:0005515|GO:0005737|GO:0005886|GO:0034329|GO:0003779|GO:0005856|GO:0030017|GO:0005829	128498535	chr7	128498476	+	hs|7q32.1	NM_001458	filamin C, gamma	FLNC	chr7:128498476-128498535	NM_001458	Hs.58414
A_24_P943781	7.11657	-7.11657	-2.83118	down	FALSE	Homo sapiens chromosome 7 open reading frame 58 (C7orf58), transcript variant 1, mRNA [NM_024913]	79974	GO:0005783	120936902	chr7	120936843	+	hs|7q31.31	NM_024913	chromosome 7 open reading frame 58	C7orf58	chr7:120936843-120936902	NM_024913	Hs.189652
A_33_P3368313	7.09535	-7.09535	-2.82687	down	FALSE	Homo sapiens metallothionein 1H (MT1H), mRNA [NM_005951]	4496	GO:0005515|GO:0010273|GO:0007263|GO:0006882|GO:0046872	56704961	chr16	56704902	+	hs|16q13	NM_005951	metallothionein 1H	MT1H	chr16:56704902-56704961	NM_005951	Hs.438462
A_32_P78681	7.07966	-7.07966	-2.82368	down	FALSE	glucagon-like peptide 2 receptor [Source:HGNC Symbol;Acc:4325] [ENST00000262441]	9340	GO:0008284|GO:0005886|GO:0004930|GO:0007188|GO:0016021|GO:0004967	9795399	chr17	9795340	+	hs|17p13.1	BC043390	glucagon-like peptide 2 receptor	GLP2R	chr17:9795340-9795399		Hs.248202
A_23_P402765	7.06527	-7.06527	-2.82074	down	FALSE	Homo sapiens nebulin-related anchoring protein (NRAP), transcript variant 2, mRNA [NM_198060]	4892	GO:0005916|GO:0051371|GO:0008150|GO:0008270|GO:0003779|GO:0046872|GO:0005927	115348708	chr10	115348649	-	hs|10q25.3	NM_198060	nebulin-related anchoring protein	NRAP	chr10:115348708-115348649	NM_198060	Hs.268788
A_33_P3293773	7.04629	-7.04629	-2.81686	down	FALSE	Homo sapiens fibrous sheath interacting protein 2 (FSIP2), mRNA [NM_173651]	401024	GO:0005739|GO:0030529|GO:0003676	186657065	chr2	186657006	+	hs|2q32.1	NM_173651	fibrous sheath interacting protein 2	FSIP2	chr2:186657006-186657065	NM_173651	Hs.98025
A_23_P108564	7.04551	-7.04551	-2.8167	down	FALSE	Homo sapiens UDP-Gal:betaGlcNAc beta 1,3-galactosyltransferase, polypeptide 1 (B3GALT1), mRNA [NM_020981]	8708	GO:0009312|GO:0005794|GO:0016020|GO:0000139|GO:0016757|GO:0008499|GO:0006486|GO:0016021|GO:0030259|GO:0008378	168726417	chr2	168726358	+	hs|2q24.3	NM_020981	UDP-Gal:betaGlcNAc beta 1,3-galactosyltransferase, polypeptide 1	B3GALT1	chr2:168726358-168726417	NM_020981	Hs.657258
A_23_P432573	7.04258	-7.04258	-2.8161	down	FALSE	Homo sapiens MAS-related GPR, member F (MRGPRF), transcript variant 2, mRNA [NM_145015]	116535	GO:0005886|GO:0004930|GO:0004872|GO:0016021	68772283	chr11	68772224	-	hs|11q13.3	NM_145015	MAS-related GPR, member F	MRGPRF	chr11:68772283-68772224	NM_145015	Hs.118513
A_33_P3209326	7.04135	-7.04135	-2.81585	down	FALSE	Homo sapiens cDNA FLJ39676 fis, clone SMINT2009832. [AK096995]	729558		151502691	chr4	151502632	+	hs|4q31.3	AK096995	hypothetical protein LOC729558	LOC729558	chr4:151502632-151502691		Hs.647978
A_23_P12199	7.0271	-7.0271	-2.81293	down	FALSE	Homo sapiens family with sequence similarity 46, member B (FAM46B), mRNA [NM_052943]	115572		27332155	chr1	27332096	-	hs|1p36.11	NM_052943	family with sequence similarity 46, member B	FAM46B	chr1:27332155-27332096	NM_052943	Hs.632378
A_24_P129341	7.00494	-7.00494	-2.80837	down	FALSE	Homo sapiens aldo-keto reductase family 1, member B10 (aldose reductase) (AKR1B10), mRNA [NM_020299]	57016	GO:0005515|GO:0005737|GO:0004033|GO:0007586|GO:0016491|GO:0006081|GO:0005575|GO:0008202	134225858	chr7	134225799	+	hs|7q33	NM_020299	aldo-keto reductase family 1, member B10 (aldose reductase)	AKR1B10	chr7:134225799-134225858	NM_020299	Hs.116724
A_32_P440667	6.99675	-6.99675	-2.80668	down	FALSE	Homo sapiens synaptopodin 2 (SYNPO2), transcript variant 2, mRNA [NM_001128933]	171024	GO:0071889|GO:0051371|GO:0030018|GO:0005737|GO:0005634|GO:0003779	119958662	chr4	119958603	+	hs|4q26	NM_001128933	synaptopodin 2	SYNPO2	chr4:119958603-119958662	NM_001128933	Hs.655519
A_23_P15450	6.96639	-6.96639	-2.80041	down	FALSE	Homo sapiens transmembrane protein 100 (TMEM100), transcript variant 2, mRNA [NM_018286]	55273	GO:0008150|GO:0003674|GO:0016020|GO:0016021|GO:0005575	53797818	chr17	53797759	-	hs|17q22	NM_018286	transmembrane protein 100	TMEM100	chr17:53797818-53797759	NM_018286	Hs.173233
A_23_P19182	6.95523	-6.95523	-2.7981	down	FALSE	Homo sapiens receptor accessory protein 2 (REEP2), mRNA [NM_016606]	51308	GO:0016020|GO:0016021	137782636	chr5	137782577	+	hs|5q31.2	NM_016606	receptor accessory protein 2	REEP2	chr5:137782577-137782636	NM_016606	Hs.416090
A_23_P17438	6.95136	-6.95136	-2.7973	down	FALSE	Homo sapiens endothelin 3 (EDN3), transcript variant 2, mRNA [NM_207032]	1908	GO:0008284|GO:0008015|GO:0001755|GO:0007267|GO:0031708|GO:0005615|GO:0019229|GO:0046888|GO:0043406|GO:0030182|GO:0046887|GO:0042310|GO:0003100|GO:0014824|GO:0030334|GO:0014826|GO:0048016|GO:0030593|GO:0005102|GO:0046928|GO:0045840|GO:0007275|GO:0005625|GO:0005576|GO:0030318|GO:0002690|GO:0007165|GO:0048070|GO:0005179|GO:0010460|GO:0030072|GO:0007166	57900740	chr20	57900681	+	hs|20q13.32	NM_207032	endothelin 3	EDN3	chr20:57900681-57900740	NM_207032	Hs.1408
A_24_P115932	6.92351	-6.92351	-2.7915	down	FALSE	Homo sapiens G protein-coupled receptor 44 (GPR44), mRNA [NM_004778]	11251	GO:0045745|GO:0019722|GO:0005886|GO:0004930|GO:0004956|GO:0007193|GO:0004958|GO:0004982|GO:0006955|GO:0006935|GO:0007186|GO:0005887|GO:0004872|GO:0001785	60618787	chr11	60618728	-	hs|11q12.2	NM_004778	G protein-coupled receptor 44	GPR44	chr11:60618787-60618728	NM_004778	Hs.299567
A_24_P35537	6.92337	-6.92337	-2.79147	down	FALSE	Homo sapiens resistance to inhibitors of cholinesterase 3 homolog (C. elegans) (RIC3), transcript variant 1, mRNA [NM_024557]	79608	GO:0005794|GO:0016020|GO:0000139|GO:0005783|GO:0005789|GO:0016021	8130728	chr11	8130669	-	hs|11p15.4	NM_024557	resistance to inhibitors of cholinesterase 3 homolog (C. elegans)	RIC3	chr11:8130728-8130669	NM_024557	Hs.231850
A_32_P68097	6.91114	-6.91114	-2.78892	down	FALSE	Homo sapiens family with sequence similarity 135, member B (FAM135B), mRNA [NM_015912]	51059		139142721	chr8	139142662	-	hs|8q24.23	NM_015912	family with sequence similarity 135, member B	FAM135B	chr8:139142721-139142662	NM_015912	Hs.126024
A_23_P164436	6.88402	-6.88402	-2.78325	down	FALSE	Homo sapiens aspartoacylase (ASPA), transcript variant 1, mRNA [NM_000049]	443	GO:0005737|GO:0019807|GO:0022010|GO:0006533|GO:0048714|GO:0008152|GO:0016788|GO:0005634|GO:0004046|GO:0046872	3402515	chr17	3402456	+	hs|17p13.2	NM_000049	aspartoacylase	ASPA	chr17:3402456-3402515	NM_000049	Hs.171142
A_23_P101972	6.88113	-6.88113	-2.78265	down	FALSE	Homo sapiens calpain 13 (CAPN13), mRNA [NM_144575]	92291	GO:0005622|GO:0004198|GO:0005509|GO:0006508|GO:0008233|GO:0008234	30945827	chr2	30945768	-	hs|2p23.1	NM_144575	calpain 13	CAPN13	chr2:30945827-30945768	NM_144575	Hs.660911
A_32_P204239	6.87748	-6.87748	-2.78188	down	FALSE	Homo sapiens cadherin-related family member 3 (CDHR3), mRNA [NM_152750]	222256	GO:0005886|GO:0005509|GO:0016021|GO:0007155|GO:0007156	105676632	chr7	105676573	+	hs|7q22.3	NM_152750	cadherin-related family member 3	CDHR3	chr7:105676573-105676632	NM_152750	Hs.150120
A_23_P18672	6.8749	-6.8749	-2.78134	down	FALSE	Homo sapiens glucosidase, beta, acid 3 (cytosolic) (GBA3), transcript variant 1, mRNA [NM_020973]	57733	GO:0017042|GO:0005737|GO:0004565|GO:0046477|GO:0043169|GO:0005975|GO:0016139|GO:0008422|GO:0005829	22821149	chr4	22821090	+	hs|4p15.2	NM_020973	glucosidase, beta, acid 3 (cytosolic)	GBA3	chr4:22821090-22821149	NM_020973	Hs.653107
A_23_P147311	6.86734	-6.86734	-2.77975	down	FALSE	Homo sapiens actin-related protein T1 (ACTRT1), mRNA [NM_138289]	139741	GO:0005737|GO:0005856	127185348	chrX	127185289	-	hs|Xq25	NM_138289	actin-related protein T1	ACTRT1	chrX:127185348-127185289	NM_138289	Hs.680125
A_23_P215913	6.86113	-6.86113	-2.77845	down	FALSE	Homo sapiens clusterin (CLU), transcript variant 2, mRNA [NM_203339]	1191	GO:0005515|GO:0008219|GO:0045597|GO:0005615|GO:0051787|GO:0051788|GO:0006979|GO:0031625|GO:0005792|GO:0032463|GO:0031966|GO:0043691|GO:0034366|GO:0030168|GO:0045087|GO:0006629|GO:0008284|GO:0048471|GO:0005783|GO:0032436|GO:0001836|GO:0005634|GO:0005829|GO:0030426|GO:0005739|GO:0006956|GO:0005737|GO:0051092|GO:0006958|GO:0031093|GO:0016887|GO:0043066|GO:0016235|GO:0009611|GO:0050821|GO:0005576|GO:…	27457462	chr8	27457403	-	hs|8p21.1	NM_203339	clusterin	CLU	chr8:27457462-27457403	NM_203339	Hs.436657
A_23_P392470	6.85418	-6.85418	-2.77698	down	FALSE	Homo sapiens nuclear receptor subfamily 3, group C, member 2 (NR3C2), transcript variant 1, mRNA [NM_000901]	4306	GO:0005515|GO:0034339|GO:0010467|GO:0003700|GO:0005783|GO:0003707|GO:0005634|GO:0046872|GO:0006351|GO:0043565|GO:0007165|GO:0005737|GO:0016020|GO:0043401|GO:0005789|GO:0004872|GO:0005654|GO:0008270|GO:0005496	149000423	chr4	149000364	-	hs|4q31.23	NM_000901	nuclear receptor subfamily 3, group C, member 2	NR3C2	chr4:149000423-149000364	NM_000901	Hs.163924
A_23_P349966	6.8537	-6.8537	-2.77688	down	FALSE	Homo sapiens transmembrane protein 130 (TMEM130), transcript variant 2, mRNA [NM_152913]	222865	GO:0005794|GO:0016020|GO:0000139|GO:0016021	98444214	chr7	98444155	-	hs|7q22.1	NM_152913	transmembrane protein 130	TMEM130	chr7:98444214-98444155	NM_152913	Hs.270753
A_23_P139192	6.84681	-6.84681	-2.77543	down	FALSE	Homo sapiens guanine nucleotide binding protein (G protein), gamma 3 (GNG3), mRNA [NM_012202]	2785	GO:0001664|GO:0005886|GO:0005834|GO:0003924|GO:0007268|GO:0007204|GO:0031702|GO:0006184|GO:0000187|GO:0006112|GO:0007186|GO:0071377|GO:0004871	62475866	chr11	62475807	+	hs|11q12.3	NM_012202	guanine nucleotide binding protein (G protein), gamma 3	GNG3	chr11:62475807-62475866	NM_012202	Hs.179915
A_23_P102611	6.79847	-6.79847	-2.76521	down	FALSE	Homo sapiens WNT1 inducible signaling pathway protein 2 (WISP2), mRNA [NM_003881]	8839	GO:0007165|GO:0005737|GO:0008285|GO:0009986|GO:0005886|GO:0007267|GO:0005625|GO:0005576|GO:0007155|GO:0001558|GO:0005520	43356406	chr20	43356347	+	hs|20q13.12	NM_003881	WNT1 inducible signaling pathway protein 2	WISP2	chr20:43356347-43356406	NM_003881	Hs.592145
A_23_P210425	6.78857	-6.78857	-2.76311	down	FALSE	Homo sapiens myosin, light chain 9, regulatory (MYL9), transcript variant 2, mRNA [NM_181526]	10398	GO:0030018|GO:0006937|GO:0001725|GO:0006936|GO:0007411|GO:0005509|GO:0005859|GO:0008307|GO:0005829	35177600	chr20	35177541	+	hs|20q11.23	NM_181526	myosin, light chain 9, regulatory	MYL9	chr20:35177541-35177600	NM_181526	Hs.504687
A_23_P904	6.76194	-6.76194	-2.75744	down	FALSE	Homo sapiens BEN domain containing 5 (BEND5), mRNA [NM_024603]	79656	GO:0005794	49201921	chr1	49193667	-	hs|1p33	NM_024603	BEN domain containing 5	BEND5	chr1:49201921-49193667	NM_024603	Hs.475348
A_24_P133905	6.75973	-6.75973	-2.75697	down	FALSE	Homo sapiens chemokine (C-C motif) ligand 23 (CCL23), transcript variant CKbeta8-1, mRNA [NM_005064]	6368	GO:0008009|GO:0007165|GO:0006955|GO:0008285|GO:0006954|GO:0007186|GO:0006935|GO:0007267|GO:0006874|GO:0005576|GO:0008201|GO:0005615	34340165	chr17	34340106	-	hs|17q12	NM_005064	chemokine (C-C motif) ligand 23	CCL23	chr17:34340165-34340106	NM_005064	Hs.169191
A_23_P109184	6.75647	-6.75647	-2.75627	down	FALSE	Homo sapiens insulinoma-associated 1 (INSM1), mRNA [NM_002196]	3642	GO:0005622|GO:0006355|GO:0031018|GO:0008270|GO:0005634|GO:0003677|GO:0046872|GO:0030154	20351182	chr20	20351123	+	hs|20p11.23	NM_002196	insulinoma-associated 1	INSM1	chr20:20351123-20351182	NM_002196	Hs.89584
A_33_P3226085	6.75018	-6.75018	-2.75493	down	FALSE	immunoglobulin lambda variable 3-10 [Source:HGNC Symbol;Acc:5897] [ENST00000390315]			23154778	chr22	23154719	+	hs|22q11.22	AF063703			chr22:23154719-23154778		Hs.449585
A_24_P234768	6.73842	-6.73842	-2.75241	down	FALSE	Homo sapiens 5-hydroxytryptamine (serotonin) receptor 4 (HTR4), transcript variant i, mRNA [NM_001040173]	3360	GO:0008284|GO:0005886|GO:0004930|GO:0005624|GO:0007214|GO:0007210|GO:0004993|GO:0005737|GO:0007186|GO:0005887|GO:0007187|GO:0004872|GO:0016021|GO:0007189|GO:0005768	147861236	chr5	147861177	-	hs|5q32	NM_001040173	5-hydroxytryptamine (serotonin) receptor 4	HTR4	chr5:147861236-147861177	NM_001040173	Hs.483773
A_24_P254949	6.72616	-6.72616	-2.74978	down	FALSE	Homo sapiens phosphoglucomutase 5 (PGM5), mRNA [NM_021965]	5239	GO:0030055|GO:0030018|GO:0001725|GO:0019255|GO:0000287|GO:0005975|GO:0005978|GO:0019388|GO:0005829|GO:0042383|GO:0008150|GO:0005737|GO:0005914|GO:0005913|GO:0016010|GO:0014704|GO:0005198|GO:0004614|GO:0043034|GO:0009898|GO:0005992|GO:0007155|GO:0005856|GO:0005925	70993267	chr9	70993208	+	hs|9q21.11	NM_021965	phosphoglucomutase 5	PGM5	chr9:70993208-70993267	NM_021965	Hs.307835
A_32_P37867	6.67981	-6.67981	-2.73981	down	FALSE	Homo sapiens KIAA1644 (KIAA1644), mRNA [NM_001099294]	85352	GO:0016020|GO:0016021	44640249	chr22	44640190	-	hs|22q13.31	NM_001099294	KIAA1644	KIAA1644	chr22:44640249-44640190	NM_001099294	Hs.6829
A_33_P3303697	6.6764	-6.6764	-2.73907	down	FALSE	Homo sapiens complement component (3d/Epstein Barr virus) receptor 2 (CR2), transcript variant 1, mRNA [NM_001006658]	1380	GO:0006955|GO:0005886|GO:0045087|GO:0006958|GO:0016021|GO:0042803|GO:0002430|GO:0004888|GO:0004875	207658899	chr1	207658840	+	hs|1q32.2	NM_001006658	complement component (3d/Epstein Barr virus) receptor 2	CR2	chr1:207658840-207658899	NM_001006658	Hs.445757
A_23_P167017	6.67338	-6.67338	-2.73842	down	FALSE	Homo sapiens popeye domain containing 2 (POPDC2), mRNA [NM_022135]	64091	GO:0008150|GO:0003674|GO:0016020|GO:0016021	119361062	chr3	119361003	-	hs|3q13.33	NM_022135	popeye domain containing 2	POPDC2	chr3:119361062-119361003	NM_022135	Hs.656031
A_33_P3261019	6.6642	-6.6642	-2.73643	down	FALSE	Homo sapiens solute carrier family 9 (sodium/hydrogen exchanger), member 2 (SLC9A2), mRNA [NM_003048]	6549	GO:0015385|GO:0015297|GO:0008104|GO:0005886|GO:0015299|GO:0016021|GO:0006814|GO:0055085|GO:0006885|GO:0006812|GO:0006811	103327802	chr2	103327743	+	hs|2q12.1	NM_003048	solute carrier family 9 (sodium/hydrogen exchanger), member 2	SLC9A2	chr2:103327743-103327802	NM_003048	Hs.250083
A_24_P235756	6.65716	-6.65716	-2.73491	down	FALSE	Homo sapiens olfactory receptor, family 51, subfamily E, member 2 (OR51E2), mRNA [NM_030774]	81285	GO:0050911|GO:0007608|GO:0004984|GO:0005886|GO:0004930|GO:0004872|GO:0016021|GO:0050896	4701498	chr11	4701439	-	hs|11p15.4	NM_030774	olfactory receptor, family 51, subfamily E, member 2	OR51E2	chr11:4701498-4701439	NM_030774	Hs.501758
A_33_P3280729	6.65298	-6.65298	-2.734	down	FALSE	Homo sapiens shisa homolog 9 (Xenopus laevis) (SHISA9), transcript variant 1, mRNA [NM_001145204]	729993	GO:0030054|GO:0008328|GO:0032591|GO:0005886|GO:0045202|GO:0042995|GO:0016021|GO:0048172	13334150	chr16	13334091	+	hs|16p13.12	NM_001145204	shisa homolog 9 (Xenopus laevis)	SHISA9	chr16:13334091-13334150	NM_001145204	Hs.130661
A_32_P229618	6.63939	-6.63939	-2.73105	down	FALSE	Homo sapiens discs, large homolog 2 (Drosophila) (DLG2), transcript variant 2, mRNA [NM_001364]	1740	GO:0005515|GO:0030054|GO:0046982|GO:0005886|GO:0004385|GO:0005624|GO:0014069|GO:0045202|GO:0030165|GO:0030425|GO:0005737|GO:0045211|GO:0045161|GO:0043025|GO:0043113	83166496	chr11	83166437	-	hs|11q14.1	NM_001364	discs, large homolog 2 (Drosophila)	DLG2	chr11:83166496-83166437	NM_001364	Hs.367656
A_24_P41850	6.62995	-6.62995	-2.729	down	FALSE	Homo sapiens mannan-binding lectin serine peptidase 1 (C4/C2 activating component of Ra-reactive factor) (MASP1), transcript variant 3, mRNA [NM_001031849]	5648	GO:0005515|GO:0004252|GO:0005509|GO:0005576|GO:0003824|GO:0005615|GO:0042803|GO:0001867|GO:0045916|GO:0006956|GO:0045087|GO:0006508|GO:0008233|GO:0048306	186969451	chr3	186968088	-	hs|3q27.3	NM_001031849	mannan-binding lectin serine peptidase 1 (C4/C2 activating component of Ra-reactive factor)	MASP1	chr3:186969451-186968088	NM_001031849	Hs.89983
A_33_P3249534	6.62296	-6.62296	-2.72748	down	FALSE	Homo sapiens neurofilament, medium polypeptide (NEFM), transcript variant 1, mRNA [NM_005382]	4741	GO:0005515|GO:0030424|GO:0005883|GO:0005200|GO:0005856	24776606	chr8	24776547	+	hs|8p21.2	NM_005382	neurofilament, medium polypeptide	NEFM	chr8:24776547-24776606	NM_005382	Hs.458657
A_23_P301021	6.6151	-6.6151	-2.72576	down	FALSE	Homo sapiens astrotactin 1 (ASTN1), transcript variant 1, mRNA [NM_004319]	460	GO:0016477|GO:0016020|GO:0016021|GO:0005575|GO:0007155|GO:0007158	176830481	chr1	176830422	-	hs|1q25.2	NM_004319	astrotactin 1	ASTN1	chr1:176830481-176830422	NM_004319	Hs.495897
A_24_P187970	6.60092	-6.60092	-2.72267	down	FALSE	Homo sapiens peptidyl arginine deiminase, type II (PADI2), mRNA [NM_007365]	11240	GO:0018101|GO:0005737|GO:0016787|GO:0005509|GO:0004668|GO:0006464	17410269	chr1	17409137	-	hs|1p36.13	NM_007365	peptidyl arginine deiminase, type II	PADI2	chr1:17410269-17409137	NM_007365	Hs.33455
A_24_P233786	6.59937	-6.59937	-2.72233	down	FALSE	Homo sapiens family with sequence similarity 129, member A (FAM129A), transcript variant 2, mRNA [NM_052966]	116496	GO:0003674|GO:0034976|GO:0005737|GO:0005886|GO:0006950|GO:0005730|GO:0001934|GO:0001933|GO:0045727|GO:0005634	184760286	chr1	184760227	-	hs|1q25.3	NM_052966	family with sequence similarity 129, member A	FAM129A	chr1:184760286-184760227	NM_052966	Hs.518662
A_24_P6903	6.59282	-6.59282	-2.7209	down	FALSE	Homo sapiens actin, beta-like 2 (ACTBL2), mRNA [NM_001017992]	345651	GO:0005737|GO:0000166|GO:0005856|GO:0005524	56778051	chr5	56777992	-	hs|5q11.2	NM_001017992	actin, beta-like 2	ACTBL2	chr5:56778051-56777992	NM_001017992	Hs.482167
A_19_P00810480	6.57809	-6.57809	-2.71767	down	FALSE	lincRNA:chr2:102597068-102606493 forward strand			102605383	chr2	102605324	+	hs|2q12.1				chr2:102605324-102605383
A_23_P57709	6.52208	-6.52208	-2.70533	down	FALSE	Homo sapiens procollagen C-endopeptidase enhancer 2 (PCOLCE2), mRNA [NM_013363]	26577	GO:0016504|GO:0010952|GO:0005518|GO:0005576|GO:0008201	142536972	chr3	142536913	-	hs|3q23	NM_013363	procollagen C-endopeptidase enhancer 2	PCOLCE2	chr3:142536972-142536913	NM_013363	Hs.8944
A_33_P3353345	6.51051	-6.51051	-2.70277	down	FALSE	Homo sapiens sulfotransferase family 4A, member 1 (SULT4A1), mRNA [NM_014351]	25830	GO:0008150|GO:0005737|GO:0006805|GO:0050427|GO:0008146|GO:0016740|GO:0008202|GO:0005829	44220448	chr22	44220389	-	hs|22q13.31	NM_014351	sulfotransferase family 4A, member 1	SULT4A1	chr22:44220448-44220389	NM_014351	Hs.189810
A_33_P3273669	6.50726	-6.50726	-2.70205	down	FALSE	Homo sapiens neurexin 1 (NRXN1), transcript variant alpha1, mRNA [NM_004801]	9378	GO:0023041|GO:0005515|GO:2000463|GO:0005886|GO:0009986|GO:0060134|GO:0005102|GO:0007268|GO:0030139|GO:0001525|GO:0046872|GO:0042734|GO:0016020|GO:0005887|GO:0007411|GO:0050885|GO:0030534|GO:0004872|GO:0016021|GO:0007612|GO:0007625|GO:0007155|GO:0050839|GO:0007158	50692671	chr2	50692612	-	hs|2p16.3	NM_004801	neurexin 1	NRXN1	chr2:50692671-50692612	NM_004801	Hs.637685
A_23_P167168	6.49833	-6.49833	-2.70007	down	FALSE	Homo sapiens immunoglobulin J polypeptide, linker protein for immunoglobulin alpha and mu polypeptides (IGJ), mRNA [NM_144646]	3512	GO:0006955|GO:0005576|GO:0003823	71521933	chr4	71521874	-	hs|4q13.3	NM_144646	immunoglobulin J polypeptide, linker protein for immunoglobulin alpha and mu polypeptides	IGJ	chr4:71521933-71521874	NM_144646	Hs.643431
A_23_P327462	6.49531	-6.49531	-2.6994	down	FALSE	Homo sapiens regulatory factor X, 6 (RFX6), mRNA [NM_173560]	222546	GO:0005515|GO:0044212|GO:0003311|GO:0003310|GO:0005634|GO:0007275|GO:0042593|GO:0003677|GO:0003309|GO:0050796|GO:0031018|GO:0045893|GO:0090104	117253193	chr6	117253134	+	hs|6q22.1	NM_173560	regulatory factor X, 6	RFX6	chr6:117253134-117253193	NM_173560	Hs.352276
A_33_P3357002	6.49273	-6.49273	-2.69882	down	FALSE	Homo sapiens C1q and tumor necrosis factor related protein 9 (C1QTNF9), mRNA [NM_178540]	338872	GO:0005581|GO:0005179|GO:0005576	24895997	chr13	24895938	+	hs|13q12.12	NM_178540	C1q and tumor necrosis factor related protein 9	C1QTNF9	chr13:24895938-24895997	NM_178540	Hs.362854
A_19_P00322655	6.47754	-6.47754	-2.69545	down	FALSE	BROAD lincRNAs version v2 (http://www.broadinstitute.org/genome_bio/human_lincrnas/)			86521807	chr16	86521748	-	hs|16q24.2			XLOC_012046	chr16:86521807-86521748
A_23_P386254	6.47339	-6.47339	-2.69452	down	FALSE	Homo sapiens NK3 homeobox 2 (NKX3-2), mRNA [NM_001189]	579	GO:0060576|GO:0055123|GO:0007368|GO:0043066|GO:0003700|GO:0006366|GO:0048706|GO:0048705|GO:0005634|GO:0048536|GO:0043565|GO:0048645|GO:0001501|GO:0031016|GO:0042474|GO:0032331	13542835	chr4	13542776	-	hs|4p15.33	NM_001189	NK3 homeobox 2	NKX3-2	chr4:13542835-13542776	NM_001189	Hs.590927
A_24_P392151	6.45497	-6.45497	-2.69041	down	FALSE	Homo sapiens chromosome 11 open reading frame 86 (C11orf86), mRNA [NM_001136485]	254439		66743690	chr11	66743093	+	hs|11q13.2	NM_001136485	chromosome 11 open reading frame 86	C11orf86	chr11:66743093-66743690	NM_001136485	Hs.232604
A_33_P3326483	6.43664	-6.43664	-2.68631	down	FALSE	Homo sapiens cellular retinoic acid binding protein 1 (CRABP1), mRNA [NM_004378]	1381	GO:0007165|GO:0005215|GO:0005737|GO:0016918|GO:0005501|GO:0007275|GO:0019841|GO:0008289	78640567	chr15	78640508	+	hs|15q25.1	NM_004378	cellular retinoic acid binding protein 1	CRABP1	chr15:78640508-78640567	NM_004378	Hs.346950
A_23_P256470	6.43433	-6.43433	-2.68579	down	FALSE	Homo sapiens neuropeptide Y (NPY), mRNA [NM_000905]	4852	GO:0008343|GO:0007631|GO:0021987|GO:0008283|GO:0008015|GO:0032100|GO:0007268|GO:0006928|GO:0045776|GO:0005615|GO:0031175|GO:0050909|GO:0007218|GO:0007610|GO:0006816|GO:0005184|GO:0001664|GO:0005246|GO:0004930|GO:0007586|GO:0031841|GO:0005623|GO:0005102|GO:0021954|GO:0005576|GO:0007187	24331343	chr7	24331284	+	hs|7p15.3	NM_000905	neuropeptide Y	NPY	chr7:24331284-24331343	NM_000905	Hs.1832
A_23_P18123	6.4323	-6.4323	-2.68533	down	FALSE	Homo sapiens neuroligin 1 (NLGN1), mRNA [NM_014932]	22871	GO:0004091|GO:0023041|GO:0016080|GO:0030054|GO:0005886|GO:2000311|GO:2000310|GO:0045202|GO:0051290|GO:0006605|GO:0030425|GO:0016339|GO:0002087|GO:0045211|GO:0004872|GO:0007155|GO:0060999|GO:0050839|GO:0007158|GO:0051965|GO:0010740|GO:2000463|GO:0009986|GO:0014069|GO:0050804|GO:0007416|GO:0042043|GO:0007399|GO:0005887|GO:0045664	174000707	chr3	174000648	+	hs|3q26.31	NM_014932	neuroligin 1	NLGN1	chr3:174000648-174000707	NM_014932	Hs.478289
A_24_P16559	6.42259	-6.42259	-2.68316	down	FALSE	Homo sapiens forkhead box P2 (FOXP2), transcript variant 4, mRNA [NM_148900]	93986	GO:0007389|GO:0003700|GO:0021987|GO:0003705|GO:0005634|GO:0009790|GO:0009791|GO:0046872|GO:0042803|GO:0005622|GO:0051090|GO:0005737|GO:0003690|GO:0060501|GO:0048745|GO:0043010|GO:0005667|GO:0048286|GO:0046982|GO:0008301|GO:0005730|GO:0002053|GO:0021549|GO:0003677|GO:0006351|GO:0043565|GO:0007519|GO:0003682|GO:0008270|GO:0042297|GO:0045892|GO:0040007|GO:0060013|GO:0021757|GO:0008134|GO:0021758	114282675	chr7	114282616	+	hs|7q31.1	NM_148900	forkhead box P2	FOXP2	chr7:114282616-114282675	NM_148900	Hs.282787
A_19_P00318142	6.41627	-6.41627	-2.68173	down	FALSE	BROAD lincRNAs version v2 (http://www.broadinstitute.org/genome_bio/human_lincrnas/)			86524583	chr16	86524524	-	hs|16q24.2			XLOC_012046	chr16:86524583-86524524
A_24_P683011	6.41589	-6.41589	-2.68165	down	FALSE	Homo sapiens hypothetical protein LOC100127983 (LOC100127983), mRNA [NM_001190972]	100127983		91971239	chr8	91971180	-	hs|8q21.3	NM_001190972	hypothetical protein LOC100127983	LOC100127983	chr8:91971239-91971180	NM_001190972	Hs.726668
A_23_P96501	6.413	-6.413	-2.681	down	FALSE	Homo sapiens testis expressed 11 (TEX11), transcript variant 1, mRNA [NM_001003811]	56159	GO:0005515	69749033	chrX	69748974	-	hs|Xq13.1	NM_001003811	testis expressed 11	TEX11	chrX:69749033-69748974	NM_001003811	Hs.121776
A_23_P250102	6.39707	-6.39707	-2.67741	down	FALSE	Homo sapiens cullin-associated and neddylation-dissociated 2 (putative) (CAND2), transcript variant 2, mRNA [NM_012298]	23066	GO:0005622|GO:0005515|GO:0005634|GO:0045893	12876252	chr3	12876193	+	hs|3p25.2	NM_012298	cullin-associated and neddylation-dissociated 2 (putative)	CAND2	chr3:12876193-12876252	NM_012298	Hs.343664
A_19_P00322942	6.39577	-6.39577	-2.67712	down	FALSE	BROAD lincRNAs version v2 (http://www.broadinstitute.org/genome_bio/human_lincrnas/)			148793394	chr5	148793335	+	hs|5q33.1			XLOC_004598	chr5:148793335-148793394
A_23_P368805	6.38631	-6.38631	-2.67498	down	FALSE	Homo sapiens HERV-H LTR-associating 2 (HHLA2), mRNA [NM_007072]	11148	GO:0008150|GO:0003674|GO:0016020|GO:0016021|GO:0005575	108096637	chr3	108096578	+	hs|3q13.13	NM_007072	HERV-H LTR-associating 2	HHLA2	chr3:108096578-108096637	NM_007072	Hs.252351
A_33_P3229953	6.34557	-6.34557	-2.66575	down	FALSE	Homo sapiens eukaryotic translation elongation factor 1 alpha 2 (EEF1A2), mRNA [NM_001958]	1917	GO:0005515|GO:0005853|GO:0003924|GO:0005634|GO:0006916|GO:0003746|GO:0005525|GO:0006412|GO:0005737|GO:0010035|GO:0000166|GO:0043025|GO:0008135	62119501	chr20	62119442	-	hs|20q13.33	NM_001958	eukaryotic translation elongation factor 1 alpha 2	EEF1A2	chr20:62119501-62119442	NM_001958	Hs.433839
A_23_P420281	6.34337	-6.34337	-2.66525	down	FALSE	Homo sapiens protein kinase C, beta (PRKCB), transcript variant 2, mRNA [NM_002738]	5579	GO:0050853|GO:0005515|GO:0034339|GO:0005886|GO:0007268|GO:0005634|GO:0050681|GO:0046872|GO:0005829|GO:0035556|GO:0042393|GO:0042953|GO:0005737|GO:0030374|GO:0000166|GO:0005080|GO:0043123|GO:0006355|GO:0035408|GO:0006915|GO:0030168|GO:0005524|GO:0035403|GO:0007165|GO:0042113|GO:0007596|GO:0003682|GO:0006468|GO:0008270|GO:0004697|GO:0016568	24226233	chr16	24226173	+	hs|16p12.1	NM_002738	protein kinase C, beta	PRKCB	chr16:24226173-24226233	NM_002738	Hs.460355
A_23_P130333	6.33357	-6.33357	-2.66302	down	FALSE	Homo sapiens transthyretin (TTR), mRNA [NM_000371]	7276	GO:0005515|GO:0005737|GO:0005179|GO:0042562|GO:0006810|GO:0005576|GO:0005615	29178779	chr18	29178720	+	hs|18q12.1	NM_000371	transthyretin	TTR	chr18:29178720-29178779	NM_000371	Hs.427202
A_23_P211428	6.33209	-6.33209	-2.66268	down	FALSE	Homo sapiens smoothelin (SMTN), transcript variant 2, mRNA [NM_134269]	6525	GO:0006939|GO:0005737|GO:0007517|GO:0003779|GO:0015629|GO:0008307|GO:0005856	31500402	chr22	31500343	+	hs|22q12.2	NM_134269	smoothelin	SMTN	chr22:31500343-31500402	NM_134269	Hs.149098
A_19_P00316979	6.31396	-6.31396	-2.65854	down	FALSE	lincRNA:chr9:22118701-22120712 reverse strand			22118761	chr9	22118702	-	hs|9p21.3				chr9:22118761-22118702
A_23_P201790	6.3077	-6.3077	-2.65712	down	FALSE	Homo sapiens protein phosphatase 1, regulatory (inhibitor) subunit 12B (PPP1R12B), transcript variant 1, mRNA [NM_002481]	4660	GO:0007165|GO:0006937|GO:0005737|GO:0043085|GO:0008047	202557577	chr1	202557518	+	hs|1q32.1	NM_002481	protein phosphatase 1, regulatory (inhibitor) subunit 12B	PPP1R12B	chr1:202557518-202557577	NM_002481	Hs.444403
A_33_P3411975	6.30714	-6.30714	-2.65699	down	FALSE	Homo sapiens ABI family, member 3 (NESH) binding protein (ABI3BP), mRNA [NM_015429]	25890	GO:0031012|GO:0030198|GO:0010811|GO:0005518|GO:0005576|GO:0005614|GO:0008201|GO:0005615	100585783	chr3	100585724	-	hs|3q12.2	NM_015429	ABI family, member 3 (NESH) binding protein	ABI3BP	chr3:100585783-100585724	NM_015429	Hs.477015
A_23_P435636	6.27698	-6.27698	-2.65007	down	FALSE	Homo sapiens DAN domain family, member 5 (DAND5), mRNA [NM_152654]	199699	GO:0007368|GO:0005576|GO:0030512	13085285	chr19	13085226	+	hs|19p13.2	NM_152654	DAN domain family, member 5	DAND5	chr19:13085226-13085285	NM_152654	Hs.331981
A_24_P53241	6.27278	-6.27278	-2.6491	down	FALSE	Homo sapiens myocardin (MYOCD), transcript variant 2, mRNA [NM_153604]	93649	GO:0005515|GO:0008284|GO:0008285|GO:0006366|GO:0042826|GO:0045736|GO:0005634|GO:0035065|GO:0042803|GO:0045661|GO:0001560|GO:0045987|GO:0045944|GO:0051152|GO:0055007|GO:0035035|GO:0051150|GO:0003713|GO:0035051|GO:0003676|GO:0001076|GO:0001570|GO:0003257|GO:0008134|GO:0051145	12661507	chr17	12661448	+	hs|17p12	NM_153604	myocardin	MYOCD	chr17:12661448-12661507	NM_153604	Hs.567641
A_24_P942441	6.26765	-6.26765	-2.64792	down	FALSE	Homo sapiens neurexin 1 (NRXN1), transcript variant alpha2, mRNA [NM_001135659]	9378	GO:0023041|GO:0005515|GO:2000463|GO:0005886|GO:0009986|GO:0060134|GO:0005102|GO:0007268|GO:0030139|GO:0001525|GO:0046872|GO:0042734|GO:0016020|GO:0005887|GO:0007411|GO:0050885|GO:0030534|GO:0004872|GO:0016021|GO:0007612|GO:0007625|GO:0007155|GO:0050839|GO:0007158	50146765	chr2	50146706	-	hs|2p16.3	NM_001135659	neurexin 1	NRXN1	chr2:50146765-50146706	NM_001135659	Hs.637685
A_23_P156890	6.26369	-6.26369	-2.64701	down	FALSE	Homo sapiens transcription factor 21 (TCF21), transcript variant 2, mRNA [NM_003206]	6943	GO:0060426|GO:0001657|GO:0001658|GO:0003700|GO:0042826|GO:0060425|GO:0005634|GO:0050681|GO:0048536|GO:0032835|GO:0007530|GO:0048608|GO:0060541|GO:0030855|GO:0046983|GO:0007548|GO:0060435|GO:0001944|GO:0048286|GO:0001822|GO:0060766|GO:0070888|GO:0000122|GO:0006351|GO:0043565|GO:0048557|GO:0048732|GO:0007498|GO:0045893|GO:0045892|GO:0001763	134212865	chr6	134210941	+	hs|6q23.2	NM_003206	transcription factor 21	TCF21	chr6:134210941-134212865	NM_003206	Hs.78061
A_24_P97825	6.25494	-6.25494	-2.645	down	FALSE	Homo sapiens coiled-coil domain containing 69 (CCDC69), mRNA [NM_015621]	26112		150561538	chr5	150561479	-	hs|5q33.1	NM_015621	coiled-coil domain containing 69	CCDC69	chr5:150561538-150561479	NM_015621	Hs.655336
A_32_P94160	6.25265	-6.25265	-2.64447	down	FALSE	Homo sapiens protein kinase, AMP-activated, alpha 2 catalytic subunit (PRKAA2), mRNA [NM_006252]	5563	GO:0005515|GO:0008286|GO:0006695|GO:0004679|GO:0005634|GO:0051291|GO:0046872|GO:0005829|GO:0071417|GO:0005737|GO:0016324|GO:0031000|GO:0000166|GO:0007050|GO:0030674|GO:0044255|GO:0014823|GO:0031588|GO:0006853|GO:0006950|GO:0046320|GO:0042593|GO:0005524|GO:0019216|GO:0007165|GO:0006112|GO:0004672|GO:0042304|GO:0004674|GO:0006468|GO:0005654	57180176	chr1	57180117	+	hs|1p32.2	NM_006252	protein kinase, AMP-activated, alpha 2 catalytic subunit	PRKAA2	chr1:57180117-57180176	NM_006252	Hs.437039
A_23_P164057	6.25242	-6.25242	-2.64442	down	FALSE	Homo sapiens microfibrillar-associated protein 4 (MFAP4), transcript variant 2, mRNA [NM_002404]	4239	GO:0031012|GO:0007165|GO:0003674|GO:0005578|GO:0005102|GO:0001527|GO:0005576|GO:0007155	19286872	chr17	19286813	-	hs|17p11.2	NM_002404	microfibrillar-associated protein 4	MFAP4	chr17:19286872-19286813	NM_002404	Hs.296049
A_33_P3317618	6.24246	-6.24246	-2.64211	down	FALSE	Homo sapiens synapsin II (SYN2), transcript variant IIb, mRNA [NM_003178]	6854	GO:0030054|GO:0016874|GO:0045202|GO:0007268|GO:0005524|GO:0007269|GO:0008021	12227219	chr3	12227160	+	hs|3p25.2	NM_003178	synapsin II	SYN2	chr3:12227160-12227219	NM_003178	Hs.445503
A_24_P272310	6.2349	-6.2349	-2.64037	down	FALSE	Homo sapiens musculoskeletal, embryonic nuclear protein 1 (MUSTN1), mRNA [NM_205853]	389125	GO:0005654|GO:0005634|GO:0030326|GO:0042246	52867392	chr3	52867333	-	hs|3p21.1	NM_205853	musculoskeletal, embryonic nuclear protein 1	MUSTN1	chr3:52867392-52867333	NM_205853	Hs.556077
A_23_P81590	6.23218	-6.23218	-2.63974	down	FALSE	Homo sapiens phosphodiesterase 6A, cGMP-specific, rod, alpha (PDE6A), mRNA [NM_000440]	5145	GO:0008081|GO:0060041|GO:0005886|GO:0051480|GO:0030168|GO:0047555|GO:0046872|GO:0005829|GO:0007165|GO:0016787|GO:0007596|GO:0046037|GO:0007601|GO:0050896	149240372	chr5	149240313	-	hs|5q32	NM_000440	phosphodiesterase 6A, cGMP-specific, rod, alpha	PDE6A	chr5:149240372-149240313	NM_000440	Hs.567314
A_23_P132956	6.2179	-6.2179	-2.63643	down	FALSE	Homo sapiens ubiquitin carboxyl-terminal esterase L1 (ubiquitin thiolesterase) (UCHL1), mRNA [NM_004181]	7345	GO:0005515|GO:0006511|GO:0008219|GO:0030424|GO:0043130|GO:0016579|GO:0005886|GO:0008283|GO:0016874|GO:0005634|GO:0031694|GO:0043231|GO:0005829|GO:0050905|GO:0005622|GO:0007412|GO:0005737|GO:0043407|GO:0007628|GO:0043025|GO:0008242|GO:0006950|GO:0005730|GO:0004197|GO:0019896|GO:0008233|GO:0042755|GO:0004221	41270399	chr4	41270340	+	hs|4p13	NM_004181	ubiquitin carboxyl-terminal esterase L1 (ubiquitin thiolesterase)	UCHL1	chr4:41270340-41270399	NM_004181	Hs.518731
A_23_P332246	6.21334	-6.21334	-2.63537	down	FALSE	Homo sapiens atonal homolog 1 (Drosophila) (ATOH1), mRNA [NM_005172]	474	GO:0042668|GO:0006355|GO:0003700|GO:0021987|GO:0042472|GO:0006366|GO:0006915|GO:0005634|GO:0007275|GO:0007417|GO:0042667|GO:0031490|GO:0043565|GO:0045666|GO:0007411|GO:0007420|GO:0045944|GO:0045609|GO:0001764	94750669	chr4	94750610	+	hs|4q22.2	NM_005172	atonal homolog 1 (Drosophila)	ATOH1	chr4:94750610-94750669	NM_005172	Hs.532680
A_32_P101917	6.21124	-6.21124	-2.63488	down	FALSE	Homo sapiens hypothetical LOC400550 (LOC400550), transcript variant 2, non-coding RNA [NR_036444]	400550		86524603	chr16	86524544	-	hs|16q24.1	NR_036444	hypothetical LOC400550	LOC400550	chr16:86524603-86524544	NR_036444	Hs.448825
A_24_P339429	6.20703	-6.20703	-2.6339	down	FALSE	Homo sapiens potassium inwardly-rectifying channel, subfamily J, member 12 (KCNJ12), mRNA [NM_021012]	3768	GO:0005242|GO:0005244|GO:0005886|GO:0008015|GO:0008016|GO:0030315|GO:0007268|GO:0015459|GO:0030165|GO:0030425|GO:0006936|GO:0043025|GO:0016021|GO:0008200|GO:0006813|GO:0006811	21323150	chr17	21323091	+	hs|17p11.2	NM_021012	potassium inwardly-rectifying channel, subfamily J, member 12	KCNJ12	chr17:21323091-21323150	NM_021012	Hs.200629
A_23_P57155	6.2039	-6.2039	-2.63318	down	FALSE	Homo sapiens chromogranin B (secretogranin 1) (CHGB), mRNA [NM_001819]	1114	GO:0005179|GO:0005576|GO:0030141	5904366	chr20	5904307	+	hs|20p12.3	NM_001819	chromogranin B (secretogranin 1)	CHGB	chr20:5904307-5904366	NM_001819	Hs.516874
A_33_P3275070	6.20324	-6.20324	-2.63302	down	FALSE	Homo sapiens cDNA FLJ33983 fis, clone DFNES2004684. [AK091302]			120551880	chr4	120551821	+	hs|4q26	AK091302			chr4:120551821-120551880		Hs.647971
A_23_P111860	6.20204	-6.20204	-2.63274	down	FALSE	Homo sapiens Ras association and DIL domains (RADIL), mRNA [NM_018059]	55698	GO:0005515|GO:0007165|GO:0007275|GO:0007155	4838849	chr7	4838790	-	hs|7p22.1	NM_018059	Ras association and DIL domains	RADIL	chr7:4838849-4838790	NM_018059	Hs.667336
A_24_P373152	6.20017	-6.20017	-2.63231	down	FALSE	Homo sapiens cofilin 2 (muscle) (CFL2), transcript variant 1, mRNA [NM_021914]	1073	GO:0005622|GO:0005515|GO:0005737|GO:0005634|GO:0003779|GO:0005856|GO:0016363	35179741	chr14	35179682	-	hs|14q13.1	NM_021914	cofilin 2 (muscle)	CFL2	chr14:35179741-35179682	NM_021914	Hs.180141
A_33_P3535972	6.19041	-6.19041	-2.63004	down	FALSE	Homo sapiens CUGBP, Elav-like family member 4 (CELF4), transcript variant 1, mRNA [NM_020180]	56853	GO:0005737|GO:0042835|GO:0000166|GO:0000381|GO:0006376|GO:0005634|GO:0009790|GO:0003729|GO:0007281|GO:0000900	34825002	chr18	34824943	-	hs|18q12.2	NM_020180	CUGBP, Elav-like family member 4	CELF4	chr18:34825002-34824943	NM_020180	Hs.435976
A_33_P3315385	6.17994	-6.17994	-2.62759	down	FALSE	Homo sapiens metallophosphoesterase domain containing 2 (MPPED2), transcript variant 1, mRNA [NM_001584]	744	GO:0016787|GO:0046872|GO:0007399	30431949	chr11	30431890	-	hs|11p14.1	NM_001584	metallophosphoesterase domain containing 2	MPPED2	chr11:30431949-30431890	NM_001584	Hs.289795
A_19_P00319347	6.17721	-6.17721	-2.62695	down	FALSE	BROAD lincRNAs version v2 (http://www.broadinstitute.org/genome_bio/human_lincrnas/)			168346787	chr2	168346728	+	hs|2q24.3			XLOC_001742	chr2:168346728-168346787
A_23_P104804	6.163	-6.163	-2.62363	down	FALSE	Homo sapiens zinc finger and BTB domain containing 16 (ZBTB16), transcript variant 1, mRNA [NM_006006]	7704	GO:0005515|GO:0051216|GO:0005634|GO:0045778|GO:0042803|GO:0046872|GO:0042802|GO:0005622|GO:0045638|GO:0017053|GO:0030099|GO:0032332|GO:0030097|GO:0001823|GO:0006915|GO:0007417|GO:0003677|GO:0016604|GO:0016607|GO:0016605|GO:0045600|GO:0061036|GO:0008270|GO:0045893|GO:0045892	114118051	chr11	114117992	+	hs|11q23.2	NM_006006	zinc finger and BTB domain containing 16	ZBTB16	chr11:114117992-114118051	NM_006006	Hs.591945
A_23_P56578	6.16163	-6.16163	-2.62331	down	FALSE	Homo sapiens vitrin (VIT), transcript variant 1, mRNA [NM_053276]	5212	GO:0005578|GO:0005576	37041825	chr2	37041766	+	hs|2p22.2	NM_053276	vitrin	VIT	chr2:37041766-37041825	NM_053276	Hs.137415
A_23_P54968	6.15558	-6.15558	-2.62189	down	FALSE	Homo sapiens ST6 (alpha-N-acetyl-neuraminyl-2,3-beta-galactosyl-1,3)-N-acetylgalactosaminide alpha-2,6-sialyltransferase 1 (ST6GALNAC1), mRNA [NM_018414]	55808	GO:0001665|GO:0030173|GO:0008373|GO:0005794|GO:0016020|GO:0000139|GO:0006486|GO:0016021	74621170	chr17	74621111	-	hs|17q25.1	NM_018414	ST6 (alpha-N-acetyl-neuraminyl-2,3-beta-galactosyl-1,3)-N-acetylgalactosaminide alpha-2,6-sialyltransferase 1	ST6GALNAC1	chr17:74621170-74621111	NM_018414	Hs.105352
A_23_P364625	6.15499	-6.15499	-2.62176	down	FALSE	Homo sapiens leucine rich repeat containing 19 (LRRC19), mRNA [NM_022901]	64922	GO:0016020|GO:0016021	26993777	chr9	26993718	-	hs|9p21.2	NM_022901	leucine rich repeat containing 19	LRRC19	chr9:26993777-26993718	NM_022901	Hs.128071
A_24_P222872	6.15395	-6.15395	-2.62151	down	FALSE	Homo sapiens UDP glucuronosyltransferase 1 family, polypeptide A6 (UGT1A6), transcript variant 1, mRNA [NM_001072]	54578	GO:0005792|GO:0006805|GO:0016758|GO:0046982|GO:0005783|GO:0015020|GO:0042803|GO:0016020|GO:0001972|GO:0008152|GO:0005789|GO:0016021|GO:0019899	234676580	chr2	234676521	+	hs|2q37.1	NM_001072	UDP glucuronosyltransferase 1 family, polypeptide A6	UGT1A6	chr2:234676521-234676580	NM_001072	Hs.554822
A_24_P289299	6.14083	-6.14083	-2.61843	down	FALSE	Homo sapiens Rho guanine nucleotide exchange factor (GEF) 25 (ARHGEF25), transcript variant 1, mRNA [NM_182947]	115557	GO:0005622|GO:0005085|GO:0005737|GO:0005886|GO:0035023|GO:0030016|GO:0005089|GO:0030017|GO:0005829	58008368	chr12	58008309	+	hs|12q13.3	NM_182947	Rho guanine nucleotide exchange factor (GEF) 25	ARHGEF25	chr12:58008309-58008368	NM_182947	Hs.61581
A_23_P63379	6.13644	-6.13644	-2.6174	down	FALSE	Homo sapiens carbonic anhydrase XIV (CA14), mRNA [NM_012113]	23632	GO:0016020|GO:0016021|GO:0004089|GO:0046872|GO:0016829	150237428	chr1	150237369	+	hs|1q21.2	NM_012113	carbonic anhydrase XIV	CA14	chr1:150237369-150237428	NM_012113	Hs.528988
A_24_P942493	6.13387	-6.13387	-2.6168	down	FALSE	Homo sapiens WSC domain containing 1 (WSCD1), mRNA [NM_015253]	23302	GO:0016020|GO:0008146|GO:0016021	6027119	chr17	6027060	+	hs|17p13.2	NM_015253	WSC domain containing 1	WSCD1	chr17:6027060-6027119	NM_015253	Hs.370166
A_24_P243749	6.11197	-6.11197	-2.61164	down	FALSE	Homo sapiens pyruvate dehydrogenase kinase, isozyme 4 (PDK4), nuclear gene encoding mitochondrial protein, mRNA [NM_002612]	5166	GO:0004740|GO:0010510|GO:0005975|GO:0005743|GO:0000155|GO:0005524|GO:0005739|GO:0004672|GO:0000166|GO:0006090|GO:0005759|GO:0018106|GO:0006006|GO:0006468|GO:0016740	95213366	chr7	95213307	-	hs|7q21.3	NM_002612	pyruvate dehydrogenase kinase, isozyme 4	PDK4	chr7:95213366-95213307	NM_002612	Hs.8364
A_24_P140475	6.0859	-6.0859	-2.60547	down	FALSE	Homo sapiens sorbin and SH3 domain containing 2 (SORBS2), transcript variant 2, mRNA [NM_021069]	8470	GO:0005622|GO:0008150|GO:0048471|GO:0030018|GO:0005737|GO:0005200|GO:0008270|GO:0005634|GO:0015629|GO:0008307|GO:0008093	186535997	chr4	186533088	-	hs|4q35.1	NM_021069	sorbin and SH3 domain containing 2	SORBS2	chr4:186535997-186533088	NM_021069	Hs.655143
A_33_P3359771	6.0855	-6.0855	-2.60538	down	FALSE	Homo sapiens ATPase, Na+/K+ transporting, alpha 2 polypeptide (ATP1A2), mRNA [NM_000702]	477	GO:0043005|GO:0008344|GO:0005886|GO:0015077|GO:0045202|GO:0006942|GO:0006940|GO:0046872|GO:0019229|GO:0015662|GO:0040011|GO:0005737|GO:0002087|GO:0006754|GO:0034220|GO:0043197|GO:0000166|GO:0045988|GO:0016820|GO:0006814|GO:0045822|GO:0006813|GO:0005391|GO:0005792|GO:0051481|GO:0005624|GO:0005890|GO:0055085|GO:0005524|GO:0042383|GO:0019829|GO:0016787|GO:0002026|GO:0005901|GO:0008542|GO:0001504|GO:…	160111335	chr1	160111276	+	hs|1q23.2	NM_000702	ATPase, Na+/K+ transporting, alpha 2 polypeptide	ATP1A2	chr1:160111276-160111335	NM_000702	Hs.34114
A_23_P47168	6.07492	-6.07492	-2.60286	down	FALSE	Homo sapiens fibronectin leucine rich transmembrane protein 1 (FLRT1), mRNA [NM_013280]	23769	GO:0008150|GO:0016020|GO:0005887|GO:0005578|GO:0005057|GO:0030674|GO:0007155	63886025	chr11	63885966	+	hs|11q13.1	NM_013280	fibronectin leucine rich transmembrane protein 1	FLRT1	chr11:63885966-63886025	NM_013280	Hs.584876
A_32_P179998	6.0593	-6.0593	-2.59915	down	FALSE	Homo sapiens DMRT-like family C1 (DMRTC1), mRNA [NM_033053]	63947		72068547	chrX	72068488	+	hs|Xq13.2	NM_033053	DMRT-like family C1	DMRTC1	chrX:72068488-72068547	NM_033053	Hs.558685
A_23_P162547	6.05238	-6.05238	-2.5975	down	FALSE	Homo sapiens myosin, light chain 2, regulatory, cardiac, slow (MYL2), mRNA [NM_000432]	4633	GO:0005515|GO:0060047|GO:0030308|GO:0030049|GO:0055010|GO:0005509|GO:0006942|GO:0016459|GO:0015629|GO:0030016|GO:0030017|GO:0042694|GO:0005829|GO:0003785|GO:0007507|GO:0055003|GO:0005856|GO:0008307|GO:0032036	111352053	chr12	111351994	-	hs|12q24.11	NM_000432	myosin, light chain 2, regulatory, cardiac, slow	MYL2	chr12:111352053-111351994	NM_000432	Hs.75535
A_23_P60599	6.04571	-6.04571	-2.59591	down	FALSE	Homo sapiens UDP glucuronosyltransferase 1 family, polypeptide A6 (UGT1A6), transcript variant 1, mRNA [NM_001072]	54578	GO:0005792|GO:0006805|GO:0016758|GO:0046982|GO:0005783|GO:0015020|GO:0042803|GO:0016020|GO:0001972|GO:0008152|GO:0005789|GO:0016021|GO:0019899	234681665	chr2	234681607	+	hs|2q37.1	NM_001072	UDP glucuronosyltransferase 1 family, polypeptide A6	UGT1A6	chr2:234681607-234681665	NM_001072	Hs.554822
A_23_P118065	6.02498	-6.02498	-2.59096	down	FALSE	Homo sapiens hydroxysteroid (17-beta) dehydrogenase 2 (HSD17B2), mRNA [NM_002153]	3294	GO:0005792|GO:0004303|GO:0006702|GO:0006703|GO:0050327|GO:0047006|GO:0060348|GO:0071248|GO:0016020|GO:0005488|GO:0005789|GO:0016491|GO:0016021|GO:0032526	82131956	chr16	82131897	+	hs|16q23.3	NM_002153	hydroxysteroid (17-beta) dehydrogenase 2	HSD17B2	chr16:82131897-82131956	NM_002153	Hs.162795
A_24_P187799	6.01997	-6.01997	-2.58976	down	FALSE	Homo sapiens chromosome 7 open reading frame 58 (C7orf58), transcript variant 1, mRNA [NM_024913]	79974	GO:0005783	120768526	chr7	120768467	+	hs|7q31.31	NM_024913	chromosome 7 open reading frame 58	C7orf58	chr7:120768467-120768526	NM_024913	Hs.189652
A_23_P82503	6.01857	-6.01857	-2.58942	down	FALSE	Homo sapiens paternally expressed 10 (PEG10), transcript variant 1, mRNA [NM_001040152]	23089	GO:0005515|GO:0005737|GO:0006915|GO:0008270|GO:0005634|GO:0003677|GO:0046872|GO:0030512|GO:0030154	94298623	chr7	94298564	+	hs|7q21.3	NM_001040152	paternally expressed 10	PEG10	chr7:94298564-94298623	NM_001040152	Hs.147492
A_33_P3392405	6.00258	-6.00258	-2.58558	down	FALSE	Homo sapiens chromosome 10 open reading frame 99 (C10orf99), mRNA [NM_207373]	387695	GO:0005576	85945032	chr10	85944973	+	hs|10q23.1	NM_207373	chromosome 10 open reading frame 99	C10orf99	chr10:85944973-85945032	NM_207373	Hs.298713
A_32_P181638	5.98592	-5.98592	-2.58157	down	FALSE	Homo sapiens blood vessel epicardial substance (BVES), transcript variant B, mRNA [NM_147147]	11149	GO:0090136|GO:0030054|GO:0005886|GO:0008360|GO:0007275|GO:0016328|GO:0043088|GO:0007517|GO:0032314|GO:0005198|GO:0001921|GO:0034446|GO:0040017|GO:0005923|GO:0016021|GO:0007155|GO:0016192	105545173	chr6	105545114	-	hs|6q21	NM_147147	blood vessel epicardial substance	BVES	chr6:105545173-105545114	NM_147147	Hs.221660
A_23_P8640	5.98306	-5.98306	-2.58088	down	FALSE	Homo sapiens G protein-coupled estrogen receptor 1 (GPER), transcript variant 3, mRNA [NM_001039966]	2852	GO:0005794|GO:0005886|GO:0004930|GO:0005783|GO:0045742|GO:0042562|GO:0030284|GO:0000139|GO:0007186|GO:0005887|GO:0005789|GO:0004872|GO:0070374|GO:0005496	1133395	chr7	1133336	+	hs|7p22.3	NM_001039966	G protein-coupled estrogen receptor 1	GPER	chr7:1133336-1133395	NM_001039966	Hs.20961
A_24_P336983	5.97719	-5.97719	-2.57947	down	FALSE	Homo sapiens calpain 13 (CAPN13), mRNA [NM_144575]	92291	GO:0005622|GO:0004198|GO:0005509|GO:0006508|GO:0008233|GO:0008234	30954236	chr2	30953620	-	hs|2p23.1	NM_144575	calpain 13	CAPN13	chr2:30954236-30953620	NM_144575	Hs.660911
A_33_P3358735	5.97588	-5.97588	-2.57915	down	FALSE	Homo sapiens proprotein convertase subtilisin/kexin type 5 (PCSK5), transcript variant 1, mRNA [NM_001190482]	5125	GO:0032455|GO:0004252|GO:0002001|GO:0030323|GO:0048706|GO:0007267|GO:0042089|GO:0009952|GO:0005615|GO:0051605|GO:0007507|GO:0016486|GO:0006508|GO:0030141|GO:0035108|GO:0042277|GO:0048011|GO:0005794|GO:0019067|GO:0007566|GO:0005796|GO:0001822|GO:0043043|GO:0005576|GO:0048566|GO:0008233|GO:0006465	78973838	chr9	78973779	+	hs|9q21.13	NM_001190482	proprotein convertase subtilisin/kexin type 5	PCSK5	chr9:78973779-78973838	NM_001190482	Hs.368542
A_24_P123833	5.97266	-5.97266	-2.57837	down	FALSE	Homo sapiens sema domain, immunoglobulin domain (Ig), short basic domain, secreted, (semaphorin) 3E (SEMA3E), transcript variant 1, mRNA [NM_012431]	9723	GO:0016020|GO:0007411|GO:0007275|GO:0005576|GO:0004872|GO:0005615|GO:0030154|GO:0007399	82993864	chr7	82993805	-	hs|7q21.11	NM_012431	sema domain, immunoglobulin domain (Ig), short basic domain, secreted, (semaphorin) 3E	SEMA3E	chr7:82993864-82993805	NM_012431	Hs.528721
A_33_P3303245	5.97009	-5.97009	-2.57775	down	FALSE	Homo sapiens v-kit Hardy-Zuckerman 4 feline sarcoma viral oncogene homolog (KIT), transcript variant 2, mRNA [NM_001093772]	3815	GO:0005515|GO:0019221|GO:0007286|GO:0005615|GO:0035234|GO:0007243|GO:0043069|GO:0000166|GO:0005020|GO:0004872|GO:0009314|GO:0030097|GO:0002320|GO:0006687|GO:0018108|GO:0005524|GO:0010628|GO:0007165|GO:0002573|GO:0048070|GO:0016020|GO:0004713|GO:0002318|GO:0016021|GO:0007169|GO:0004716|GO:0008584|GO:0009897	55570024	chr4	55569965	+	hs|4q12	NM_001093772	v-kit Hardy-Zuckerman 4 feline sarcoma viral oncogene homolog	KIT	chr4:55569965-55570024	NM_001093772	Hs.479754
A_24_P270496	5.96309	-5.96309	-2.57606	down	FALSE	Homo sapiens neuro-oncological ventral antigen 1 (NOVA1), transcript variant 3, mRNA [NM_006491]	4857	GO:0008380|GO:0006396|GO:0003723|GO:0007268|GO:0007626|GO:0005634	26941540	chr14	26939652	-	hs|14q12	NM_006491	neuro-oncological ventral antigen 1	NOVA1	chr14:26941540-26939652	NM_006491	Hs.31588
A_23_P500093	5.91944	-5.91944	-2.56546	down	FALSE	Homo sapiens regulator of G-protein signaling 13 (RGS13), transcript variant 1, mRNA [NM_002927]	6003	GO:0043547|GO:0005737|GO:0045744|GO:0005886|GO:0005634|GO:0004871|GO:0005829|GO:0005096	192629241	chr1	192629182	+	hs|1q31.2	NM_002927	regulator of G-protein signaling 13	RGS13	chr1:192629182-192629241	NM_002927	Hs.497220
A_23_P202245	5.91596	-5.91596	-2.56461	down	FALSE	Homo sapiens ret proto-oncogene (RET), transcript variant 2, mRNA [NM_020975]	5979	GO:0001657|GO:0071300|GO:0042551|GO:0001755|GO:0005509|GO:0001838|GO:0005524|GO:0048484|GO:0007399|GO:0007165|GO:0016020|GO:0000166|GO:0000165|GO:0010976|GO:0007497|GO:0004872|GO:0006468|GO:0016021|GO:0004713|GO:0072300|GO:0045893|GO:0004714|GO:0007156	43625313	chr10	43625254	+	hs|10q11.21	NM_020975	ret proto-oncogene	RET	chr10:43625254-43625313	NM_020975	Hs.350321
A_23_P7342	5.90857	-5.90857	-2.56281	down	FALSE	Homo sapiens UDP glucuronosyltransferase 2 family, polypeptide B10 (UGT2B10), transcript variant 1, mRNA [NM_001075]	7365	GO:0006629|GO:0005792|GO:0016020|GO:0005783|GO:0008152|GO:0005789|GO:0015020|GO:0016021	69696532	chr4	69696473	+	hs|4q13.2	NM_001075	UDP glucuronosyltransferase 2 family, polypeptide B10	UGT2B10	chr4:69696473-69696532	NM_001075	Hs.201634
A_24_P71649	5.89672	-5.89672	-2.55991	down	FALSE	Homo sapiens contactin 3 (plasmacytoma associated) (CNTN3), mRNA [NM_020872]	5067	GO:0005515|GO:0005886|GO:0031225|GO:0007155|GO:0007399	74312407	chr3	74312348	-	hs|3p12.3	NM_020872	contactin 3 (plasmacytoma associated)	CNTN3	chr3:74312407-74312348	NM_020872	Hs.12723
A_23_P150394	5.88415	-5.88415	-2.55683	down	FALSE	Homo sapiens FXYD domain containing ion transport regulator 6 (FXYD6), transcript variant 1, mRNA [NM_022003]	53826	GO:0008150|GO:0003674|GO:0005886|GO:0016021|GO:0005216|GO:0006811	117708225	chr11	117708166	-	hs|11q23.3	NM_022003	FXYD domain containing ion transport regulator 6	FXYD6	chr11:117708225-117708166	NM_022003	Hs.730614
A_33_P3406567	5.8694	-5.8694	-2.55321	down	FALSE	Homo sapiens membrane-spanning 4-domains, subfamily A, member 1 (MS4A1), transcript variant 1, mRNA [NM_152866]	931	GO:0042113|GO:0006955|GO:0005154|GO:0005886|GO:0005887|GO:0009897	60238174	chr11	60238115	+	hs|11q12.2	NM_152866	membrane-spanning 4-domains, subfamily A, member 1	MS4A1	chr11:60238115-60238174	NM_152866	Hs.712553
A_33_P3417626	5.86478	-5.86478	-2.55208	down	FALSE	Homo sapiens energy homeostasis associated (ENHO), mRNA [NM_198573]	375704	GO:0005576	34521161	chr9	34521102	-	hs|9p13.3	NM_198573	energy homeostasis associated	ENHO	chr9:34521161-34521102	NM_198573	Hs.522085
A_33_P3391126	5.85654	-5.85654	-2.55005	down	FALSE	Homo sapiens serine peptidase inhibitor, Kazal type 5 (SPINK5), transcript variant 1, mRNA [NM_001127698]	11005	GO:0035315|GO:0048471|GO:0042640|GO:0004867|GO:0005783|GO:0005576|GO:0030414|GO:0005829|GO:0009913|GO:0005737|GO:0050777|GO:0030198|GO:0042599|GO:0016525|GO:0030855|GO:0045580|GO:0005789|GO:0005938	147510937	chr5	147510878	+	hs|5q32	NM_001127698	serine peptidase inhibitor, Kazal type 5	SPINK5	chr5:147510878-147510937	NM_001127698	Hs.331555
A_33_P3227904	5.85445	-5.85445	-2.54953	down	FALSE	Homo sapiens solute carrier family 25, member 34 (SLC25A34), mRNA [NM_207348]	284723	GO:0005739|GO:0016020|GO:0006810|GO:0005743|GO:0016021	16067883	chr1	16067824	+	hs|1p36.21	NM_207348	solute carrier family 25, member 34	SLC25A34	chr1:16067824-16067883	NM_207348	Hs.631867
A_24_P199484	5.85184	-5.85184	-2.54889	down	FALSE	Homo sapiens angiopoietin-like 1 (ANGPTL1), mRNA [NM_004673]	9068	GO:0007165|GO:0005102|GO:0005576|GO:0007169|GO:0005615	178818745	chr1	178818686	-	hs|1q25.2	NM_004673	angiopoietin-like 1	ANGPTL1	chr1:178818745-178818686	NM_004673	Hs.591474
A_23_P209055	5.83942	-5.83942	-2.54582	down	FALSE	Homo sapiens CD22 molecule (CD22), transcript variant 1, mRNA [NM_001771]	933	GO:0005515|GO:0016020|GO:0005886|GO:0005529|GO:0016021|GO:0007155	35837614	chr19	35837555	+	hs|19q13.12	NM_001771	CD22 molecule	CD22	chr19:35837555-35837614	NM_001771	Hs.579691
A_33_P3739260	5.82702	-5.82702	-2.54276	down	FALSE	Homo sapiens CAP, adenylate cyclase-associated protein, 2 (yeast) (CAP2), mRNA [NM_006366]	10486	GO:0007190|GO:0007165|GO:0000902|GO:0007163|GO:0005886|GO:0007411|GO:0005488|GO:0007010|GO:0003779	17557285	chr6	17557226	+	hs|6p22.3	NM_006366	CAP, adenylate cyclase-associated protein, 2 (yeast)	CAP2	chr6:17557226-17557285	NM_006366	Hs.132902
A_23_P125383	5.81624	-5.81624	-2.54009	down	FALSE	Homo sapiens transmembrane protein with EGF-like and two follistatin-like domains 2 (TMEFF2), mRNA [NM_016192]	23671	GO:0003674|GO:0016020|GO:0005576|GO:0016021	192815005	chr2	192814946	-	hs|2q32.3	NM_016192	transmembrane protein with EGF-like and two follistatin-like domains 2	TMEFF2	chr2:192815005-192814946	NM_016192	Hs.144513
A_24_P206776	5.81438	-5.81438	-2.53963	down	FALSE	Homo sapiens crystallin, alpha B (CRYAB), mRNA [NM_001885]	1410	GO:0005515|GO:0005737|GO:0005212|GO:0032387|GO:0006936|GO:0006457|GO:0051260|GO:0006916|GO:0005634|GO:0051082|GO:0042803	111779635	chr11	111779576	-	hs|11q23.1	NM_001885	crystallin, alpha B	CRYAB	chr11:111779635-111779576	NM_001885	Hs.53454
A_33_P3307836	5.79142	-5.79142	-2.53392	down	FALSE	leucine rich repeat containing 7 [Source:HGNC Symbol;Acc:18531] [ENST00000370958]	57554	GO:0005515|GO:0005813|GO:0005737|GO:0005886|GO:0005730|GO:0005634|GO:0005925	70144160	chr1	70144101	+	hs|1p31.1	BC080568	leucine rich repeat containing 7	LRRC7	chr1:70144101-70144160		Hs.479658
A_23_P103765	5.78026	-5.78026	-2.53114	down	FALSE	Homo sapiens Fc fragment of IgE, high affinity I, receptor for; alpha polypeptide (FCER1A), mRNA [NM_002001]	2205	GO:0019863|GO:0005886|GO:0005887|GO:0004872	159277595	chr1	159276034	+	hs|1q23.2	NM_002001	Fc fragment of IgE, high affinity I, receptor for; alpha polypeptide	FCER1A	chr1:159276034-159277595	NM_002001	Hs.897
A_23_P430670	5.77207	-5.77207	-2.52909	down	FALSE	Homo sapiens carbohydrate (N-acetylglucosamine 6-O) sulfotransferase 5 (CHST5), mRNA [NM_024533]	23563	GO:0006790|GO:0005794|GO:0016020|GO:0005975|GO:0031228|GO:0008146|GO:0006044|GO:0006477|GO:0016021|GO:0001517|GO:0016740	75562808	chr16	75562749	-	hs|16q23.1	NM_024533	carbohydrate (N-acetylglucosamine 6-O) sulfotransferase 5	CHST5	chr16:75562808-75562749	NM_024533	Hs.710689
A_24_P475349	5.76861	-5.76861	-2.52822	down	FALSE	Homo sapiens RAB6B, member RAS oncogene family (RAB6B), mRNA [NM_016577]	51560	GO:0005515|GO:0005794|GO:0007264|GO:0006890|GO:0003924|GO:0005525|GO:0015031|GO:0006184|GO:0000139|GO:0000166|GO:0016020|GO:0016023|GO:0016192	133543498	chr3	133543439	-	hs|3q22.1	NM_016577	RAB6B, member RAS oncogene family	RAB6B	chr3:133543498-133543439	NM_016577	Hs.707804
A_32_P79483	5.76523	-5.76523	-2.52738	down	FALSE	Homo sapiens hypothetical LOC283481 (LOC283481), non-coding RNA [NR_036487]	283481		103047978	chr13	103047919	+	hs|13q33.1	NR_036487	hypothetical LOC283481	LOC283481	chr13:103047919-103047978	NR_036487	Hs.646604
A_33_P3312897	5.7458	-5.7458	-2.52251	down	FALSE	immunoglobulin heavy variable 3-72 [Source:HGNC Symbol;Acc:5622] [ENST00000433072]			107199076	chr14	107199017	-	hs|14q32.33	AF460716			chr14:107199076-107199017		Hs.705292
A_23_P251132	5.74303	-5.74303	-2.52181	down	FALSE	Homo sapiens syntrophin, gamma 2 (SNTG2), mRNA [NM_018968]	54221	GO:0042383|GO:0005737|GO:0016013|GO:0003779|GO:0030165|GO:0007417|GO:0005856	1371274	chr2	1371215	+	hs|2p25.3	NM_018968	syntrophin, gamma 2	SNTG2	chr2:1371215-1371274	NM_018968	Hs.595069
A_23_P24966	5.72294	-5.72294	-2.51676	down	FALSE	Homo sapiens ubiquitin specific peptidase 2 (USP2), transcript variant 2, mRNA [NM_171997]	9099	GO:0005515|GO:0006511|GO:0048471|GO:0005813|GO:0016579|GO:0030332|GO:0050821|GO:0005634|GO:0000122|GO:0048642|GO:0048643|GO:0046872|GO:0042802|GO:0004197|GO:0045931|GO:0005737|GO:0007049|GO:0007517|GO:0008233|GO:0004221|GO:0005938|GO:0031625	119228528	chr11	119228469	-	hs|11q23.3	NM_171997	ubiquitin specific peptidase 2	USP2	chr11:119228528-119228469	NM_171997	Hs.524085
A_23_P436369	5.70244	-5.70244	-2.51158	down	FALSE	Homo sapiens filamin A interacting protein 1 (FILIP1), mRNA [NM_015687]	27145		76018364	chr6	76018305	-	hs|6q14.1	NM_015687	filamin A interacting protein 1	FILIP1	chr6:76018364-76018305	NM_015687	Hs.696158
A_24_P165864	5.69807	-5.69807	-2.51047	down	FALSE	Homo sapiens purinergic receptor P2Y, G-protein coupled, 14 (P2RY14), transcript variant 2, mRNA [NM_014879]	9934	GO:0045029|GO:0006955|GO:0007186|GO:0005886|GO:0045028|GO:0004930|GO:0004872|GO:0016021	150930118	chr3	150930059	-	hs|3q25.1	NM_014879	purinergic receptor P2Y, G-protein coupled, 14	P2RY14	chr3:150930118-150930059	NM_014879	Hs.2465
A_33_P3323959	5.66173	-5.66173	-2.50124	down	FALSE	Homo sapiens reelin (RELN), transcript variant 1, mRNA [NM_005045]	5649	GO:0021511|GO:0051057|GO:0021800|GO:0005578|GO:0018108|GO:0005576|GO:0007275|GO:0007417|GO:0005615|GO:0046872|GO:0030425|GO:0005737|GO:0000904|GO:0007411|GO:0007420|GO:0045860|GO:0010001|GO:0008236|GO:0048265|GO:0004712|GO:0008233|GO:0001764|GO:0007155	103113325	chr7	103113266	-	hs|7q22.1	NM_005045	reelin	RELN	chr7:103113325-103113266	NM_005045	Hs.655654
A_23_P213857	5.65976	-5.65976	-2.50074	down	FALSE	Homo sapiens complement component 7 (C7), mRNA [NM_000587]	730	GO:0006957|GO:0006956|GO:0006955|GO:0005579|GO:0045087|GO:0019835|GO:0006958|GO:0005576	40981960	chr5	40981901	+	hs|5p13.1	NM_000587	complement component 7	C7	chr5:40981901-40981960	NM_000587	Hs.78065
A_23_P407583	5.65464	-5.65464	-2.49944	down	FALSE	Homo sapiens paternally expressed 3 (PEG3), transcript variant 1, mRNA [NM_006210]	5178	GO:0005622|GO:0005737|GO:0003700|GO:0005730|GO:0016032|GO:0006915|GO:0008270|GO:0005634|GO:0003676|GO:0046872	57324444	chr19	57324385	-	hs|19q13.43	NM_006210	paternally expressed 3	PEG3	chr19:57324444-57324385	NM_006210	Hs.201776
A_19_P00803777	5.64575	-5.64575	-2.49717	down	FALSE	lincRNA:chr11:86619702-86639077 reverse strand			86621062	chr11	86621003	-	hs|11q14.2				chr11:86621062-86621003
A_23_P79562	5.64419	-5.64419	-2.49677	down	FALSE	Homo sapiens fatty acid binding protein 1, liver (FABP1), mRNA [NM_001443]	2168	GO:0005215|GO:0032052|GO:0005504|GO:0008284|GO:0051345|GO:0005782|GO:0005324|GO:0005634|GO:0005829|GO:0050892|GO:0005737|GO:0005543|GO:0045179|GO:0003682|GO:0008144|GO:0032000|GO:0009887	88424046	chr2	88422598	-	hs|2p11.2	NM_001443	fatty acid binding protein 1, liver	FABP1	chr2:88424046-88422598	NM_001443	Hs.380135
A_33_P3257607	5.63488	-5.63488	-2.49439	down	FALSE	Homo sapiens protein phosphatase 1, regulatory (inhibitor) subunit 12B (PPP1R12B), transcript variant 7, mRNA [NM_001197131]	4660	GO:0007165|GO:0006937|GO:0005737|GO:0043085|GO:0008047	202509347	chr1	202509288	+	hs|1q32.1	NM_001197131	protein phosphatase 1, regulatory (inhibitor) subunit 12B	PPP1R12B	chr1:202509288-202509347	NM_001197131	Hs.444403
A_23_P114185	5.62873	-5.62873	-2.49281	down	FALSE	Homo sapiens tetraspanin 7 (TSPAN7), mRNA [NM_004615]	7102	GO:0016020|GO:0005887|GO:0044419	38547204	chrX	38546881	+	hs|Xp11.4	NM_004615	tetraspanin 7	TSPAN7	chrX:38546881-38547204	NM_004615	Hs.441664
A_24_P921683	5.62796	-5.62796	-2.49261	down	FALSE	Homo sapiens forkhead box P2 (FOXP2), transcript variant 1, mRNA [NM_014491]	93986	GO:0007389|GO:0003700|GO:0021987|GO:0003705|GO:0005634|GO:0009790|GO:0009791|GO:0046872|GO:0042803|GO:0005622|GO:0051090|GO:0005737|GO:0003690|GO:0060501|GO:0048745|GO:0043010|GO:0005667|GO:0048286|GO:0046982|GO:0008301|GO:0005730|GO:0002053|GO:0021549|GO:0003677|GO:0006351|GO:0043565|GO:0007519|GO:0003682|GO:0008270|GO:0042297|GO:0045892|GO:0040007|GO:0060013|GO:0021757|GO:0008134|GO:0021758	114066657	chr7	114066598	+	hs|7q31.1	NM_014491	forkhead box P2	FOXP2	chr7:114066598-114066657	NM_014491	Hs.282787
A_23_P98844	5.6187	-5.6187	-2.49024	down	FALSE	Homo sapiens Rho guanine nucleotide exchange factor (GEF) 25 (ARHGEF25), transcript variant 1, mRNA [NM_182947]	115557	GO:0005622|GO:0005085|GO:0005737|GO:0005886|GO:0035023|GO:0030016|GO:0005089|GO:0030017|GO:0005829	58010774	chr12	58010715	+	hs|12q13.3	NM_182947	Rho guanine nucleotide exchange factor (GEF) 25	ARHGEF25	chr12:58010715-58010774	NM_182947	Hs.61581
A_33_P3276435	5.61035	-5.61035	-2.48809	down	FALSE	Homo sapiens filamin A interacting protein 1 (FILIP1), mRNA [NM_015687]	27145		76022173	chr6	76022114	-	hs|6q14.1	NM_015687	filamin A interacting protein 1	FILIP1	chr6:76022173-76022114	NM_015687	Hs.696158
A_24_P183128	5.6064	-5.6064	-2.48707	down	FALSE	Homo sapiens placenta-specific 8 (PLAC8), transcript variant 2, mRNA [NM_016619]	51316		84015842	chr4	84012077	-	hs|4q21.22	NM_016619	placenta-specific 8	PLAC8	chr4:84015842-84012077	NM_016619	Hs.546392
A_23_P218626	5.59896	-5.59896	-2.48516	down	FALSE	Homo sapiens sialidase 4 (NEU4), transcript variant 1, mRNA [NM_080741]	129807	GO:0005739|GO:0005515|GO:0016020|GO:0016798|GO:0019866|GO:0008152|GO:0004308|GO:0005764|GO:0043202	242758532	chr2	242758473	+	hs|2q37.3	NM_080741	sialidase 4	NEU4	chr2:242758473-242758532	NM_080741	Hs.551747
A_33_P3372266	5.59053	-5.59053	-2.48299	down	FALSE	immunoglobulin lambda variable 8-61 [Source:HGNC Symbol;Acc:5931] [ENST00000390283]			22453622	chr22	22453563	+	hs|22q11.22	AM184070			chr22:22453563-22453622		Hs.559369
A_32_P119033	5.58581	-5.58581	-2.48177	down	FALSE	Homo sapiens phosphatidylinositol-specific phospholipase C, X domain containing 3 (PLCXD3), mRNA [NM_001005473]	345557	GO:0035556|GO:0016042|GO:0004629|GO:0016787|GO:0004871	41307216	chr5	41307157	-	hs|5p13.1	NM_001005473	phosphatidylinositol-specific phospholipase C, X domain containing 3	PLCXD3	chr5:41307216-41307157	NM_001005473	Hs.145404
A_19_P00810009	5.58267	-5.58267	-2.48095	down	FALSE	lincRNA:chr15:25240607-25246007 forward strand			25245482	chr15	25245423	+	hs|15q12				chr15:25245423-25245482
A_33_P3332018	5.57743	-5.57743	-2.4796	down	FALSE	Homo sapiens fibrinogen-like 2 (FGL2), mRNA [NM_006682]	10875	GO:0007165|GO:0005102|GO:0005577|GO:0005576	76822747	chr7	76822688	-	hs|7q11.23	NM_006682	fibrinogen-like 2	FGL2	chr7:76822747-76822688	NM_006682	Hs.520989
A_24_P252945	5.57336	-5.57336	-2.47855	down	FALSE	Homo sapiens chemokine (C-X-C motif) receptor 5 (CXCR5), transcript variant 2, mRNA [NM_032966]	643	GO:0042113|GO:0007186|GO:0005886|GO:0016494|GO:0005887|GO:0004930|GO:0006928|GO:0004872	118766915	chr11	118766856	+	hs|11q23.3	NM_032966	chemokine (C-X-C motif) receptor 5	CXCR5	chr11:118766856-118766915	NM_032966	Hs.113916
A_23_P121795	5.57264	-5.57264	-2.47836	down	FALSE	Homo sapiens sorbin and SH3 domain containing 2 (SORBS2), transcript variant 2, mRNA [NM_021069]	8470	GO:0005622|GO:0008150|GO:0048471|GO:0030018|GO:0005737|GO:0005200|GO:0008270|GO:0005634|GO:0015629|GO:0008307|GO:0008093	186515040	chr4	186510881	-	hs|4q35.1	NM_021069	sorbin and SH3 domain containing 2	SORBS2	chr4:186515040-186510881	NM_021069	Hs.655143
A_23_P66767	5.57008	-5.57008	-2.4777	down	FALSE	Homo sapiens gamma-glutamyltransferase 6 (GGT6), transcript variant 2, mRNA [NM_153338]	124975	GO:0016020|GO:0003840|GO:0006750|GO:0016021|GO:0016740|GO:0008415	4461325	chr17	4461266	-	hs|17p13.2	NM_153338	gamma-glutamyltransferase 6	GGT6	chr17:4461325-4461266	NM_153338	Hs.130749
A_33_P3388148	5.57	-5.57	-2.47768	down	FALSE	Homo sapiens cholinergic receptor, nicotinic, alpha 3 (CHRNA3), transcript variant 2, mRNA [NM_001166694]	1136	GO:0005230|GO:0030054|GO:0005886|GO:0045202|GO:0007268|GO:0006940|GO:0060084|GO:0014056|GO:0030425|GO:0007507|GO:0007171|GO:0010035|GO:0045211|GO:0015464|GO:0042391|GO:0043025|GO:0042166|GO:0004872|GO:0007626|GO:0006811|GO:0015276|GO:0042493|GO:0060079|GO:0014069|GO:0007271|GO:0005892|GO:0007399|GO:0048814|GO:0035095|GO:0007165|GO:0016021|GO:0004889	78893655	chr15	78893596	-	hs|15q25.1	NM_001166694	cholinergic receptor, nicotinic, alpha 3	CHRNA3	chr15:78893655-78893596	NM_001166694	Hs.89605
A_23_P390139	5.54059	-5.54059	-2.47004	down	FALSE	Homo sapiens transmembrane protein 74 (TMEM74), mRNA [NM_153015]	157753	GO:0016020|GO:0000421|GO:0006914|GO:0031410|GO:0016021|GO:0005765	109796065	chr8	109796006	-	hs|8q23.1	NM_153015	transmembrane protein 74	TMEM74	chr8:109796065-109796006	NM_153015	Hs.99439
A_24_P126139	5.53574	-5.53574	-2.46878	down	FALSE	Homo sapiens RAB9B, member RAS oncogene family (RAB9B), mRNA [NM_016370]	51209	GO:0005515|GO:0005886|GO:0000166|GO:0007264|GO:0005575|GO:0015031|GO:0005525|GO:0006895	103078011	chrX	103077952	-	hs|Xq22.2	NM_016370	RAB9B, member RAS oncogene family	RAB9B	chrX:103078011-103077952	NM_016370	Hs.522736
A_33_P3369317	5.53397	-5.53397	-2.46832	down	FALSE	Homo sapiens DnaJ (Hsp40) homolog, subfamily B, member 5 (DNAJB5), transcript variant 1, mRNA [NM_001135005]	25822	GO:0006986|GO:0006457|GO:0031072|GO:0005634|GO:0051082|GO:0005829	34997237	chr9	34997178	+	hs|9p13.3	NM_001135005	DnaJ (Hsp40) homolog, subfamily B, member 5	DNAJB5	chr9:34997178-34997237	NM_001135005	Hs.237506
A_33_P3287967	5.5335	-5.5335	-2.46819	down	FALSE	Homo sapiens ankyrin 2, neuronal (ANK2), transcript variant 1, mRNA [NM_001148]	287	GO:0005515|GO:0016323|GO:0007165|GO:0016324|GO:0005737|GO:0005886|GO:0007411|GO:0005856|GO:0030017|GO:0005829	114294604	chr4	114294545	+	hs|4q26	NM_001148	ankyrin 2, neuronal	ANK2	chr4:114294545-114294604	NM_001148	Hs.620557
A_24_P202632	5.53311	-5.53311	-2.46809	down	FALSE	Homo sapiens kallikrein-related peptidase 15 (KLK15), transcript variant 4, mRNA [NM_017509]	55554	GO:0004252|GO:0006508|GO:0008236|GO:0008233|GO:0005576|GO:0003824	51329090	chr19	51329031	-	hs|19q13.33	NM_017509	kallikrein-related peptidase 15	KLK15	chr19:51329090-51329031	NM_017509	Hs.567535
A_33_P3315519	5.53082	-5.53082	-2.46749	down	FALSE	Homo sapiens LON peptidase N-terminal domain and ring finger 2 (LONRF2), mRNA [NM_198461]	164832	GO:0005488|GO:0004176|GO:0006508|GO:0008270|GO:0046872	100900162	chr2	100900103	-	hs|2q11.2	NM_198461	LON peptidase N-terminal domain and ring finger 2	LONRF2	chr2:100900162-100900103	NM_198461	Hs.21380
A_33_P3254335	5.52646	-5.52646	-2.46635	down	FALSE	Homo sapiens BEN domain containing 4 (BEND4), transcript variant 1, mRNA [NM_207406]	389206		42113016	chr4	42112957	-	hs|4p13	NM_207406	BEN domain containing 4	BEND4	chr4:42113016-42112957	NM_207406	Hs.120591
A_33_P3397233	5.51504	-5.51504	-2.46337	down	FALSE	DA992326 SYNOV4 Homo sapiens cDNA clone SYNOV4004518 5', mRNA sequence [DA992326]			30399753	chr10	30399694	+	hs|10p11.23	DA992326			chr10:30399694-30399753		Hs.576854
A_24_P314477	5.51494	-5.51494	-2.46335	down	FALSE	Homo sapiens tubulin, beta 2B (TUBB2B), mRNA [NM_178012]	347733	GO:0042277|GO:0051258|GO:0005874|GO:0003924|GO:0005525|GO:0005737|GO:0007067|GO:0000166|GO:0005198|GO:0006457|GO:0030182|GO:0051084|GO:0001764|GO:0005856|GO:0044267|GO:0007018	3224810	chr6	3224751	-	hs|6p25.2	NM_178012	tubulin, beta 2B	TUBB2B	chr6:3224810-3224751	NM_178012	Hs.300701
A_23_P119562	5.50288	-5.50288	-2.46019	down	FALSE	Homo sapiens complement factor D (adipsin) (CFD), mRNA [NM_001928]	1675	GO:0004252|GO:0030168|GO:0005576|GO:0005615|GO:0006957|GO:0006956|GO:0007219|GO:0007596|GO:0045087|GO:0002576|GO:0006508|GO:0008236|GO:0008233|GO:0031093	863306	chr19	863247	+	hs|19p13.3	NM_001928	complement factor D (adipsin)	CFD	chr19:863247-863306	NM_001928	Hs.155597
A_32_P59010	5.50126	-5.50126	-2.45976	down	FALSE	Homo sapiens tumor necrosis factor, alpha-induced protein 8-like 3 (TNFAIP8L3), mRNA [NM_207381]	388121		51349922	chr15	51349863	-	hs|15q21.2	NM_207381	tumor necrosis factor, alpha-induced protein 8-like 3	TNFAIP8L3	chr15:51349922-51349863	NM_207381	Hs.306343
A_33_P3418668	5.49398	-5.49398	-2.45785	down	FALSE	Homo sapiens paternally expressed transcript PAR-SN (PAR-SN), non-coding RNA [NR_022011]	347746		25228641	chr15	25228582	+	hs|15q11.2	NR_022011	paternally expressed transcript PAR-SN	PAR-SN	chr15:25228582-25228641	NR_022011	Hs.564847
A_33_P3262171	5.49136	-5.49136	-2.45716	down	FALSE	Homo sapiens fer-1-like 6 (C. elegans) (FER1L6), mRNA [NM_001039112]	654463	GO:0016020|GO:0016021	125132302	chr8	125132243	+	hs|8q24.13	NM_001039112	fer-1-like 6 (C. elegans)	FER1L6	chr8:125132243-125132302	NM_001039112	Hs.632058
A_24_P105733	5.48765	-5.48765	-2.45619	down	FALSE	Homo sapiens tensin 1 (TNS1), mRNA [NM_022648]	7145	GO:0005515|GO:0030055|GO:0005737|GO:0016477|GO:0007044|GO:0003779|GO:0005856|GO:0005925	218749779	chr2	218747097	-	hs|2q35	NM_022648	tensin 1	TNS1	chr2:218749779-218747097	NM_022648	Hs.471381
A_23_P140384	5.48685	-5.48685	-2.45598	down	FALSE	Homo sapiens cathepsin G (CTSG), mRNA [NM_001911]	1511	GO:0004252|GO:0005886|GO:0009986|GO:0050832|GO:0005576|GO:0005615|GO:0031012|GO:0006955|GO:0050778|GO:0006508|GO:0032496|GO:0008233|GO:0030141|GO:0044130|GO:0008201|GO:0070946	25042847	chr14	25042788	-	hs|14q12	NM_001911	cathepsin G	CTSG	chr14:25042847-25042788	NM_001911	Hs.421724
A_24_P276576	5.48535	-5.48535	-2.45558	down	FALSE	Homo sapiens Fc receptor-like A (FCRLA), transcript variant 2, mRNA [NM_032738]	84824	GO:0005737|GO:0005576|GO:0004872|GO:0030154	161683442	chr1	161683383	+	hs|1q23.3	NM_032738	Fc receptor-like A	FCRLA	chr1:161683383-161683442	NM_032738	Hs.266331
A_32_P153071	5.4727	-5.4727	-2.45225	down	FALSE	Homo sapiens vasoactive intestinal peptide receptor 2 (VIPR2), mRNA [NM_003382]	7434	GO:0007190|GO:0007165|GO:0007186|GO:0005886|GO:0004999|GO:0005887|GO:0004930|GO:0007267|GO:0016021	158821273	chr7	158821214	-	hs|7q36.3	NM_003382	vasoactive intestinal peptide receptor 2	VIPR2	chr7:158821273-158821214	NM_003382	Hs.585052
A_32_P115438	5.45802	-5.45802	-2.44838	down	FALSE	Homo sapiens hypothetical LOC100128239 (LOC100128239), non-coding RNA [NR_027276]	100128239		133910995	chr11	133910936	+	hs|11q25	NR_027276	hypothetical LOC100128239	LOC100128239	chr11:133910936-133910995	NR_027276	Hs.423734
A_33_P3345816	5.45498	-5.45498	-2.44757	down	FALSE	Homo sapiens G protein-coupled estrogen receptor 1 (GPER), transcript variant 3, mRNA [NM_001039966]	2852	GO:0005794|GO:0005886|GO:0004930|GO:0005783|GO:0045742|GO:0042562|GO:0030284|GO:0000139|GO:0007186|GO:0005887|GO:0005789|GO:0004872|GO:0070374|GO:0005496	1133337	chr7	1133278	+	hs|7p22.3	NM_001039966	G protein-coupled estrogen receptor 1	GPER	chr7:1133278-1133337	NM_001039966	Hs.20961
A_23_P112241	5.43924	-5.43924	-2.44341	down	FALSE	Homo sapiens DnaJ (Hsp40) homolog, subfamily B, member 5 (DNAJB5), transcript variant 3, mRNA [NM_012266]	25822	GO:0006986|GO:0006457|GO:0031072|GO:0005634|GO:0051082|GO:0005829	34998340	chr9	34998281	+	hs|9p13.3	NM_012266	DnaJ (Hsp40) homolog, subfamily B, member 5	DNAJB5	chr9:34998281-34998340	NM_012266	Hs.237506
A_23_P96383	5.43032	-5.43032	-2.44104	down	FALSE	Homo sapiens sushi-repeat containing protein, X-linked (SRPX), transcript variant 1, mRNA [NM_006307]	8406	GO:0016020|GO:0009986|GO:0007155	38008772	chrX	38008713	-	hs|Xp11.4	NM_006307	sushi-repeat containing protein, X-linked	SRPX	chrX:38008772-38008713	NM_006307	Hs.15154
A_23_P143694	5.4213	-5.4213	-2.43864	down	FALSE	Homo sapiens SRY (sex determining region Y)-box 10 (SOX10), mRNA [NM_006941]	6663	GO:0005515|GO:0003700|GO:0044212|GO:0006357|GO:0048709|GO:0003705|GO:0003713|GO:0002052|GO:0030318|GO:0005634|GO:0048546|GO:0001701|GO:0003677|GO:0009653|GO:0048484|GO:0042802|GO:0048863|GO:0005737|GO:0048589|GO:0045944|GO:0003682|GO:0007422|GO:0048469	38369148	chr22	38369089	-	hs|22q13.1	NM_006941	SRY (sex determining region Y)-box 10	SOX10	chr22:38369148-38369089	NM_006941	Hs.376984
A_23_P362148	5.42093	-5.42093	-2.43854	down	FALSE	Homo sapiens delta/notch-like EGF repeat containing (DNER), mRNA [NM_139072]	92737	GO:0005515|GO:0007220|GO:0005886|GO:0005509|GO:0048741|GO:0005112|GO:0007417|GO:0007416|GO:0030425|GO:0006897|GO:0007219|GO:0030276|GO:0043025|GO:0010001|GO:0016021|GO:0001764|GO:0005769|GO:0004888	230222968	chr2	230222909	-	hs|2q36.3	NM_139072	delta/notch-like EGF repeat containing	DNER	chr2:230222968-230222909	NM_139072	Hs.234074
A_33_P3377151	5.40541	-5.40541	-2.4344	down	FALSE	Homo sapiens chemokine (C-C motif) ligand 19 (CCL19), mRNA [NM_006274]	6363	GO:0051897|GO:0014070|GO:0042346|GO:0048020|GO:0071731|GO:0031295|GO:0046330|GO:0032735|GO:0005615|GO:2000147|GO:0045807|GO:0006955|GO:0007154|GO:0006954|GO:0050921|GO:0043552|GO:0034695|GO:0050718|GO:0072610|GO:0045860|GO:0043089|GO:0042102|GO:0060491|GO:0048469|GO:0070374|GO:0043123|GO:0008009|GO:0001771|GO:0051209|GO:0032760|GO:0002408|GO:0006874|GO:0002407|GO:0005576|GO:0007257|GO:0002606|GO:…	34690267	chr9	34690208	-	hs|9p13.3	NM_006274	chemokine (C-C motif) ligand 19	CCL19	chr9:34690267-34690208	NM_006274	Hs.50002
A_24_P248185	5.38135	-5.38135	-2.42797	down	FALSE	Homo sapiens chromosome 12 open reading frame 53 (C12orf53), mRNA [NM_153685]	196500	GO:0016020|GO:0016021	6803073	chr12	6803014	-	hs|12p13.31	NM_153685	chromosome 12 open reading frame 53	C12orf53	chr12:6803073-6803014	NM_153685	Hs.44067
A_33_P3329013	5.37871	-5.37871	-2.42726	down	FALSE	Homo sapiens somatostatin receptor 2 (SSTR2), mRNA [NM_001050]	6752	GO:0005515|GO:0008285|GO:0005886|GO:0007584|GO:0004930|GO:0007586|GO:0007267|GO:0005624|GO:0021549|GO:0007283|GO:0030165|GO:0030432|GO:0007193|GO:0071385|GO:0004994|GO:0005737|GO:0006937|GO:0042594|GO:0005887|GO:0007187|GO:0007218|GO:0071392|GO:0004872|GO:0030900	71166862	chr17	71166803	+	hs|17q25.1	NM_001050	somatostatin receptor 2	SSTR2	chr17:71166803-71166862	NM_001050	Hs.514451
A_23_P5460	5.36747	-5.36747	-2.42424	down	FALSE	Homo sapiens FEV (ETS oncogene family) (FEV), mRNA [NM_017521]	54738	GO:0043565|GO:0006355|GO:0003700|GO:0003690|GO:0006366|GO:0003714|GO:0007275|GO:0005634|GO:0045893|GO:0030154|GO:0007399	219846261	chr2	219846202	-	hs|2q35	NM_017521	FEV (ETS oncogene family)	FEV	chr2:219846261-219846202	NM_017521	Hs.234759
A_33_P3382860	5.35901	-5.35901	-2.42197	down	FALSE	Homo sapiens Rho family GTPase 2 (RND2), mRNA [NM_005440]	8153	GO:0005515|GO:0007264|GO:0003924|GO:0005625|GO:0031410|GO:0005525|GO:0005622|GO:0006184|GO:0007165|GO:0047485|GO:0000166|GO:0016020|GO:0002080|GO:0005769	41184030	chr17	41183971	+	hs|17q21.31	NM_005440	Rho family GTPase 2	RND2	chr17:41183971-41184030	NM_005440	Hs.603111
A_23_P381746	5.35028	-5.35028	-2.41961	down	FALSE	Homo sapiens additional sex combs like 3 (Drosophila) (ASXL3), mRNA [NM_030632]	80816	GO:0006355|GO:0005634|GO:0046872	31327254	chr18	31327195	+	hs|18q12.1	NM_030632	additional sex combs like 3 (Drosophila)	ASXL3	chr18:31327195-31327254	NM_030632	Hs.464876
A_33_P3277674	5.34702	-5.34702	-2.41874	down	FALSE	Homo sapiens F-box and leucine-rich repeat protein 22 (FBXL22), mRNA [NM_203373]	283807		63894499	chr15	63894440	+	hs|15q22.31	NM_203373	F-box and leucine-rich repeat protein 22	FBXL22	chr15:63894440-63894499	NM_203373	Hs.656997
A_24_P379820	5.32657	-5.32657	-2.41321	down	FALSE	Homo sapiens integral membrane protein 2C (ITM2C), transcript variant 1, mRNA [NM_030926]	81618	GO:0005515|GO:0048471|GO:0005794|GO:0001540|GO:0016020|GO:0030182|GO:0010977|GO:0016021|GO:0012502|GO:0005765|GO:0005764|GO:0005524	231742954	chr2	231742895	+	hs|2q37.1	NM_030926	integral membrane protein 2C	ITM2C	chr2:231742895-231742954	NM_030926	Hs.111577
A_33_P3406796	5.32409	-5.32409	-2.41254	down	FALSE	Q9NP08_HUMAN (Q9NP08) H6 homeodomain protein, partial (6%) [THC2659841]			134374597	chr5	134374538	-	hs|5q31.1				chr5:134374597-134374538
A_33_P3422728	5.31206	-5.31206	-2.40927	down	FALSE	Homo sapiens contactin associated protein-like 3 (CNTNAP3), mRNA [NM_033655]	79937	GO:0007165|GO:0008037|GO:0005886|GO:0005488|GO:0005102|GO:0005576|GO:0016021|GO:0007155	39086775	chr9	39086716	-	hs|9p13.1	NM_033655	contactin associated protein-like 3	CNTNAP3	chr9:39086775-39086716	NM_033655	Hs.658328
A_24_P226755	5.31072	-5.31072	-2.40891	down	FALSE	Homo sapiens thymocyte selection-associated high mobility group box (TOX), mRNA [NM_014729]	9760	GO:0005634|GO:0003677	59718581	chr8	59718522	-	hs|8q12.1	NM_014729	thymocyte selection-associated high mobility group box	TOX	chr8:59718581-59718522	NM_014729	Hs.491805
A_23_P135031	5.30842	-5.30842	-2.40828	down	FALSE	Homo sapiens chromosome 9 open reading frame 4 (C9orf4), mRNA [NM_014334]	23732	GO:0008150|GO:0003674|GO:0016020|GO:0016021|GO:0005575	111899903	chr9	111899844	-	hs|9q31.3	NM_014334	chromosome 9 open reading frame 4	C9orf4	chr9:111899903-111899844	NM_014334	Hs.347537
A_33_P3352038	5.29838	-5.29838	-2.40555	down	FALSE	Homo sapiens mucin 12, cell surface associated (MUC12), mRNA [NM_001164462]	10071	GO:0003674|GO:0016020|GO:0005887|GO:0001558	100646125	chr7	100646066	+	hs|7q22.1	NM_001164462	mucin 12, cell surface associated	MUC12	chr7:100646066-100646125	NM_001164462	Hs.489355
A_23_P500400	5.29458	-5.29458	-2.40452	down	FALSE	Homo sapiens ATP-binding cassette, sub-family A (ABC1), member 6 (ABCA6), mRNA [NM_080284]	23460	GO:0016020|GO:0000166|GO:0006810|GO:0016021|GO:0016887|GO:0005524	67074908	chr17	67074849	-	hs|17q24.2	NM_080284	ATP-binding cassette, sub-family A (ABC1), member 6	ABCA6	chr17:67074908-67074849	NM_080284	Hs.709514
A_33_P3368945	5.27529	-5.27529	-2.39925	down	FALSE	Homo sapiens hypothetical LOC389332 (LOC389332), non-coding RNA [NR_024418]	389332		135527210	chr5	135527151	-	hs|5q31.1	NR_024418	hypothetical LOC389332	LOC389332	chr5:135527210-135527151	NR_024418	Hs.127680
A_33_P3317580	5.27357	-5.27357	-2.39878	down	FALSE	Homo sapiens GDNF family receptor alpha 2 (GFRA2), transcript variant 1, mRNA [NM_001495]	2675	GO:0016167|GO:0005886|GO:0035860|GO:0004872|GO:0031225|GO:0007169|GO:0019898	21549591	chr8	21549532	-	hs|8p21.3	NM_001495	GDNF family receptor alpha 2	GFRA2	chr8:21549591-21549532	NM_001495	Hs.441202
A_24_P103893	5.27236	-5.27236	-2.39845	down	FALSE	Homo sapiens heparanase 2 (HPSE2), transcript variant 1, mRNA [NM_021828]	60495	GO:0005622|GO:0008150|GO:0016020|GO:0043169|GO:0005975|GO:0016798|GO:0030305	100242526	chr10	100242467	-	hs|10q24.2	NM_021828	heparanase 2	HPSE2	chr10:100242526-100242467	NM_021828	Hs.500750
A_33_P3379091	5.26802	-5.26802	-2.39726	down	FALSE	Homo sapiens synaptogyrin 1 (SYNGR1), transcript variant 1b, mRNA [NM_145731]	9145	GO:0042470|GO:0030054|GO:0016020|GO:0005887|GO:0048169|GO:0045202|GO:0030672|GO:0006605|GO:0048172	39774393	chr22	39774334	+	hs|22q13.1	NM_145731	synaptogyrin 1	SYNGR1	chr22:39774334-39774393	NM_145731	Hs.216226
A_33_P3351180	5.26769	-5.26769	-2.39717	down	FALSE	immunoglobulin heavy constant alpha 1 [Source:HGNC Symbol;Acc:5478] [ENST00000390547]			106173564	chr14	106173505	-	hs|14q32.33	XR_114797			chr14:106173564-106173505	XR_114797	Hs.699841
A_33_P3342563	5.2599	-5.2599	-2.39503	down	FALSE	Homo sapiens PITPNM family member 3 (PITPNM3), transcript variant 1, mRNA [NM_031220]	83394	GO:0030971|GO:0016020|GO:0008526|GO:0046488|GO:0005509|GO:0016021|GO:0012505|GO:0008289	6354644	chr17	6354585	-	hs|17p13.2	NM_031220	PITPNM family member 3	PITPNM3	chr17:6354644-6354585	NM_031220	Hs.183983
A_23_P213699	5.25662	-5.25662	-2.39414	down	FALSE	Homo sapiens neuregulin 2 (NRG2), transcript variant 3, mRNA [NM_013982]	9542	GO:0005006|GO:0007165|GO:0005154|GO:0005886|GO:0005102|GO:0005576|GO:0016021|GO:0009790|GO:0008083|GO:0043125	139227327	chr5	139227268	-	hs|5q31.2	NM_013982	neuregulin 2	NRG2	chr5:139227327-139227268	NM_013982	Hs.408515
A_32_P217140	5.23379	-5.23379	-2.38786	down	FALSE	Homo sapiens intestine-specific homeobox (ISX), mRNA [NM_001008494]	91464	GO:0043565|GO:0003700|GO:0005634	35483374	chr22	35483315	+	hs|22q12.3	NM_001008494	intestine-specific homeobox	ISX	chr22:35483315-35483374	NM_001008494	Hs.567637
A_23_P7727	5.20425	-5.20425	-2.37969	down	FALSE	Homo sapiens hyaluronan and proteoglycan link protein 1 (HAPLN1), mRNA [NM_001884]	1404	GO:0031012|GO:0005540|GO:0005488|GO:0005578|GO:0005576|GO:0007155	82937382	chr5	82937323	-	hs|5q14.3	NM_001884	hyaluronan and proteoglycan link protein 1	HAPLN1	chr5:82937382-82937323	NM_001884	Hs.2799
A_33_P3294533	5.19377	-5.19377	-2.37678	down	FALSE	Homo sapiens protein kinase C, beta (PRKCB), transcript variant 2, mRNA [NM_002738]	5579	GO:0050853|GO:0005515|GO:0034339|GO:0005886|GO:0007268|GO:0005634|GO:0050681|GO:0046872|GO:0005829|GO:0035556|GO:0042393|GO:0042953|GO:0005737|GO:0030374|GO:0000166|GO:0005080|GO:0043123|GO:0006355|GO:0035408|GO:0006915|GO:0030168|GO:0005524|GO:0035403|GO:0007165|GO:0042113|GO:0007596|GO:0003682|GO:0006468|GO:0008270|GO:0004697|GO:0016568	24231554	chr16	24231495	+	hs|16p12.1	NM_002738	protein kinase C, beta	PRKCB	chr16:24231495-24231554	NM_002738	Hs.460355
A_23_P9402	5.17339	-5.17339	-2.37111	down	FALSE	Homo sapiens ciliary neurotrophic factor receptor (CNTFR), transcript variant 1, mRNA [NM_147164]	1271	GO:0005515|GO:0008284|GO:0003360|GO:0005886|GO:0005102|GO:0031225|GO:0070120|GO:0007399|GO:0007165|GO:0043524|GO:0019955|GO:0001967|GO:0016020|GO:0060538|GO:0004872|GO:0007548|GO:0004897|GO:0019898	34551529	chr9	34551470	-	hs|9p13.3	NM_147164	ciliary neurotrophic factor receptor	CNTFR	chr9:34551529-34551470	NM_147164	Hs.129966
A_23_P110957	5.1724	-5.1724	-2.37083	down	FALSE	Homo sapiens forkhead box F2 (FOXF2), mRNA [NM_001452]	2295	GO:0005515|GO:0005667|GO:0007389|GO:0003700|GO:0008301|GO:0003705|GO:0005634|GO:0048566|GO:0001837|GO:0009790|GO:0003677|GO:0006351|GO:0042249|GO:0043565|GO:0051090|GO:0003690|GO:0030198|GO:0045944|GO:0009888|GO:0060021|GO:0048806|GO:0045893|GO:0045892|GO:0008134	1395445	chr6	1395386	+	hs|6p25.3	NM_001452	forkhead box F2	FOXF2	chr6:1395386-1395445	NM_001452	Hs.484423
A_23_P17420	5.15996	-5.15996	-2.36736	down	FALSE	Homo sapiens breast carcinoma amplified sequence 1 (BCAS1), mRNA [NM_003657]	8537	GO:0005515|GO:0005737	52561533	chr20	52561474	-	hs|20q13.2	NM_003657	breast carcinoma amplified sequence 1	BCAS1	chr20:52561533-52561474	NM_003657	Hs.400556
A_24_P292253	5.153	-5.153	-2.36541	down	FALSE	Homo sapiens inter-alpha (globulin) inhibitor H5 (ITIH5), transcript variant 1, mRNA [NM_030569]	80760	GO:0004867|GO:0030212|GO:0005576|GO:0030414	7602674	chr10	7602615	-	hs|10p14	NM_030569	inter-alpha (globulin) inhibitor H5	ITIH5	chr10:7602674-7602615	NM_030569	Hs.498586
A_33_P3247057	5.12119	-5.12119	-2.35648	down	FALSE	Homo sapiens chromosome 17 open reading frame 109 (C17orf109), transcript variant 1, mRNA [NM_001162995]	643008	GO:0016020|GO:0016021	73637484	chr17	73637425	+	hs|17q25.1	NM_001162995	chromosome 17 open reading frame 109	C17orf109	chr17:73637425-73637484	NM_001162995	Hs.528605
A_24_P385732	5.10903	-5.10903	-2.35305	down	FALSE	Homo sapiens organic solute transporter alpha (OSTalpha), mRNA [NM_152672]	200931	GO:0005215|GO:0005886|GO:0006810|GO:0016021	195960045	chr3	195959986	+	hs|3q29	NM_152672	organic solute transporter alpha	OSTalpha	chr3:195959986-195960045	NM_152672	Hs.630585
A_33_P3288844	5.10588	-5.10588	-2.35216	down	FALSE	Homo sapiens interleukin 6 receptor (IL6R), transcript variant 1, mRNA [NM_000565]	3570	GO:0005515|GO:0032755|GO:0032717|GO:0050830|GO:0019221|GO:0050731|GO:0005615|GO:0051591|GO:0042803|GO:0032496|GO:0070102|GO:0010332|GO:0009986|GO:0005896|GO:0051384|GO:0006953|GO:0032722|GO:0032966|GO:0016049|GO:0019899|GO:0005138|GO:0008284|GO:0070119|GO:0005886|GO:0045471|GO:0019981|GO:0043434|GO:0016323|GO:0016324|GO:0051092|GO:0002384|GO:0004872|GO:0004897|GO:0034097|GO:0010536|GO:0002446|GO:…	154440096	chr1	154440037	+	hs|1q21.3	NM_000565	interleukin 6 receptor	IL6R	chr1:154440037-154440096	NM_000565	Hs.709210
A_33_P3348061	5.09707	-5.09707	-2.34967	down	FALSE	Homo sapiens calcium binding protein 7 (CABP7), mRNA [NM_182527]	164633	GO:0048471|GO:0005737|GO:0005794|GO:0005886|GO:0005509|GO:0016021	30127736	chr22	30127677	+	hs|22q12.2	NM_182527	calcium binding protein 7	CABP7	chr22:30127677-30127736	NM_182527	Hs.643608
A_24_P201367	5.0947	-5.0947	-2.349	down	FALSE	Homo sapiens LIM domain binding 3 (LDB3), transcript variant 6, mRNA [NM_001171611]	11155	GO:0005515|GO:0048471|GO:0030018|GO:0005737|GO:0005080|GO:0008270|GO:0005856|GO:0030017|GO:0046872|GO:0031143	88459087	chr10	88452322	+	hs|10q23.2	NM_001171611	LIM domain binding 3	LDB3	chr10:88452322-88459087	NM_001171611	Hs.657271
A_33_P3212575	5.09353	-5.09353	-2.34867	down	FALSE	Homo sapiens neuronatin (NNAT), transcript variant 1, mRNA [NM_005386]	4826	GO:0032880|GO:0005737|GO:0009249|GO:0007420|GO:0030182|GO:0006810|GO:0032024|GO:0007275|GO:0009749	36152030	chr20	36151971	+	hs|20q11.23	NM_005386	neuronatin	NNAT	chr20:36151971-36152030	NM_005386	Hs.504703
A_23_P87011	5.08967	-5.08967	-2.34757	down	FALSE	Homo sapiens transgelin (TAGLN), transcript variant 1, mRNA [NM_001001522]	6876	GO:0005515|GO:0005737|GO:0007517|GO:0003779	117075214	chr11	117075155	+	hs|11q23.3	NM_001001522	transgelin	TAGLN	chr11:117075155-117075214	NM_001001522	Hs.410977
A_24_P136866	5.08699	-5.08699	-2.34681	down	FALSE	Homo sapiens solute carrier family 8 (sodium/calcium exchanger), member 1 (SLC8A1), transcript variant A, mRNA [NM_021097]	6546	GO:0060401|GO:0042542|GO:0005516|GO:0060402|GO:0005886|GO:0042995|GO:0005432|GO:0021537|GO:0071436|GO:0005739|GO:0006936|GO:0007154|GO:0015297|GO:0043197|GO:0031072|GO:0051924|GO:0033198|GO:0006816|GO:0006814|GO:0006811|GO:0001666|GO:0007584|GO:0042493|GO:0005874|GO:0006874|GO:0015085|GO:0030168|GO:0030315|GO:0015081|GO:0055085|GO:0009749|GO:0005887|GO:0007596|GO:0002028|GO:0070588|GO:0071320	40657389	chr2	40657330	-	hs|2p22.1	NM_021097	solute carrier family 8 (sodium/calcium exchanger), member 1	SLC8A1	chr2:40657389-40657330	NM_021097	Hs.468274
A_33_P3281437	5.08372	-5.08372	-2.34588	down	FALSE	immunoglobulin kappa variable 1D-8 [Source:HGNC Symbol;Acc:5759] [ENST00000471857]			90260089	chr2	90260030	+	hs|2p11.2	AF035035			chr2:90260030-90260089		Hs.574701
A_33_P3285277	5.07332	-5.07332	-2.34293	down	FALSE	Homo sapiens calcium channel, voltage-dependent, beta 2 subunit (CACNB2), transcript variant 9, mRNA [NM_001167945]	783	GO:0005515|GO:0005262|GO:0005244|GO:0005245|GO:0005246|GO:0007268|GO:0005891|GO:0042383|GO:0005887|GO:0007411|GO:0007528|GO:0070588|GO:0006810|GO:0006816|GO:0051925|GO:0007601|GO:0006811	18787364	chr10	18787305	+	hs|10p12.31	NM_001167945	calcium channel, voltage-dependent, beta 2 subunit	CACNB2	chr10:18787305-18787364	NM_001167945	Hs.59093
A_23_P391711	5.07304	-5.07304	-2.34285	down	FALSE	Homo sapiens fatty acid binding protein 2, intestinal (FABP2), mRNA [NM_000134]	2169	GO:0005902|GO:0005215|GO:0050892|GO:0005737|GO:0005504|GO:0045179|GO:0005886|GO:0005324|GO:0007586|GO:0006631	120239033	chr4	120238974	-	hs|4q26	NM_000134	fatty acid binding protein 2, intestinal	FABP2	chr4:120239033-120238974	NM_000134	Hs.282265
A_23_P401106	5.06156	-5.06156	-2.33958	down	FALSE	Homo sapiens phosphodiesterase 2A, cGMP-stimulated (PDE2A), transcript variant 1, mRNA [NM_002599]	5138	GO:0005515|GO:0008081|GO:0004115|GO:0004114|GO:0004118|GO:0047555|GO:0030168|GO:0046069|GO:0046872|GO:0042803|GO:0005829|GO:0007165|GO:0030552|GO:0030553|GO:0000166|GO:0016020|GO:0016787|GO:0007596|GO:0045121|GO:0006198	72287309	chr11	72287250	-	hs|11q13.4	NM_002599	phosphodiesterase 2A, cGMP-stimulated	PDE2A	chr11:72287309-72287250	NM_002599	Hs.503163
A_24_P49199	5.06022	-5.06022	-2.3392	down	FALSE	Homo sapiens gliomedin (GLDN), mRNA [NM_181789]	342035	GO:0005581|GO:0005886|GO:0007275|GO:0016021|GO:0030154|GO:0007399	51699979	chr15	51699920	+	hs|15q21.2	NM_181789	gliomedin	GLDN	chr15:51699920-51699979	NM_181789	Hs.526441
A_33_P3385376	5.04985	-5.04985	-2.33624	down	FALSE	Homo sapiens synaptophysin-like 2 (SYPL2), mRNA [NM_001040709]	284612	GO:0005215|GO:0016020|GO:0016021|GO:0008021	110024764	chr1	110024705	+	hs|1p13.3	NM_001040709	synaptophysin-like 2	SYPL2	chr1:110024705-110024764	NM_001040709	Hs.528366
A_23_P123853	5.04834	-5.04834	-2.33581	down	FALSE	Homo sapiens chemokine (C-C motif) ligand 19 (CCL19), mRNA [NM_006274]	6363	GO:0051897|GO:0014070|GO:0042346|GO:0048020|GO:0071731|GO:0031295|GO:0046330|GO:0032735|GO:0005615|GO:2000147|GO:0045807|GO:0006955|GO:0007154|GO:0006954|GO:0050921|GO:0043552|GO:0034695|GO:0050718|GO:0072610|GO:0045860|GO:0043089|GO:0042102|GO:0060491|GO:0048469|GO:0070374|GO:0043123|GO:0008009|GO:0001771|GO:0051209|GO:0032760|GO:0002408|GO:0006874|GO:0002407|GO:0005576|GO:0007257|GO:0002606|GO:…	34689665	chr9	34689606	-	hs|9p13.3	NM_006274	chemokine (C-C motif) ligand 19	CCL19	chr9:34689665-34689606	NM_006274	Hs.50002
A_33_P3423506	5.03281	-5.03281	-2.33136	down	FALSE	Homo sapiens family with sequence similarity 55, member B (FAM55B), mRNA [NM_182495]	120406	GO:0016020|GO:0016021	114569499	chr11	114569440	+	hs|11q23.3	NM_182495	family with sequence similarity 55, member B	FAM55B	chr11:114569440-114569499	NM_182495	Hs.446760
A_19_P00804825	5.02066	-5.02066	-2.32788	down	FALSE	lincRNA:chr3:112308735-112319860 reverse strand			112316289	chr3	112316230	-	hs|3q13.13				chr3:112316289-112316230
A_23_P129916	5.01881	-5.01881	-2.32735	down	FALSE	Homo sapiens dehydrogenase/reductase (SDR family) member 7C (DHRS7C), transcript variant 1, mRNA [NM_001220493]	201140	GO:0005488|GO:0016491|GO:0005576	9676159	chr17	9676100	-	hs|17p13.1	NM_001220493	dehydrogenase/reductase (SDR family) member 7C	DHRS7C	chr17:9676159-9676100	NM_001220493	Hs.61684
A_19_P00316284	5.00893	-5.00893	-2.3245	down	FALSE	BROAD lincRNAs version v2 (http://www.broadinstitute.org/genome_bio/human_lincrnas/)			148792050	chr5	148791991	+	hs|5q33.1			XLOC_004598	chr5:148791991-148792050
A_24_P291231	5.00859	-5.00859	-2.32441	down	FALSE	Homo sapiens period homolog 3 (Drosophila) (PER3), mRNA [NM_016831]	8863	GO:0006355|GO:0005737|GO:0007623|GO:0005634|GO:0004871	7904700	chr1	7904641	+	hs|1p36.23	NM_016831	period homolog 3 (Drosophila)	PER3	chr1:7904641-7904700	NM_016831	Hs.162200
A_24_P672240	5.0064	-5.0064	-2.32377	down	FALSE	Homo sapiens FERM and PDZ domain containing 4 (FRMPD4), mRNA [NM_014728]	9758	GO:0005515|GO:0043197|GO:0051835|GO:0005546|GO:0042995|GO:0005856|GO:0008289	12742430	chrX	12742371	+	hs|Xp22.2	NM_014728	FERM and PDZ domain containing 4	FRMPD4	chrX:12742371-12742430	NM_014728	Hs.657507
A_23_P340376	5.00367	-5.00367	-2.32299	down	FALSE	Homo sapiens macrophage stimulating 1 (hepatocyte growth factor-like) pseudogene 9 (MST1P9), non-coding RNA [NR_002729]	11223	GO:0004252|GO:0006508|GO:0008233|GO:0005576	17082031	chr1	17081972	-	hs|1p36.13	NR_002729	macrophage stimulating 1 (hepatocyte growth factor-like) pseudogene 9	MST1P9	chr1:17082031-17081972	NR_002729	Hs.655432
A_23_P415706	4.99851	-4.99851	-2.3215	down	FALSE	Homo sapiens G protein-coupled receptor 133 (GPR133), mRNA [NM_198827]	283383	GO:0007186|GO:0005886|GO:0007218|GO:0004930|GO:0016021	131625759	chr12	131625700	+	hs|12q24.33	NM_198827	G protein-coupled receptor 133	GPR133	chr12:131625700-131625759	NM_198827	Hs.719239
A_33_P3365312	4.99108	-4.99108	-2.31935	down	FALSE	PREDICTED: Homo sapiens hypothetical protein LOC642891 (LOC642891), mRNA [XM_931148]			237500	chr3	237441	-	hs|3p26.3	XM_931148			chr3:237500-237441	XM_931148	Hs.570612
A_33_P3639068	4.98918	-4.98918	-2.3188	down	FALSE	Homo sapiens GDNF family receptor alpha 1 (GFRA1), transcript variant 1, mRNA [NM_005264]	2674	GO:0005178|GO:0016167|GO:0005886|GO:0007411|GO:0005102|GO:0035860|GO:0004872|GO:0031225|GO:0007166|GO:0019898|GO:0007399	117823955	chr10	117823896	-	hs|10q25.3	NM_005264	GDNF family receptor alpha 1	GFRA1	chr10:117823955-117823896	NM_005264	Hs.388347
A_33_P3302892	4.98089	-4.98089	-2.3164	down	FALSE	nidogen 2 (osteonidogen) [Source:HGNC Symbol;Acc:13389] [ENST00000395707]	22795	GO:0031012|GO:0005515|GO:0007160|GO:0005518|GO:0005509|GO:0005576|GO:0007155|GO:0005604	52481015	chr14	52480956	-	hs|14q22.1	BX648241	nidogen 2 (osteonidogen)	NID2	chr14:52481015-52480956
A_32_P108870	4.97663	-4.97663	-2.31517	down	FALSE	Homo sapiens peripheral myelin protein 2 (PMP2), mRNA [NM_002677]	5375	GO:0005215|GO:0005737|GO:0005504|GO:0015485	82352662	chr8	82352603	-	hs|8q21.13	NM_002677	peripheral myelin protein 2	PMP2	chr8:82352662-82352603	NM_002677	Hs.571512
A_33_P3357097	4.97241	-4.97241	-2.31394	down	FALSE	Homo sapiens hypothetical LOC100132741 (LOC100132741), non-coding RNA [NR_034004]	100132741		70922782	chrX	70922723	+	hs|Xq13.1	NR_034004	hypothetical LOC100132741	LOC100132741	chrX:70922723-70922782	NR_034004	Hs.641282
A_23_P134663	4.96963	-4.96963	-2.31314	down	FALSE	Homo sapiens brain and acute leukemia, cytoplasmic (BAALC), transcript variant 1, mRNA [NM_024812]	79870	GO:0005813|GO:0005737|GO:0016020|GO:0005730|GO:0005634	104242506	chr8	104242447	+	hs|8q22.3	NM_024812	brain and acute leukemia, cytoplasmic	BAALC	chr8:104242447-104242506	NM_024812	Hs.533446
A_32_P108889	4.96721	-4.96721	-2.31243	down	FALSE	Homo sapiens doublecortin-like kinase 1 (DCLK1), transcript variant 1, mRNA [NM_004734]	9201	GO:0007275|GO:0007417|GO:0009615|GO:0005524|GO:0030154|GO:0007399|GO:0035556|GO:0004672|GO:0000166|GO:0004674|GO:0005887|GO:0016301|GO:0016197|GO:0006468|GO:0005057	36343328	chr13	36343269	-	hs|13q13.3	NM_004734	doublecortin-like kinase 1	DCLK1	chr13:36343328-36343269	NM_004734	Hs.507755
A_23_P161297	4.96362	-4.96362	-2.31139	down	FALSE	Homo sapiens oxoglutarate dehydrogenase-like (OGDHL), nuclear gene encoding mitochondrial protein, transcript variant 1, mRNA [NM_018245]	55753	GO:0005739|GO:0005759|GO:0016491|GO:0030976|GO:0004591|GO:0006096	50942857	chr10	50942798	-	hs|10q11.23	NM_018245	oxoglutarate dehydrogenase-like	OGDHL	chr10:50942857-50942798	NM_018245	Hs.17860
A_32_P29118	4.94598	-4.94598	-2.30626	down	FALSE	Homo sapiens sema domain, immunoglobulin domain (Ig), short basic domain, secreted, (semaphorin) 3D (SEMA3D), mRNA [NM_152754]	223117	GO:0016020|GO:0007275|GO:0005576|GO:0004872|GO:0030154|GO:0007399	84625062	chr7	84625003	-	hs|7q21.11	NM_152754	sema domain, immunoglobulin domain (Ig), short basic domain, secreted, (semaphorin) 3D	SEMA3D	chr7:84625062-84625003	NM_152754	Hs.201340
A_33_P3259042	4.93591	-4.93591	-2.30332	down	FALSE	Homo sapiens myocardin (MYOCD), transcript variant 3, mRNA [NM_001146313]	93649	GO:0005515|GO:0008284|GO:0008285|GO:0006366|GO:0042826|GO:0045736|GO:0005634|GO:0035065|GO:0042803|GO:0045661|GO:0001560|GO:0045987|GO:0045944|GO:0051152|GO:0055007|GO:0035035|GO:0051150|GO:0003713|GO:0035051|GO:0003676|GO:0001076|GO:0001570|GO:0003257|GO:0008134|GO:0051145	12659873	chr17	12659814	+	hs|17p12	NM_001146313	myocardin	MYOCD	chr17:12659814-12659873	NM_001146313	Hs.567641
A_33_P3224730	4.92484	-4.92484	-2.30008	down	FALSE	hemicentin 2 [Source:HGNC Symbol;Acc:21293] [ENST00000302481]			133309501	chr9	133309442	+	hs|9q34.11	AK128680			chr9:133309442-133309501		Hs.32194
A_23_P393777	4.91521	-4.91521	-2.29725	down	FALSE	Homo sapiens prostaglandin D2 receptor (DP) (PTGDR), mRNA [NM_000953]	5729	GO:0005515|GO:0007186|GO:0005886|GO:0004930|GO:0030238|GO:0071799|GO:0046085|GO:0030431|GO:0004872|GO:0016021|GO:0001785|GO:0004956	52743085	chr14	52743026	+	hs|14q22.1	NM_000953	prostaglandin D2 receptor (DP)	PTGDR	chr14:52743026-52743085	NM_000953	Hs.306831
A_23_P101905	4.91503	-4.91503	-2.2972	down	FALSE	Homo sapiens adenomatosis polyposis coli 2 (APC2), mRNA [NM_005883]	10297	GO:0005515|GO:0008017|GO:0005881|GO:0048471|GO:0005794|GO:0005886|GO:0008013|GO:0031258|GO:0005884|GO:0016342|GO:0035414|GO:0005737|GO:0000139|GO:0005856|GO:0016055|GO:0090090	1473240	chr19	1473181	+	hs|19p13.3	NM_005883	adenomatosis polyposis coli 2	APC2	chr19:1473181-1473240	NM_005883	Hs.446376
A_23_P397480	4.90747	-4.90747	-2.29498	down	FALSE	Homo sapiens ATP-binding cassette, sub-family C (CFTR/MRP), member 13, pseudogene (ABCC13), transcript variant D, non-coding RNA [NR_003088]	150000	GO:0016020|GO:0042626|GO:0005634|GO:0016021|GO:0055085|GO:0005524	15660843	chr21	15660784	+	hs|21q11.2	NR_003088	ATP-binding cassette, sub-family C (CFTR/MRP), member 13, pseudogene	ABCC13	chr21:15660784-15660843	NR_003088	Hs.366575
A_33_P3341429	4.89863	-4.89863	-2.29238	down	FALSE	Homo sapiens nexilin (F actin binding protein) (NEXN), transcript variant 1, mRNA [NM_144573]	91624	GO:0030334|GO:0030018|GO:0005737|GO:0051015|GO:0030054|GO:0051493|GO:0008307|GO:0005924|GO:0005856|GO:0030017	78383957	chr1	78383898	+	hs|1p31.1	NM_144573	nexilin (F actin binding protein)	NEXN	chr1:78383898-78383957	NM_144573	Hs.612385
A_19_P00812402	4.88982	-4.88982	-2.28978	down	FALSE	lincRNA:chr6:3999676-4018612 reverse strand			4000311	chr6	4000252	-	hs|6p25.2				chr6:4000311-4000252
A_23_P303833	4.88545	-4.88545	-2.28849	down	FALSE	Homo sapiens sodium channel, voltage-gated, type IV, beta (SCN4B), transcript variant 1, mRNA [NM_174934]	6330	GO:0005244|GO:0005886|GO:0005248|GO:0001518|GO:0016021|GO:0006814|GO:0006811	118004356	chr11	118004297	-	hs|11q23.3	NM_174934	sodium channel, voltage-gated, type IV, beta	SCN4B	chr11:118004356-118004297	NM_174934	Hs.65239
A_23_P90542	4.88441	-4.88441	-2.28819	down	FALSE	Homo sapiens zinc finger protein 540 (ZNF540), transcript variant 2, mRNA [NM_152606]	163255	GO:0005622|GO:0006355|GO:0005737|GO:0008270|GO:0005634|GO:0003677|GO:0046872	38104759	chr19	38104700	+	hs|19q13.12	NM_152606	zinc finger protein 540	ZNF540	chr19:38104700-38104759	NM_152606	Hs.728927
A_24_P658413	4.88161	-4.88161	-2.28736	down	FALSE	Homo sapiens mucin 12, cell surface associated (MUC12), mRNA [NM_001164462]	10071	GO:0003674|GO:0016020|GO:0005887|GO:0001558	100647426	chr7	100647367	+	hs|7q22.1	NM_001164462	mucin 12, cell surface associated	MUC12	chr7:100647367-100647426	NM_001164462	Hs.489355
A_33_P3390793	4.87489	-4.87489	-2.28537	down	FALSE	Homo sapiens tripartite motif containing 36 (TRIM36), transcript variant 2, mRNA [NM_001017397]	55521	GO:0005622|GO:0005737|GO:0001669|GO:0016874|GO:0008270|GO:0031410|GO:0007340|GO:0005856|GO:0046872	114515732	chr5	114515673	-	hs|5q22.3	NM_001017397	tripartite motif containing 36	TRIM36	chr5:114515732-114515673	NM_001017397	Hs.519514
A_23_P25674	4.87325	-4.87325	-2.28488	down	FALSE	Homo sapiens creatine kinase, brain (CKB), mRNA [NM_001823]	1152	GO:0005739|GO:0004111|GO:0034641|GO:0005737|GO:0030644|GO:0000166|GO:0007420|GO:0006600|GO:0005524|GO:0005829	103986525	chr14	103986466	-	hs|14q32.32	NM_001823	creatine kinase, brain	CKB	chr14:103986525-103986466	NM_001823	Hs.173724
A_33_P3420380	4.87301	-4.87301	-2.28481	down	FALSE	Homo sapiens inter-alpha (globulin) inhibitor H5 (ITIH5), transcript variant 3, mRNA [NM_001001851]	80760	GO:0004867|GO:0030212|GO:0005576|GO:0030414	7618659	chr10	7618600	-	hs|10p14	NM_001001851	inter-alpha (globulin) inhibitor H5	ITIH5	chr10:7618659-7618600	NM_001001851	Hs.498586
A_33_P3402404	4.87186	-4.87186	-2.28447	down	FALSE	Homo sapiens sodium channel, voltage-gated, type III, beta (SCN3B), transcript variant 1, mRNA [NM_018400]	55800	GO:0005244|GO:0005886|GO:0007411|GO:0005248|GO:0016021|GO:0006814|GO:0019233|GO:0007399|GO:0006811	123499956	chr11	123499897	-	hs|11q24.1	NM_018400	sodium channel, voltage-gated, type III, beta	SCN3B	chr11:123499956-123499897	NM_018400	Hs.4865
A_33_P3232080	4.85961	-4.85961	-2.28084	down	FALSE	Homo sapiens CD177 molecule (CD177), mRNA [NM_020406]	57126	GO:0005886|GO:0007596|GO:0031225|GO:0050900	43857893	chr19	43857834	+	hs|19q13.31	NM_020406	CD177 molecule	CD177	chr19:43857834-43857893	NM_020406	Hs.232165
A_33_P3419383	4.85804	-4.85804	-2.28037	down	FALSE	Homo sapiens PDZ and LIM domain 3 (PDLIM3), transcript variant 1, mRNA [NM_014476]	27295	GO:0007507|GO:0030018|GO:0005737|GO:0042805|GO:0008270|GO:0007015|GO:0015629|GO:0008307|GO:0030017|GO:0046872	186421901	chr4	186421842	-	hs|4q35.1	NM_014476	PDZ and LIM domain 3	PDLIM3	chr4:186421901-186421842	NM_014476	Hs.85862
A_33_P3360611	4.85722	-4.85722	-2.28013	down	FALSE	Homo sapiens membrane protein, palmitoylated 2 (MAGUK p55 subfamily member 2) (MPP2), mRNA [NM_005374]	4355	GO:0007165|GO:0009986|GO:0005887|GO:0005624|GO:0004385	41952786	chr17	41952727	-	hs|17q21.31	NM_005374	membrane protein, palmitoylated 2 (MAGUK p55 subfamily member 2)	MPP2	chr17:41952786-41952727	NM_005374	Hs.514208
A_33_P3371360	4.85682	-4.85682	-2.28001	down	FALSE	Homo sapiens chromosome 6 open reading frame 186 (C6orf186), mRNA [NM_001123364]	728464	GO:0005576	110567208	chr6	110567149	-	hs|6q21	NM_001123364	chromosome 6 open reading frame 186	C6orf186	chr6:110567208-110567149	NM_001123364	Hs.722171
A_33_P3401647	4.85569	-4.85569	-2.27968	down	FALSE	Homo sapiens protein phosphatase 1, regulatory (inhibitor) subunit 14A (PPP1R14A), mRNA [NM_033256]	94274	GO:0005515|GO:0042325|GO:0005737|GO:0004864	38743594	chr19	38743535	-	hs|19q13.2	NM_033256	protein phosphatase 1, regulatory (inhibitor) subunit 14A	PPP1R14A	chr19:38743594-38743535	NM_033256	Hs.631569
A_23_P315892	4.85371	-4.85371	-2.27909	down	FALSE	Homo sapiens ST6 (alpha-N-acetyl-neuraminyl-2,3-beta-galactosyl-1,3)-N-acetylgalactosaminide alpha-2,6-sialyltransferase 6 (ST6GALNAC6), mRNA [NM_013443]	30815	GO:0001665|GO:0030173|GO:0008373|GO:0005737|GO:0005794|GO:0005886|GO:0000139|GO:0005975|GO:0006688|GO:0001574|GO:0006486|GO:0016021	130648124	chr9	130648065	-	hs|9q34.11	NM_013443	ST6 (alpha-N-acetyl-neuraminyl-2,3-beta-galactosyl-1,3)-N-acetylgalactosaminide alpha-2,6-sialyltransferase 6	ST6GALNAC6	chr9:130648124-130648065	NM_013443	Hs.109672
A_32_P15512	4.84211	-4.84211	-2.27564	down	FALSE	Homo sapiens chromosome 1 open reading frame 194 (C1orf194), mRNA [NM_001122961]	127003		109648655	chr1	109648596	-	hs|1p13.3	NM_001122961	chromosome 1 open reading frame 194	C1orf194	chr1:109648655-109648596	NM_001122961	Hs.446962
A_33_P3383970	4.83877	-4.83877	-2.27464	down	FALSE	Homo sapiens toll-like receptor 10 (TLR10), transcript variant 1, mRNA [NM_030956]	81793	GO:0007165|GO:0006955|GO:0006954|GO:0016020|GO:0005886|GO:0045087|GO:0002755|GO:0016021|GO:0004888	38774619	chr4	38774560	-	hs|4p14	NM_030956	toll-like receptor 10	TLR10	chr4:38774619-38774560	NM_030956	Hs.120551
A_23_P312920	4.82191	-4.82191	-2.2696	down	FALSE	Homo sapiens POU class 2 associating factor 1 (POU2AF1), mRNA [NM_006235]	5450	GO:0005515|GO:0003712|GO:0006355|GO:0006366|GO:0006959|GO:0003713|GO:0005634|GO:0003677	111223063	chr11	111223004	-	hs|11q23.1	NM_006235	POU class 2 associating factor 1	POU2AF1	chr11:111223063-111223004	NM_006235	Hs.654525
A_33_P3398156	4.81233	-4.81233	-2.26674	down	FALSE	Homo sapiens cystin 1 (CYS1), mRNA [NM_001037160]	192668	GO:0005929|GO:0005737|GO:0005932|GO:0035085|GO:0005856	10197031	chr2	10196972	-	hs|2p25.1	NM_001037160	cystin 1	CYS1	chr2:10197031-10196972	NM_001037160	Hs.27092
A_33_P3278313	4.80689	-4.80689	-2.2651	down	FALSE	Homo sapiens methionine sulfoxide reductase B3 (MSRB3), nuclear gene encoding mitochondrial protein, transcript variant 3, mRNA [NM_001193460]	253827	GO:0005739|GO:0008113|GO:0005783|GO:0030091|GO:0016491|GO:0008270|GO:0000318|GO:0046872	65860417	chr12	65860358	+	hs|12q14.3	NM_001193460	methionine sulfoxide reductase B3	MSRB3	chr12:65860358-65860417	NM_001193460	Hs.339024
A_23_P500741	4.80283	-4.80283	-2.26388	down	FALSE	Homo sapiens core-binding factor, runt domain, alpha subunit 2; translocated to, 3 (CBFA2T3), transcript variant 1, mRNA [NM_005187]	863	GO:0005515|GO:0003700|GO:0005794|GO:0008283|GO:0005730|GO:0005634|GO:0046872|GO:0030154|GO:0005622|GO:0000139|GO:0016020|GO:0005654|GO:0008270|GO:0030851	88941407	chr16	88941348	-	hs|16q24.3	NM_005187	core-binding factor, runt domain, alpha subunit 2; translocated to, 3	CBFA2T3	chr16:88941407-88941348	NM_005187	Hs.513811
A_23_P60727	4.79922	-4.79922	-2.2628	down	FALSE	Homo sapiens potassium large conductance calcium-activated channel, subfamily M, alpha member 1 (KCNMA1), transcript variant 2, mRNA [NM_002247]	3778	GO:0005515|GO:0046872|GO:0016324|GO:0008076|GO:0005249|GO:0042391|GO:0006813|GO:0071805|GO:0034465|GO:0006811|GO:0060072|GO:0001666|GO:0005244|GO:0043065|GO:0030007|GO:0030168|GO:0006970|GO:0003779|GO:0055085|GO:0060073|GO:0060083|GO:0045794|GO:0051592|GO:0016020|GO:0007596|GO:0005901|GO:0016021|GO:0015269	78649304	chr10	78649245	-	hs|10q22.3	NM_002247	potassium large conductance calcium-activated channel, subfamily M, alpha member 1	KCNMA1	chr10:78649304-78649245	NM_002247	Hs.144795
A_23_P420942	4.79357	-4.79357	-2.2611	down	FALSE	metallothionein 1E [Source:HGNC Symbol;Acc:7397] [ENST00000330439]			56660673	chr16	56660614	+	hs|16q12.2	AF495759			chr16:56660614-56660673
A_23_P115726	4.79328	-4.79328	-2.26101	down	FALSE	Homo sapiens solute carrier family 16, member 9 (monocarboxylic acid transporter 9) (SLC16A9), mRNA [NM_194298]	220963	GO:0005886|GO:0016021|GO:0046415|GO:0055085|GO:0015293	61411130	chr10	61411071	-	hs|10q21.2	NM_194298	solute carrier family 16, member 9 (monocarboxylic acid transporter 9)	SLC16A9	chr10:61411130-61411071	NM_194298	Hs.499709
A_33_P3363420	4.78951	-4.78951	-2.25988	down	FALSE	Homo sapiens FERM domain containing 3 (FRMD3), mRNA [NM_174938]	257019	GO:0008092|GO:0005737|GO:0016020|GO:0005488|GO:0016021|GO:0005856|GO:0019898	85862416	chr9	85862357	-	hs|9q21.32	NM_174938	FERM domain containing 3	FRMD3	chr9:85862416-85862357	NM_174938	Hs.709357
A_32_P8546	4.78936	-4.78936	-2.25983	down	FALSE	Homo sapiens chromosome 6 open reading frame 176 (C6orf176), transcript variant 1, non-coding RNA [NR_026860]	90632		166353209	chr6	166353150	-	hs|6q27	NR_026860	chromosome 6 open reading frame 176	C6orf176	chr6:166353209-166353150	NR_026860	Hs.31917
A_23_P149427	4.78512	-4.78512	-2.25855	down	FALSE	Homo sapiens calpain 9 (CAPN9), transcript variant 1, mRNA [NM_006615]	10753	GO:0005622|GO:0004198|GO:0007586|GO:0005509|GO:0006508|GO:0008233|GO:0005575	230928649	chr1	230928235	+	hs|1q42.2	NM_006615	calpain 9	CAPN9	chr1:230928235-230928649	NM_006615	Hs.498021
A_19_P00320740	4.78466	-4.78466	-2.25842	down	FALSE	BROAD lincRNAs version v2 (http://www.broadinstitute.org/genome_bio/human_lincrnas/)			148795144	chr5	148795085	+	hs|5q33.1			XLOC_004598	chr5:148795085-148795144
A_32_P4199	4.78414	-4.78414	-2.25826	down	FALSE	Homo sapiens ring finger protein 152 (RNF152), mRNA [NM_173557]	220441	GO:0004842|GO:0016020|GO:0016874|GO:0006915|GO:0008270|GO:0016021|GO:0070936|GO:0005765|GO:0005764|GO:0046872	59482758	chr18	59482699	-	hs|18q21.33	NM_173557	ring finger protein 152	RNF152	chr18:59482758-59482699	NM_173557	Hs.667457
A_24_P207995	4.78359	-4.78359	-2.25809	down	FALSE	Homo sapiens L1 cell adhesion molecule (L1CAM), transcript variant 1, mRNA [NM_000425]	3897	GO:0008219|GO:0005886|GO:0050900|GO:0043621|GO:0030154|GO:0031175|GO:0050850|GO:0042802|GO:0007411|GO:0043195|GO:0007159|GO:0033691|GO:0007155|GO:0007156|GO:0007157|GO:0022409|GO:0005624|GO:0007275|GO:0033631|GO:0030165|GO:0007399|GO:0042734|GO:0034109|GO:0005178|GO:0007596|GO:0016021|GO:0007166|GO:0009897	153128255	chrX	153128196	-	hs|Xq28	NM_000425	L1 cell adhesion molecule	L1CAM	chrX:153128255-153128196	NM_000425	Hs.522818
A_32_P127350	4.78291	-4.78291	-2.25789	down	FALSE	Homo sapiens hypothetical LOC645323 (LOC645323), transcript variant 1, non-coding RNA [NR_024384]	645323		87960601	chr5	87960542	-	hs|5q14.3	NR_024384	hypothetical LOC645323	LOC645323	chr5:87960601-87960542	NR_024384	Hs.12827
A_33_P3294504	4.77826	-4.77826	-2.25648	down	FALSE	Homo sapiens Fc receptor-like 1 (FCRL1), transcript variant 2, mRNA [NM_001159397]	115350	GO:0005886|GO:0004872|GO:0016021	157768011	chr1	157767952	-	hs|1q23.1	NM_001159397	Fc receptor-like 1	FCRL1	chr1:157768011-157767952	NM_001159397	Hs.656112
A_23_P113572	4.76806	-4.76806	-2.2534	down	FALSE	Homo sapiens CD19 molecule (CD19), transcript variant 2, mRNA [NM_001770]	930	GO:0050853|GO:0005515|GO:0006968|GO:0005886|GO:0005887|GO:0050776|GO:0005057|GO:0009897|GO:0007166	28950659	chr16	28950600	+	hs|16p11.2	NM_001770	CD19 molecule	CD19	chr16:28950600-28950659	NM_001770	Hs.652262
A_24_P93948	4.76531	-4.76531	-2.25257	down	FALSE	kinesin family member 5A [Source:HGNC Symbol;Acc:6323] [ENST00000455537]	3798	GO:0008219|GO:0048471|GO:0005871|GO:0005874|GO:0005624|GO:0007268|GO:0003777|GO:0005524|GO:0005829|GO:0003774|GO:0005737|GO:0000166|GO:0007596|GO:0005856|GO:0007018	57980100	chr12	57980041	+	hs|12q13.3	AB210045	kinesin family member 5A	KIF5A	chr12:57980041-57980100		Hs.151219
A_32_P377880	4.75835	-4.75835	-2.25046	down	FALSE	Homo sapiens glial cell derived neurotrophic factor (GDNF), transcript variant 3, mRNA [NM_001190468]	2668	GO:0001656|GO:0001657|GO:0008344|GO:0001658|GO:0001755|GO:0001759|GO:0031175|GO:0042803|GO:0051584|GO:0043524|GO:0007411|GO:0045944|GO:0001941|GO:0048255|GO:0090190|GO:0005102|GO:0072107|GO:0006916|GO:0005576|GO:0060688|GO:0030432|GO:0072108|GO:0048485|GO:0007399|GO:0048484|GO:0007165|GO:0021784|GO:0032770|GO:0008083|GO:0033603	37812991	chr5	37812932	-	hs|5p13.2	NM_001190468	glial cell derived neurotrophic factor	GDNF	chr5:37812991-37812932	NM_001190468	Hs.248114
A_23_P422933	4.75338	-4.75338	-2.24895	down	FALSE	Homo sapiens Rho GTPase activating protein 20 (ARHGAP20), mRNA [NM_020809]	57569	GO:0043547|GO:0005622|GO:0051056|GO:0007165|GO:0007264|GO:0005829|GO:0005096	110448123	chr11	110448064	-	hs|11q23.1	NM_020809	Rho GTPase activating protein 20	ARHGAP20	chr11:110448123-110448064	NM_020809	Hs.6136
A_23_P217498	4.74164	-4.74164	-2.24539	down	FALSE	Homo sapiens glycerophosphodiester phosphodiesterase domain containing 2 (GDPD2), transcript variant 2, mRNA [NM_017711]	54857	GO:0006629|GO:0005737|GO:0016787|GO:0005886|GO:0047394|GO:0016021|GO:0005856|GO:0008889|GO:0006071|GO:0046872	69652922	chrX	69652770	+	hs|Xq13.1	NM_017711	glycerophosphodiester phosphodiesterase domain containing 2	GDPD2	chrX:69652770-69652922	NM_017711	Hs.438712
A_32_P32413	4.74046	-4.74046	-2.24503	down	FALSE	Homo sapiens SET binding protein 1 (SETBP1), transcript variant 1, mRNA [NM_015559]	26040	GO:0005634|GO:0003677	42648306	chr18	42648247	+	hs|18q12.3	NM_015559	SET binding protein 1	SETBP1	chr18:42648247-42648306	NM_015559	Hs.435458
A_23_P212469	4.73934	-4.73934	-2.24469	down	FALSE	Homo sapiens ectonucleoside triphosphate diphosphohydrolase 3 (ENTPD3), mRNA [NM_001248]	956	GO:0016787|GO:0016020|GO:0000166|GO:0016021|GO:0005524	40469954	chr3	40469895	+	hs|3p22.1	NM_001248	ectonucleoside triphosphate diphosphohydrolase 3	ENTPD3	chr3:40469895-40469954	NM_001248	Hs.441145
A_32_P181527	4.72773	-4.72773	-2.24115	down	FALSE	Homo sapiens chromosome 8 open reading frame 85 (C8orf85), mRNA [NM_001025357]	441376	GO:0030324	117956021	chr8	117955962	+	hs|8q24.11	NM_001025357	chromosome 8 open reading frame 85	C8orf85	chr8:117955962-117956021	NM_001025357	Hs.437551
A_23_P1352	4.7218	-4.7218	-2.23934	down	FALSE	Homo sapiens secreted frizzled-related protein 5 (SFRP5), mRNA [NM_003015]	6425	GO:0051898|GO:0042813|GO:0008406|GO:0017147|GO:0008285|GO:0005886|GO:0006915|GO:0005576|GO:0042995|GO:0009790|GO:0030165|GO:0035414|GO:0005615|GO:0009653|GO:0043433|GO:0030154|GO:0007165|GO:0005737|GO:0007163|GO:0007420|GO:0016055|GO:0090090|GO:0007601|GO:0001944	99527196	chr10	99527137	-	hs|10q24.2	NM_003015	secreted frizzled-related protein 5	SFRP5	chr10:99527196-99527137	NM_003015	Hs.279565
A_19_P00803019	4.7203	-4.7203	-2.23888	down	FALSE	BROAD lincRNAs version v2 (http://www.broadinstitute.org/genome_bio/human_lincrnas/)			25279377	chr15	25279318	+	hs|15q12			XLOC_011183	chr15:25279318-25279377
A_33_P3270623	4.7182	-4.7182	-2.23824	down	FALSE	Homo sapiens family with sequence similarity 181, member B (FAM181B), mRNA [NM_175885]	220382		82443591	chr11	82443532	-	hs|11q14.1	NM_175885	family with sequence similarity 181, member B	FAM181B	chr11:82443591-82443532	NM_175885	Hs.448218
A_23_P66881	4.71299	-4.71299	-2.23664	down	FALSE	Homo sapiens regulator of G-protein signaling 9 (RGS9), transcript variant 1, mRNA [NM_003835]	8787	GO:0043627|GO:0005886|GO:0005834|GO:0005634|GO:0007212|GO:0032403|GO:0007399|GO:0043547|GO:0035556|GO:0005737|GO:0008277|GO:0004871|GO:0009968|GO:0007601|GO:0050896|GO:0005096	63223659	chr17	63223600	+	hs|17q24.1	NM_003835	regulator of G-protein signaling 9	RGS9	chr17:63223600-63223659	NM_003835	Hs.664380
A_23_P30294	4.71242	-4.71242	-2.23647	down	FALSE	Homo sapiens cysteine dioxygenase, type I (CDO1), mRNA [NM_001801]	1036	GO:0005886|GO:0045471|GO:0006534|GO:0010243|GO:0051384|GO:0051591|GO:0046872|GO:0008198|GO:0005829|GO:0006954|GO:0000097|GO:0007595|GO:0033762|GO:0016491|GO:0017172|GO:0042412|GO:0043200|GO:0019448|GO:0055114	115140611	chr5	115140552	-	hs|5q22.3	NM_001801	cysteine dioxygenase, type I	CDO1	chr5:115140611-115140552	NM_001801	Hs.442378
A_33_P3364463	4.69994	-4.69994	-2.23264	down	FALSE	Homo sapiens Na+/K+ transporting ATPase interacting 3 (NKAIN3), mRNA [NM_173688]	286183	GO:0005886|GO:0016021	63659561	chr8	63659502	+	hs|8q12.3	NM_173688	Na+/K+ transporting ATPase interacting 3	NKAIN3	chr8:63659502-63659561	NM_173688	Hs.654662
A_23_P217428	4.69513	-4.69513	-2.23116	down	FALSE	Homo sapiens Rho GTPase activating protein 6 (ARHGAP6), transcript variant 1, mRNA [NM_013427]	395	GO:0051056|GO:0017124|GO:0007264|GO:0005884|GO:0010518|GO:0007202|GO:0007266|GO:0015629|GO:0043087|GO:0005100|GO:0051895|GO:0005829|GO:0051497|GO:0043547|GO:0005622|GO:0007165|GO:0005737|GO:0016004|GO:0043274|GO:0032321|GO:0005070|GO:0030041|GO:0007015|GO:0005096	11155690	chrX	11155663	-	hs|Xp22.2	NM_013427	Rho GTPase activating protein 6	ARHGAP6	chrX:11155690-11155663	NM_013427	Hs.435291
A_23_P503072	4.69325	-4.69325	-2.23059	down	FALSE	Homo sapiens chemokine (C-C motif) ligand 28 (CCL28), mRNA [NM_148672]	56477	GO:0008009|GO:0006955|GO:0006935|GO:0005576|GO:0007204|GO:0005615	43381984	chr5	43381925	-	hs|5p12	NM_148672	chemokine (C-C motif) ligand 28	CCL28	chr5:43381984-43381925	NM_148672	Hs.656904
A_23_P75529	4.6921	-4.6921	-2.23023	down	FALSE	Homo sapiens PBX/knotted 1 homeobox 2 (PKNOX2), mRNA [NM_022062]	63876	GO:0043565|GO:0003785|GO:0005737|GO:0051015|GO:0003700|GO:0006357|GO:0015630|GO:0005634|GO:0015629|GO:0003677	125303015	chr11	125302956	+	hs|11q24.2	NM_022062	PBX/knotted 1 homeobox 2	PKNOX2	chr11:125302956-125303015	NM_022062	Hs.730777
A_23_P35995	4.68422	-4.68422	-2.22781	down	FALSE	Homo sapiens CXADR-like membrane protein (CLMP), mRNA [NM_024769]	79827	GO:0030054|GO:0005886|GO:0005624|GO:0016021|GO:0005923	122943288	chr11	122943229	-	hs|11q24.1	NM_024769	CXADR-like membrane protein	CLMP	chr11:122943288-122943229	NM_024769	Hs.591949
A_24_P226069	4.68344	-4.68344	-2.22757	down	FALSE	Homo sapiens fibroblast growth factor binding protein 2 (FGFBP2), mRNA [NM_031950]	83888	GO:0019838|GO:0005576|GO:0005615	15964292	chr4	15964233	-	hs|4p15.32	NM_031950	fibroblast growth factor binding protein 2	FGFBP2	chr4:15964292-15964233	NM_031950	Hs.98785
A_23_P333683	4.67827	-4.67827	-2.22598	down	FALSE	Homo sapiens immunoglobulin superfamily, member 10 (IGSF10), transcript variant 1, mRNA [NM_178822]	285313	GO:0001503|GO:0007275|GO:0005576|GO:0042246|GO:0030154	151154932	chr3	151154873	-	hs|3q25.1	NM_178822	immunoglobulin superfamily, member 10	IGSF10	chr3:151154932-151154873	NM_178822	Hs.58561
A_23_P110403	4.67621	-4.67621	-2.22534	down	FALSE	Homo sapiens PDZ and LIM domain 3 (PDLIM3), transcript variant 1, mRNA [NM_014476]	27295	GO:0007507|GO:0030018|GO:0005737|GO:0042805|GO:0008270|GO:0007015|GO:0015629|GO:0008307|GO:0030017|GO:0046872	186423262	chr4	186423203	-	hs|4q35.1	NM_014476	PDZ and LIM domain 3	PDLIM3	chr4:186423262-186423203	NM_014476	Hs.85862
A_24_P397489	4.67272	-4.67272	-2.22426	down	FALSE	Homo sapiens glucosaminyl (N-acetyl) transferase 2, I-branching enzyme (I blood group) (GCNT2), transcript variant 2, mRNA [NM_001491]	2651	GO:0005794|GO:0016020|GO:0000139|GO:0016757|GO:0005624|GO:0007275|GO:0016021|GO:0008109|GO:0006024	10628530	chr6	10628471	+	hs|6p24.2	NM_001491	glucosaminyl (N-acetyl) transferase 2, I-branching enzyme (I blood group)	GCNT2	chr6:10628471-10628530	NM_001491	Hs.519884
A_24_P317907	4.65832	-4.65832	-2.21981	down	FALSE	Homo sapiens sorbin and SH3 domain containing 1 (SORBS1), transcript variant 3, mRNA [NM_001034954]	10580	GO:0005515|GO:0008092|GO:0008286|GO:0030054|GO:0005886|GO:0005158|GO:0043149|GO:0005634|GO:0005829|GO:0046889|GO:0005915|GO:0005737|GO:0005913|GO:0006936|GO:0015758|GO:0048041|GO:0046326|GO:0005899|GO:0006810|GO:0005856|GO:0032869|GO:0005813|GO:0001725|GO:0045725|GO:0019901|GO:0005730|GO:0003779|GO:0007160|GO:0005070|GO:0045121|GO:0005924|GO:0005925|GO:0090004	97072614	chr10	97072555	-	hs|10q24.1	NM_001034954	sorbin and SH3 domain containing 1	SORBS1	chr10:97072614-97072555	NM_001034954	Hs.730608
A_19_P00800681	4.65374	-4.65374	-2.21839	down	FALSE	BROAD lincRNAs version v2 (http://www.broadinstitute.org/genome_bio/human_lincrnas/)			25279437	chr15	25279378	+	hs|15q12			XLOC_011183	chr15:25279378-25279437
A_33_P3337049	4.64912	-4.64912	-2.21696	down	FALSE	Homo sapiens glycine receptor, alpha 2 (GLRA2), transcript variant 3, mRNA [NM_001118886]	2742	GO:0005230|GO:0022824|GO:0030054|GO:0005886|GO:0034707|GO:0045202|GO:0055085|GO:0007416|GO:0016934|GO:0034220|GO:0005887|GO:0007218|GO:0045211|GO:0016594|GO:0004872|GO:0005216|GO:0006811	14749931	chrX	14749872	+	hs|Xp22.2	NM_001118886	glycine receptor, alpha 2	GLRA2	chrX:14749872-14749931	NM_001118886	Hs.2700
A_33_P3254136	4.64802	-4.64802	-2.21662	down	FALSE	Homo sapiens polycystic kidney and hepatic disease 1 (autosomal recessive)-like 1 (PKHD1L1), mRNA [NM_177531]	93035	GO:0006955|GO:0016020|GO:0004872|GO:0016021|GO:0005615|GO:0005829	110543482	chr8	110543423	+	hs|8q23.2	NM_177531	polycystic kidney and hepatic disease 1 (autosomal recessive)-like 1	PKHD1L1	chr8:110543423-110543482	NM_177531	Hs.170128
A_24_P314534	4.64634	-4.64634	-2.21609	down	FALSE	Homo sapiens keratin associated protein 13-2 (KRTAP13-2), nuclear gene encoding mitochondrial protein, mRNA [NM_181621]	337959	GO:0005882	31744070	chr21	31744011	-	hs|21q22.11	NM_181621	keratin associated protein 13-2	KRTAP13-2	chr21:31744070-31744011	NM_181621	Hs.58152
A_33_P3240946	4.63532	-4.63532	-2.21267	down	FALSE	D4, zinc and double PHD fingers, family 3 [Source:HGNC Symbol;Acc:17427] [ENST00000366353]	8110	GO:0005622|GO:0008150|GO:0071565|GO:0006355|GO:0008270|GO:0005634|GO:0003676|GO:0046872|GO:0016568|GO:0007399	73128643	chr14	73128584	-	hs|14q24.2	AK126933	D4, zinc and double PHD fingers, family 3	DPF3	chr14:73128643-73128584		Hs.162868
A_33_P3388322	4.63184	-4.63184	-2.21159	down	FALSE	immunoglobulin lambda variable 7-43 [Source:HGNC Symbol;Acc:5929] [ENST00000390298]			22749826	chr22	22749767	+	hs|22q11.22	AB363371			chr22:22749767-22749826		Hs.658165
A_33_P3303649	4.62933	-4.62933	-2.2108	down	FALSE	Homo sapiens myoglobin (MB), transcript variant 2, mRNA [NM_203377]	4151	GO:0007507|GO:0042542|GO:0001666|GO:0019825|GO:0050873|GO:0006810|GO:0005344|GO:0031444|GO:0009725|GO:0043353|GO:0046872|GO:0020037	36003486	chr22	36003427	-	hs|22q12.3	NM_203377	myoglobin	MB	chr22:36003486-36003427	NM_203377	Hs.517586
A_23_P85140	4.62814	-4.62814	-2.21043	down	FALSE	Homo sapiens transcription elongation factor A (SII)-like 2 (TCEAL2), mRNA [NM_080390]	140597	GO:0006355|GO:0005634	101382279	chrX	101382220	+	hs|Xq22.1	NM_080390	transcription elongation factor A (SII)-like 2	TCEAL2	chrX:101382220-101382279	NM_080390	Hs.401835
A_23_P64058	4.62493	-4.62493	-2.20943	down	FALSE	Homo sapiens RAS guanyl releasing protein 2 (calcium and DAG-regulated) (RASGRP2), transcript variant 2, mRNA [NM_153819]	10235	GO:0051056|GO:0030054|GO:0005886|GO:0005509|GO:0045202|GO:0030168|GO:0032587|GO:0007265|GO:0042995|GO:0001558|GO:0005829|GO:0008289|GO:0019992|GO:0005085|GO:0007165|GO:0005737|GO:0007596|GO:0019717	64494473	chr11	64494414	-	hs|11q13.1	NM_153819	RAS guanyl releasing protein 2 (calcium and DAG-regulated)	RASGRP2	chr11:64494473-64494414	NM_153819	Hs.99491
A_33_P3221129	4.62142	-4.62142	-2.20834	down	FALSE	Homo sapiens LRRN4 C-terminal like (LRRN4CL), mRNA [NM_203422]	221091	GO:0016020|GO:0016021	62453945	chr11	62453886	-	hs|11q12.3	NM_203422	LRRN4 C-terminal like	LRRN4CL	chr11:62453945-62453886	NM_203422	Hs.427449
A_33_P3310189	4.61967	-4.61967	-2.20779	down	FALSE	Homo sapiens adrenergic, beta-1-, receptor (ADRB1), mRNA [NM_000684]	153	GO:0005515|GO:0005886|GO:0051929|GO:0030819|GO:0002025|GO:0051379|GO:0005634|GO:0007266|GO:0031694|GO:0061051|GO:0051380|GO:0042596|GO:0007190|GO:0005737|GO:0003084|GO:0045986|GO:0008144|GO:0004872|GO:0007613|GO:0003061|GO:0005792|GO:0046982|GO:0004930|GO:0007568|GO:0035240|GO:0005624|GO:0006915|GO:0004939|GO:0019233|GO:0001996|GO:0060080|GO:0046878|GO:0005887|GO:0042060|GO:0035811|GO:0004940|GO:…	115806667	chr10	115806608	+	hs|10q25.3	NM_000684	adrenergic, beta-1-, receptor	ADRB1	chr10:115806608-115806667	NM_000684	Hs.99913
A_23_P103812	4.61402	-4.61402	-2.20603	down	FALSE	Homo sapiens family with sequence similarity 5, member C (FAM5C), mRNA [NM_199051]	339479	GO:0005737|GO:0005576|GO:0045786|GO:0007399	190067299	chr1	190067240	-	hs|1q31.1	NM_199051	family with sequence similarity 5, member C	FAM5C	chr1:190067299-190067240	NM_199051	Hs.65765
A_33_P3353866	4.60996	-4.60996	-2.20476	down	FALSE	Homo sapiens monoacylglycerol O-acyltransferase 2 (MOGAT2), mRNA [NM_025098]	80168	GO:0050892|GO:0008610|GO:0016020|GO:0005783|GO:0019432|GO:0005789|GO:0003846|GO:0016407|GO:0006651|GO:0016021|GO:0006071|GO:0016740	75442307	chr11	75442248	+	hs|11q13.5	NM_025098	monoacylglycerol O-acyltransferase 2	MOGAT2	chr11:75442248-75442307	NM_025098	Hs.288568
A_33_P3335661	4.59931	-4.59931	-2.20142	down	FALSE	Homo sapiens family with sequence similarity 55, member B (FAM55B), mRNA [NM_182495]	120406	GO:0016020|GO:0016021	114577511	chr11	114577452	+	hs|11q23.3	NM_182495	family with sequence similarity 55, member B	FAM55B	chr11:114577452-114577511	NM_182495	Hs.446760
A_24_P68908	4.58521	-4.58521	-2.19699	down	FALSE	Homo sapiens NmrA-like family domain containing 1 pseudogene (LOC344887), non-coding RNA [NR_033752]	344887		185698601	chr3	185698542	+	hs|3q27.2	NR_033752	NmrA-like family domain containing 1 pseudogene	LOC344887	chr3:185698542-185698601	NR_033752	Hs.128803
A_23_P253451	4.57555	-4.57555	-2.19394	down	FALSE	Homo sapiens solute carrier family 7 (orphan transporter), member 14 (SLC7A14), mRNA [NM_020949]	57709	GO:0016020|GO:0015171|GO:0016021	170184718	chr3	170184659	-	hs|3q26.2	NM_020949	solute carrier family 7 (orphan transporter), member 14	SLC7A14	chr3:170184718-170184659	NM_020949	Hs.596660
A_23_P96285	4.57292	-4.57292	-2.19312	down	FALSE	Homo sapiens receptor accessory protein 1 (REEP1), nuclear gene encoding mitochondrial protein, transcript variant 2, mRNA [NM_022912]	65055	GO:0005739|GO:0008219|GO:0005737|GO:0031966|GO:0016020|GO:0051205|GO:0016021|GO:0031849	86441557	chr2	86441498	-	hs|2p11.2	NM_022912	receptor accessory protein 1	REEP1	chr2:86441557-86441498	NM_022912	Hs.368884
A_23_P29096	4.55693	-4.55693	-2.18806	down	FALSE	Homo sapiens phosphodiesterase 9A (PDE9A), transcript variant 1, mRNA [NM_002606]	5152	GO:0005515|GO:0048471|GO:0008081|GO:0005794|GO:0005886|GO:0004114|GO:0005783|GO:0047555|GO:0030168|GO:0032587|GO:0042995|GO:0046872|GO:0005829|GO:0007165|GO:0005737|GO:0016787|GO:0007596	44188397	chr21	44188338	+	hs|21q22.3	NM_002606	phosphodiesterase 9A	PDE9A	chr21:44188338-44188397	NM_002606	Hs.473927
A_24_P262127	4.54937	-4.54937	-2.18567	down	FALSE	Homo sapiens Ras-related associated with diabetes (RRAD), transcript variant 2, mRNA [NM_004165]	6236	GO:0006184|GO:0005515|GO:0007165|GO:0005516|GO:0030308|GO:0005886|GO:0000166|GO:0007264|GO:0003924|GO:0005525	66956234	chr16	66956175	-	hs|16q22.1	NM_004165	Ras-related associated with diabetes	RRAD	chr16:66956234-66956175	NM_004165	Hs.1027
A_24_P308029	4.5466	-4.5466	-2.18479	down	FALSE	Homo sapiens heat shock protein, alpha-crystallin-related, B6 (HSPB6), mRNA [NM_144617]	126393	GO:0006937|GO:0005737|GO:0005212|GO:0006950|GO:0005634|GO:0042803	36246079	chr19	36246020	-	hs|19q13.12	NM_144617	heat shock protein, alpha-crystallin-related, B6	HSPB6	chr19:36246079-36246020	NM_144617	Hs.534538
A_33_P3249976	4.52217	-4.52217	-2.17702	down	FALSE	Homo sapiens junctional adhesion molecule 2 (JAM2), mRNA [NM_021219]	58494	GO:0016337|GO:0030054|GO:0046982|GO:0005886|GO:0007596|GO:0005887|GO:0005923|GO:0050900	27087217	chr21	27087158	+	hs|21q21.3	NM_021219	junctional adhesion molecule 2	JAM2	chr21:27087158-27087217	NM_021219	Hs.517227
A_19_P00316981	4.51757	-4.51757	-2.17555	down	FALSE	lincRNA:chr9:22118701-22120712 reverse strand			22120335	chr9	22120276	-	hs|9p21.3				chr9:22120335-22120276
A_23_P66635	4.51188	-4.51188	-2.17373	down	FALSE	Homo sapiens chemokine (C-C motif) ligand 11 (CCL11), mRNA [NM_002986]	6356	GO:0009314|GO:0008009|GO:0030335|GO:0006874|GO:0060763|GO:0005576|GO:0002544|GO:0009615|GO:0032855|GO:0005615|GO:0007165|GO:0006955|GO:0006954|GO:0030838|GO:0001938|GO:0006935|GO:0002551|GO:0070670|GO:0048245|GO:0006468|GO:0007015|GO:0070371|GO:0007155|GO:0060444	32614752	chr17	32614693	+	hs|17q12	NM_002986	chemokine (C-C motif) ligand 11	CCL11	chr17:32614693-32614752	NM_002986	Hs.54460
A_24_P453497	4.51028	-4.51028	-2.17322	down	FALSE	Homo sapiens RNA binding motif protein 20 (RBM20), mRNA [NM_001134363]	282996	GO:0005622|GO:0000166|GO:0003723|GO:0008270|GO:0005634	112598918	chr10	112598859	+	hs|10q25.2	NM_001134363	RNA binding motif protein 20	RBM20	chr10:112598859-112598918	NM_001134363	Hs.116630
A_32_P49199	4.50819	-4.50819	-2.17255	down	FALSE	Homo sapiens progesterone receptor (PGR), transcript variant 2, mRNA [NM_000926]	5241	GO:0005515|GO:0010467|GO:0034339|GO:0003700|GO:0003707|GO:0007267|GO:0005634|GO:0030879|GO:0046872|GO:0043231|GO:0005737|GO:0043401|GO:0004872|GO:0005496|GO:0060748|GO:0050847|GO:0050678|GO:0005730|GO:0005102|GO:0001542|GO:0003677|GO:0043565|GO:0007165|GO:0005654|GO:0002070|GO:0008270|GO:0019899	100900917	chr11	100900858	-	hs|11q22.1	NM_000926	progesterone receptor	PGR	chr11:100900917-100900858	NM_000926	Hs.32405
A_23_P375922	4.50671	-4.50671	-2.17208	down	FALSE	Homo sapiens collagen, type XIX, alpha 1 (COL19A1), mRNA [NM_001858]	1310	GO:0005581|GO:0005578|GO:0005576|GO:0007275|GO:0030154|GO:0001501|GO:0016337|GO:0007517|GO:0007519|GO:0030198|GO:0007155|GO:0030674|GO:0005201	70921467	chr6	70921408	+	hs|6q13	NM_001858	collagen, type XIX, alpha 1	COL19A1	chr6:70921408-70921467	NM_001858	Hs.444842
A_23_P113351	4.48879	-4.48879	-2.16632	down	FALSE	Homo sapiens SPARC-like 1 (hevin) (SPARCL1), transcript variant 2, mRNA [NM_004684]	8404	GO:0007165|GO:0005509|GO:0005578|GO:0005576|GO:0005615	88394597	chr4	88394538	-	hs|4q22.1	NM_004684	SPARC-like 1 (hevin)	SPARCL1	chr4:88394597-88394538	NM_004684	Hs.62886
A_24_P649282	4.48769	-4.48769	-2.16597	down	FALSE	Homo sapiens leucine zipper protein 2 (LUZP2), mRNA [NM_001009909]	338645	GO:0005576	25104066	chr11	25104007	+	hs|11p14.3	NM_001009909	leucine zipper protein 2	LUZP2	chr11:25104007-25104066	NM_001009909	Hs.144138
A_23_P110624	4.48713	-4.48713	-2.16579	down	FALSE	Homo sapiens catenin (cadherin-associated protein), delta 2 (neural plakophilin-related arm-repeat protein) (CTNND2), mRNA [NM_001332]	1501	GO:0005515|GO:0006355|GO:0030054|GO:0014069|GO:0005634|GO:0007275|GO:0007165|GO:0005737|GO:0005912|GO:0048167|GO:0007612|GO:0007155|GO:0019717|GO:0001763|GO:0007158	10973143	chr5	10973084	-	hs|5p15.2	NM_001332	catenin (cadherin-associated protein), delta 2 (neural plakophilin-related arm-repeat protein)	CTNND2	chr5:10973143-10973084	NM_001332	Hs.314543
A_23_P5853	4.482	-4.482	-2.16414	down	FALSE	Homo sapiens S-antigen; retina and pineal gland (arrestin) (SAG), mRNA [NM_000541]	6295	GO:0051219|GO:0007165|GO:0004864|GO:0002046|GO:0007601|GO:0050896|GO:0007166|GO:0016056|GO:0009586	234255678	chr2	234255619	+	hs|2q37.1	NM_000541	S-antigen; retina and pineal gland (arrestin)	SAG	chr2:234255619-234255678	NM_000541	Hs.32721
A_23_P202334	4.47499	-4.47499	-2.16188	down	FALSE	Homo sapiens fibroblast growth factor receptor 2 (FGFR2), transcript variant 2, mRNA [NM_022970]	2263	GO:0005515|GO:0001657|GO:0007409|GO:0009791|GO:0021860|GO:0031069|GO:0048608|GO:0009880|GO:0000166|GO:0009887|GO:0005938|GO:0042472|GO:0048286|GO:0009986|GO:0017134|GO:0010453|GO:0030916|GO:0000122|GO:0045787|GO:0001701|GO:0045165|GO:0008543|GO:0016049|GO:0008286|GO:0008284|GO:0021847|GO:0005886|GO:0030324|GO:0007267|GO:0030177|GO:0005634|GO:0030282|GO:0048730|GO:0005737|GO:0035264|GO:0035265|GO:…	123237843	chr10	123237830	-	hs|10q26.13	NM_022970	fibroblast growth factor receptor 2	FGFR2	chr10:123237843-123237830	NM_022970	Hs.533683
A_23_P88602	4.46193	-4.46193	-2.15767	down	FALSE	Homo sapiens Meis homeobox 2 (MEIS2), transcript variant a, mRNA [NM_170677]	4212	GO:0006355|GO:0003700|GO:0006366|GO:0001654|GO:0003714|GO:0005634|GO:0000122|GO:0006351|GO:0009612|GO:0043565|GO:0051789|GO:0031016|GO:0045944	37183612	chr15	37183553	-	hs|15q14	NM_170677	Meis homeobox 2	MEIS2	chr15:37183612-37183553	NM_170677	Hs.510989
A_23_P205746	4.45948	-4.45948	-2.15687	down	FALSE	Homo sapiens echinoderm microtubule associated protein like 1 (EML1), transcript variant 1, mRNA [NM_001008707]	2009	GO:0005515|GO:0005737|GO:0005875|GO:0005874|GO:0005509|GO:0005856	100407551	chr14	100407492	+	hs|14q32.2	NM_001008707	echinoderm microtubule associated protein like 1	EML1	chr14:100407492-100407551	NM_001008707	Hs.12451
A_33_P3238330	4.45061	-4.45061	-2.154	down	FALSE	Homo sapiens family with sequence similarity 151, member A (FAM151A), mRNA [NM_176782]	338094	GO:0008150|GO:0003674|GO:0016020|GO:0016021	55075000	chr1	55074941	-	hs|1p32.3	NM_176782	family with sequence similarity 151, member A	FAM151A	chr1:55075000-55074941	NM_176782	Hs.234786
A_24_P406754	4.44669	-4.44669	-2.15273	down	FALSE	Homo sapiens lysyl oxidase-like 4 (LOXL4), mRNA [NM_032211]	84171	GO:0005515|GO:0016641|GO:0016020|GO:0005507|GO:0016491|GO:0005576|GO:0005615|GO:0046872|GO:0005044	100007805	chr10	100007746	-	hs|10q24.2	NM_032211	lysyl oxidase-like 4	LOXL4	chr10:100007805-100007746	NM_032211	Hs.306814
A_23_P203439	4.44572	-4.44572	-2.15242	down	FALSE	Homo sapiens potassium voltage-gated channel, Shaw-related subfamily, member 1 (KCNC1), transcript variant B, mRNA [NM_004976]	3746	GO:0005244|GO:0016020|GO:0008076|GO:0005249|GO:0016021|GO:0055085|GO:0006813|GO:0006811	17793997	chr11	17793938	+	hs|11p15.1	NM_004976	potassium voltage-gated channel, Shaw-related subfamily, member 1	KCNC1	chr11:17793938-17793997	NM_004976	Hs.552896
A_33_P3738458	4.44541	-4.44541	-2.15232	down	FALSE	Homo sapiens tensin 1 (TNS1), mRNA [NM_022648]	7145	GO:0005515|GO:0030055|GO:0005737|GO:0016477|GO:0007044|GO:0003779|GO:0005856|GO:0005925	218667628	chr2	218667569	-	hs|2q35	NM_022648	tensin 1	TNS1	chr2:218667628-218667569	NM_022648	Hs.471381
A_24_P406601	4.43684	-4.43684	-2.14953	down	FALSE	Homo sapiens olfactomedin 1 (OLFM1), transcript variant 1, mRNA [NM_014279]	10439	GO:0005515|GO:0005783|GO:0005788|GO:0007275|GO:0051259|GO:0005615|GO:0007399	138012881	chr9	138012822	+	hs|9q34.3	NM_014279	olfactomedin 1	OLFM1	chr9:138012822-138012881	NM_014279	Hs.522484
A_23_P110253	4.40663	-4.40663	-2.13968	down	FALSE	Homo sapiens v-kit Hardy-Zuckerman 4 feline sarcoma viral oncogene homolog (KIT), transcript variant 1, mRNA [NM_000222]	3815	GO:0005515|GO:0019221|GO:0007286|GO:0005615|GO:0035234|GO:0007243|GO:0043069|GO:0000166|GO:0005020|GO:0004872|GO:0009314|GO:0030097|GO:0002320|GO:0006687|GO:0018108|GO:0005524|GO:0010628|GO:0007165|GO:0002573|GO:0048070|GO:0016020|GO:0004713|GO:0002318|GO:0016021|GO:0007169|GO:0004716|GO:0008584|GO:0009897	55606570	chr4	55606511	+	hs|4q12	NM_000222	v-kit Hardy-Zuckerman 4 feline sarcoma viral oncogene homolog	KIT	chr4:55606511-55606570	NM_000222	Hs.479754
A_24_P88696	4.40293	-4.40293	-2.13846	down	FALSE	Homo sapiens secretogranin II (SCG2), mRNA [NM_003469]	7857	GO:0005515|GO:0043066|GO:0009306|GO:0006928|GO:0005576|GO:0001525|GO:0042056|GO:0005125|GO:0005615|GO:0050918|GO:0050930|GO:0035556|GO:0005622|GO:0006954|GO:0001938|GO:0043542|GO:0000165|GO:0001937|GO:0048245|GO:0030141	224462528	chr2	224462469	-	hs|2q36.1	NM_003469	secretogranin II	SCG2	chr2:224462528-224462469	NM_003469	Hs.516726
A_32_P220463	4.39583	-4.39583	-2.13614	down	FALSE	Homo sapiens fibrillarin-like 1 (FBLL1), non-coding RNA [NR_024356]	345630	GO:0030529|GO:0006364|GO:0003723|GO:0008168|GO:0005730|GO:0005634|GO:0016740|GO:0008033	167957622	chr5	167957563	+	hs|5q34	NR_024356	fibrillarin-like 1	FBLL1	chr5:167957563-167957622	NR_024356
A_33_P3284763	4.39396	-4.39396	-2.13552	down	FALSE	Homo sapiens dystrophin (DMD), transcript variant Dp140b, mRNA [NM_004021]	1756	GO:0050998|GO:0005515|GO:0030018|GO:0030055|GO:0002162|GO:0045202|GO:0005634|GO:0046872|GO:0046716|GO:0005829|GO:0021629|GO:0005737|GO:0016010|GO:0005856|GO:0008307|GO:0044306|GO:0005792|GO:0006355|GO:0030049|GO:0009986|GO:0043043|GO:0003779|GO:0045213|GO:0005626|GO:0030165|GO:0042383|GO:0007517|GO:0005178|GO:0007519|GO:0048812|GO:0005200|GO:0043034|GO:0045121|GO:0008270	31152279	chrX	31152220	-	hs|Xp21.2	NM_004021	dystrophin	DMD	chrX:31152279-31152220	NM_004021	Hs.495912
A_23_P128084	4.39267	-4.39267	-2.1351	down	FALSE	Homo sapiens integrin, alpha 7 (ITGA7), transcript variant 2, mRNA [NM_002206]	3679	GO:0008305|GO:0007517|GO:0007160|GO:0005886|GO:0007229|GO:0008360|GO:0004872|GO:0016021|GO:0007155	56078479	chr12	56078420	-	hs|12q13.2	NM_002206	integrin, alpha 7	ITGA7	chr12:56078479-56078420	NM_002206	Hs.524484
A_33_P3338220	4.39164	-4.39164	-2.13476	down	FALSE	Homo sapiens SH2 domain containing 7 (SH2D7), mRNA [NM_001101404]	646892		78396309	chr15	78396250	+	hs|15q25.1	NM_001101404	SH2 domain containing 7	SH2D7	chr15:78396250-78396309	NM_001101404	Hs.569511
A_19_P00813085	4.3869	-4.3869	-2.1332	down	FALSE	BROAD lincRNAs version v2 (http://www.broadinstitute.org/genome_bio/human_lincrnas/)			25267633	chr15	25267574	+	hs|15q12			XLOC_011183	chr15:25267574-25267633
A_33_P3398406	4.37577	-4.37577	-2.12954	down	FALSE	Homo sapiens glucagon-like peptide 2 receptor (GLP2R), mRNA [NM_004246]	9340	GO:0008284|GO:0005886|GO:0004930|GO:0007188|GO:0016021|GO:0004967	9765406	chr17	9765347	+	hs|17p13.1	NM_004246	glucagon-like peptide 2 receptor	GLP2R	chr17:9765347-9765406	NM_004246	Hs.248202
A_33_P3296862	4.37436	-4.37436	-2.12907	down	FALSE	Homo sapiens chromosome 16 open reading frame 89 (C16orf89), transcript variant 1, mRNA [NM_152459]	146556	GO:0005576	5094253	chr16	5094194	-	hs|16p13.3	NM_152459	chromosome 16 open reading frame 89	C16orf89	chr16:5094253-5094194	NM_152459	Hs.11782
A_24_P319736	4.37294	-4.37294	-2.1286	down	FALSE	Homo sapiens Meis homeobox 1 (MEIS1), mRNA [NM_002398]	4211	GO:0043565|GO:0005515|GO:0005667|GO:0003700|GO:0046982|GO:0002089|GO:0003705|GO:0060216|GO:0007275|GO:0005634|GO:0001525	66799385	chr2	66799326	+	hs|2p14	NM_002398	Meis homeobox 1	MEIS1	chr2:66799326-66799385	NM_002398	Hs.526754
A_32_P157927	4.37061	-4.37061	-2.12784	down	FALSE	immunoglobulin kappa variable 4-1 [Source:HGNC Symbol;Acc:5834] [ENST00000390243]			89185479	chr2	89185420	+	hs|2p11.2	S62210			chr2:89185420-89185479		Hs.592929
A_24_P205130	4.36927	-4.36927	-2.12739	down	FALSE	Homo sapiens formin binding protein 1 (FNBP1), mRNA [NM_015033]	23048	GO:0005515|GO:0005737|GO:0005886|GO:0016023|GO:0005856|GO:0005938|GO:0005764|GO:0042802|GO:0008289|GO:0007399|GO:0006897	132649836	chr9	132649777	-	hs|9q34.11	NM_015033	formin binding protein 1	FNBP1	chr9:132649836-132649777	NM_015033	Hs.189409
A_33_P3363485	4.36806	-4.36806	-2.12699	down	FALSE	Homo sapiens sine oculis binding protein homolog (Drosophila) (SOBP), mRNA [NM_018013]	55084	GO:0046872	107827628	chr6	107827569	+	hs|6q21	NM_018013	sine oculis binding protein homolog (Drosophila)	SOBP	chr6:107827569-107827628	NM_018013	Hs.445244
A_23_P356004	4.36386	-4.36386	-2.1256	down	FALSE	Homo sapiens Kv channel interacting protein 3, calsenilin (KCNIP3), transcript variant 1, mRNA [NM_013434]	30818	GO:0005244|GO:0005794|GO:0006357|GO:0005886|GO:0005783|GO:0003714|GO:0005509|GO:0006915|GO:0005267|GO:0005634|GO:0000122|GO:0008022|GO:0003677|GO:0019233|GO:0005829|GO:0043523|GO:0007165|GO:0005737|GO:0007610|GO:0048265|GO:0006813|GO:0005216|GO:0048306|GO:0006811	96051825	chr2	96051766	+	hs|2q11.1	NM_013434	Kv channel interacting protein 3, calsenilin	KCNIP3	chr2:96051766-96051825	NM_013434	Hs.437376
A_24_P194688	4.34779	-4.34779	-2.12028	down	FALSE	Homo sapiens EF-hand domain family, member A2 (EFHA2), mRNA [NM_181723]	286097	GO:0016020|GO:0005509|GO:0016021	16979941	chr8	16979882	+	hs|8p22	NM_181723	EF-hand domain family, member A2	EFHA2	chr8:16979882-16979941	NM_181723	Hs.403594
A_23_P48585	4.34254	-4.34254	-2.11854	down	FALSE	Homo sapiens sal-like 2 (Drosophila) (SALL2), mRNA [NM_005407]	6297	GO:0005622|GO:0006355|GO:0003700|GO:0008270|GO:0005634|GO:0003677|GO:0046872|GO:0006351	21989302	chr14	21989243	-	hs|14q11.2	NM_005407	sal-like 2 (Drosophila)	SALL2	chr14:21989302-21989243	NM_005407	Hs.416358
A_23_P136936	4.33659	-4.33659	-2.11656	down	FALSE	Homo sapiens synaptophysin (SYP), mRNA [NM_003179]	6855	GO:0044306|GO:0005215|GO:0030054|GO:0005509|GO:0048499|GO:0045202|GO:0031410|GO:0042802|GO:0043234|GO:0042734|GO:0016020|GO:0015485|GO:0030285|GO:0048169|GO:0016188|GO:0016021|GO:0017075|GO:0019717|GO:0048172|GO:0042169	49044616	chrX	49044557	-	hs|Xp11.23	NM_003179	synaptophysin	SYP	chrX:49044616-49044557	NM_003179	Hs.632804
A_33_P3215635	4.33379	-4.33379	-2.11563	down	FALSE	Homo sapiens cholinergic receptor, nicotinic, beta 2 (neuronal) (CHRNB2), mRNA [NM_000748]	1141	GO:0030054|GO:0007605|GO:0045202|GO:0060084|GO:0042220|GO:0045759|GO:0006939|GO:0015464|GO:0045211|GO:0042166|GO:0007613|GO:0007612|GO:0001661|GO:0015276|GO:0008306|GO:0051963|GO:0007271|GO:0005892|GO:0042113|GO:0032226|GO:0032225|GO:0008542|GO:0035176|GO:0050877|GO:0005216|GO:0021631|GO:0009897|GO:0004889|GO:0005230|GO:0051899|GO:0005886|GO:0030890|GO:0045471|GO:0007268|GO:0045188|GO:0014059|GO:…	154552351	chr1	154552292	+	hs|1q21.3	NM_000748	cholinergic receptor, nicotinic, beta 2 (neuronal)	CHRNB2	chr1:154552292-154552351	NM_000748	Hs.2306
A_23_P406025	4.33087	-4.33087	-2.11466	down	FALSE	Homo sapiens prune homolog 2 (Drosophila) (PRUNE2), mRNA [NM_015225]	158471	GO:0016462|GO:0005737|GO:0051318|GO:0006915|GO:0006917|GO:0046872	79226442	chr9	79226383	-	hs|9q21.2	NM_015225	prune homolog 2 (Drosophila)	PRUNE2	chr9:79226442-79226383	NM_015225	Hs.262857
A_33_P3409467	4.32834	-4.32834	-2.11381	down	FALSE	Homo sapiens glucagon receptor (GCGR), mRNA [NM_000160]	2642	GO:0005886|GO:0007584|GO:0006091|GO:0006887|GO:0004967|GO:0006112|GO:0009755|GO:0071377|GO:0008217|GO:0007188|GO:0007189|GO:0016021|GO:0017046|GO:0005768	79771877	chr17	79771818	+	hs|17q25.3	NM_000160	glucagon receptor	GCGR	chr17:79771818-79771877	NM_000160	Hs.208
A_33_P3419696	4.32509	-4.32509	-2.11273	down	FALSE	Homo sapiens fibroblast growth factor 2 (basic) (FGF2), mRNA [NM_002006]	2247	GO:0060045|GO:0005515|GO:0001658|GO:0030308|GO:0001759|GO:0048598|GO:0048678|GO:0005615|GO:0007243|GO:0017158|GO:0060644|GO:0006935|GO:0032958|GO:0043552|GO:0060548|GO:0009887|GO:0051781|GO:0070374|GO:0051209|GO:0017134|GO:0043536|GO:0008543|GO:0042060|GO:0006700|GO:0010001|GO:0045893|GO:0045892|GO:0008083|GO:0043537|GO:0008286|GO:0008284|GO:0008285|GO:0060591|GO:0030324|GO:0002042|GO:0007268|GO:…	123819390	chr4	123819331	+	hs|4q28.1	NM_002006	fibroblast growth factor 2 (basic)	FGF2	chr4:123819331-123819390	NM_002006	Hs.284244
A_33_P3319810	4.31447	-4.31447	-2.10918	down	FALSE	Homo sapiens family with sequence similarity 123C (FAM123C), transcript variant 1, mRNA [NM_152698]	205147		131525707	chr2	131525648	+	hs|2q21.1	NM_152698	family with sequence similarity 123C	FAM123C	chr2:131525648-131525707	NM_152698	Hs.369289
A_23_P413888	4.31182	-4.31182	-2.1083	down	FALSE	Homo sapiens solute carrier family 35, member F1 (SLC35F1), mRNA [NM_001029858]	222553	GO:0016020|GO:0006810|GO:0016021	118638368	chr6	118638309	+	hs|6q22.31	NM_001029858	solute carrier family 35, member F1	SLC35F1	chr6:118638309-118638368	NM_001029858	Hs.654841
A_19_P00812308	4.3077	-4.3077	-2.10692	down	FALSE	BROAD lincRNAs version v2 (http://www.broadinstitute.org/genome_bio/human_lincrnas/)			86522607	chr16	86522548	-	hs|16q24.2			XLOC_012046	chr16:86522607-86522548
A_33_P3429242	4.30738	-4.30738	-2.10681	down	FALSE	Homo sapiens cDNA clone IMAGE:5217034. [BC041468]	339988		6689284	chr4	6689225	-	hs|4p16.1	BC041468	hypothetical LOC339988	LOC339988	chr4:6689284-6689225		Hs.434746
A_23_P85015	4.30542	-4.30542	-2.10615	down	FALSE	Homo sapiens monoamine oxidase B (MAOB), nuclear gene encoding mitochondrial protein, mRNA [NM_000898]	4129	GO:0051412|GO:0006805|GO:0045471|GO:0042493|GO:0050660|GO:0005743|GO:0009055|GO:0009636|GO:0010269|GO:0005741|GO:0005740|GO:0048545|GO:0010044|GO:0042803|GO:0014063|GO:0045964|GO:0005739|GO:0008131|GO:0016020|GO:0032496|GO:0016491|GO:0016021	43626337	chrX	43626278	-	hs|Xp11.3	NM_000898	monoamine oxidase B	MAOB	chrX:43626337-43626278	NM_000898	Hs.654473
A_23_P212241	4.30359	-4.30359	-2.10554	down	FALSE	Homo sapiens cell adhesion molecule with homology to L1CAM (close homolog of L1) (CHL1), mRNA [NM_006614]	10752	GO:0007165|GO:0005886|GO:0007411|GO:0005578|GO:0007275|GO:0005576|GO:0016021|GO:0007155|GO:0030154|GO:0007399	450189	chr3	450130	+	hs|3p26.3	NM_006614	cell adhesion molecule with homology to L1CAM (close homolog of L1)	CHL1	chr3:450130-450189	NM_006614	Hs.148909
A_33_P3416966	4.30088	-4.30088	-2.10463	down	FALSE	Homo sapiens chromosome 6 open reading frame 168 (C6orf168), mRNA [NM_032511]	84553		99727411	chr6	99727352	-	hs|6q16.2	NM_032511	chromosome 6 open reading frame 168	C6orf168	chr6:99727411-99727352	NM_032511	Hs.573245
A_23_P151529	4.29855	-4.29855	-2.10385	down	FALSE	Homo sapiens chromosome 14 open reading frame 132 (C14orf132), non-coding RNA [NR_023938]	56967	GO:0016020|GO:0016021	96559907	chr14	96559848	+	hs|14q32.2	NR_023938	chromosome 14 open reading frame 132	C14orf132	chr14:96559848-96559907	NR_023938	Hs.6434
A_24_P479551	4.29202	-4.29202	-2.10166	down	FALSE	Homo sapiens ubiquitin-conjugating enzyme E2Q family-like 1 (UBE2QL1), mRNA [NM_001145161]	134111	GO:0004842|GO:0016881|GO:0000166|GO:0016874|GO:0005524	6491711	chr5	6491652	+	hs|5p15.31	NM_001145161	ubiquitin-conjugating enzyme E2Q family-like 1	UBE2QL1	chr5:6491652-6491711	NM_001145161	Hs.126856
A_24_P206624	4.28129	-4.28129	-2.09804	down	FALSE	Homo sapiens fibroblast growth factor receptor 2 (FGFR2), transcript variant 2, mRNA [NM_022970]	2263	GO:0005515|GO:0001657|GO:0007409|GO:0009791|GO:0021860|GO:0031069|GO:0048608|GO:0009880|GO:0000166|GO:0009887|GO:0005938|GO:0042472|GO:0048286|GO:0009986|GO:0017134|GO:0010453|GO:0030916|GO:0000122|GO:0045787|GO:0001701|GO:0045165|GO:0008543|GO:0016049|GO:0008286|GO:0008284|GO:0021847|GO:0005886|GO:0030324|GO:0007267|GO:0030177|GO:0005634|GO:0030282|GO:0048730|GO:0005737|GO:0035264|GO:0035265|GO:…	123243276	chr10	123243217	-	hs|10q26.13	NM_022970	fibroblast growth factor receptor 2	FGFR2	chr10:123243276-123243217	NM_022970	Hs.533683
A_33_P3221408	4.27955	-4.27955	-2.09746	down	FALSE	Homo sapiens netrin G1 (NTNG1), transcript variant 1, mRNA [NM_001113226]	22854	GO:0005515|GO:0005886|GO:0007275|GO:0007409|GO:0046658|GO:0030154|GO:0007399	108024396	chr1	108024337	+	hs|1p13.3	NM_001113226	netrin G1	NTNG1	chr1:108024337-108024396	NM_001113226	Hs.657434
A_23_P45025	4.26888	-4.26888	-2.09386	down	FALSE	Homo sapiens mitogen-activated protein kinase 10 (MAPK10), transcript variant 3, mRNA [NM_138980]	5602	GO:0005515|GO:0034142|GO:0005886|GO:0051403|GO:0005829|GO:0005739|GO:0051090|GO:0004705|GO:0002756|GO:0005737|GO:0000166|GO:0002755|GO:0034138|GO:0004708|GO:0004707|GO:0016772|GO:0034130|GO:0034134|GO:0007254|GO:0002224|GO:0007258|GO:0005524|GO:0007165|GO:0008063|GO:0004674|GO:0045087|GO:0005654	86938098	chr4	86938039	-	hs|4q21.3	NM_138980	mitogen-activated protein kinase 10	MAPK10	chr4:86938098-86938039	NM_138980	Hs.125503
A_23_P140375	4.26781	-4.26781	-2.0935	down	FALSE	Homo sapiens neuroglobin (NGB), mRNA [NM_021257]	58157	GO:0019825|GO:0005833|GO:0006810|GO:0005344|GO:0046872|GO:0020037|GO:0015671	77732229	chr14	77732170	-	hs|14q24.3	NM_021257	neuroglobin	NGB	chr14:77732229-77732170	NM_021257	Hs.274363
A_33_P3358923	4.26522	-4.26522	-2.09262	down	FALSE	Homo sapiens B and T lymphocyte associated (BTLA), transcript variant 1, mRNA [NM_181780]	151888	GO:0005886|GO:0031295|GO:0004872|GO:0016021	112182997	chr3	112182938	-	hs|3q13.2	NM_181780	B and T lymphocyte associated	BTLA	chr3:112182997-112182938	NM_181780	Hs.445162
A_33_P3379886	4.26462	-4.26462	-2.09242	down	FALSE	Homo sapiens fibroblast growth factor 2 (basic) (FGF2), mRNA [NM_002006]	2247	GO:0060045|GO:0005515|GO:0001658|GO:0030308|GO:0001759|GO:0048598|GO:0048678|GO:0005615|GO:0007243|GO:0017158|GO:0060644|GO:0006935|GO:0032958|GO:0043552|GO:0060548|GO:0009887|GO:0051781|GO:0070374|GO:0051209|GO:0017134|GO:0043536|GO:0008543|GO:0042060|GO:0006700|GO:0010001|GO:0045893|GO:0045892|GO:0008083|GO:0043537|GO:0008286|GO:0008284|GO:0008285|GO:0060591|GO:0030324|GO:0002042|GO:0007268|GO:…	123819376	chr4	123819317	+	hs|4q28.1	NM_002006	fibroblast growth factor 2 (basic)	FGF2	chr4:123819317-123819376	NM_002006	Hs.284244
A_24_P165450	4.25967	-4.25967	-2.09074	down	FALSE	Homo sapiens tubulin tyrosine ligase-like family, member 7 (TTLL7), mRNA [NM_024686]	79739	GO:0005929|GO:0005737|GO:0004835|GO:0016874|GO:0043204|GO:0007275|GO:0005932|GO:0005856|GO:0030425|GO:0030154|GO:0006464|GO:0007399	84369815	chr1	84356159	-	hs|1p31.1	NM_024686	tubulin tyrosine ligase-like family, member 7	TTLL7	chr1:84369815-84356159	NM_024686	Hs.445826
A_33_P3408320	4.25398	-4.25398	-2.08881	down	FALSE	Homo sapiens ceramide synthase 1 (CERS1), transcript variant 2, mRNA [NM_198207]	10715	GO:0006665|GO:0005792|GO:0003674|GO:0008610|GO:0005794|GO:0016020|GO:0000139|GO:0005783|GO:0005789|GO:0050291|GO:0016021|GO:0046513	18988778	chr19	18988719	-	hs|19p13.11	NM_198207	ceramide synthase 1	CERS1	chr19:18988778-18988719	NM_198207	Hs.412355
A_33_P3385371	4.25338	-4.25338	-2.08861	down	FALSE	Homo sapiens nucleosome assembly protein 1-like 6 (NAP1L6), non-coding RNA [NR_027291]	645996	GO:0006334|GO:0005634	72345959	chrX	72345900	-	hs|Xq13.2	NR_027291	nucleosome assembly protein 1-like 6	NAP1L6	chrX:72345959-72345900	NR_027291	Hs.617486
A_33_P3302777	4.25304	-4.25304	-2.0885	down	FALSE	Homo sapiens doublecortin-like kinase 1 (DCLK1), transcript variant 1, mRNA [NM_004734]	9201	GO:0007275|GO:0007417|GO:0009615|GO:0005524|GO:0030154|GO:0007399|GO:0035556|GO:0004672|GO:0000166|GO:0004674|GO:0005887|GO:0016301|GO:0016197|GO:0006468|GO:0005057	36686066	chr13	36686007	-	hs|13q13.3	NM_004734	doublecortin-like kinase 1	DCLK1	chr13:36686066-36686007	NM_004734	Hs.507755
A_23_P66241	4.25284	-4.25284	-2.08843	down	FALSE	Homo sapiens metallothionein 1M (MT1M), mRNA [NM_176870]	4499	GO:0046872	56667869	chr16	56667810	+	hs|16q12.2	NM_176870	metallothionein 1M	MT1M	chr16:56667810-56667869	NM_176870	Hs.647370
A_23_P203115	4.24852	-4.24852	-2.08696	down	FALSE	Homo sapiens transmembrane protein 25 (TMEM25), transcript variant 1, mRNA [NM_032780]	84866	GO:0005886|GO:0005576|GO:0016021	118406533	chr11	118406474	+	hs|11q23.3	NM_032780	transmembrane protein 25	TMEM25	chr11:118406474-118406533	NM_032780	Hs.564188
A_33_P3332982	4.24417	-4.24417	-2.08548	down	FALSE	immunoglobulin lambda variable 7-46 (gene/pseudogene) [Source:HGNC Symbol;Acc:5930] [ENST00000390295]			22724311	chr22	22724252	+	hs|22q11.22	M80915			chr22:22724252-22724311		Hs.658054
A_23_P134914	4.23978	-4.23978	-2.08399	down	FALSE	Homo sapiens lymphocyte antigen 6 complex, locus H (LY6H), transcript variant 1, mRNA [NM_002347]	4062	GO:0005886|GO:0009887|GO:0031225|GO:0007399	144239812	chr8	144239753	-	hs|8q24.3	NM_002347	lymphocyte antigen 6 complex, locus H	LY6H	chr8:144239812-144239753	NM_002347	Hs.159590
A_33_P3220545	4.2354	-4.2354	-2.0825	down	FALSE	Homo sapiens solute carrier family 6 (neutral amino acid transporter), member 19 (SLC6A19), mRNA [NM_001003841]	340024	GO:0005886|GO:0005328|GO:0007584|GO:0006865|GO:0003333|GO:0055085|GO:0034641|GO:0015171|GO:0005887|GO:0006836|GO:0015175|GO:0006811|GO:0015293	1223375	chr5	1223316	+	hs|5p15.33	NM_001003841	solute carrier family 6 (neutral amino acid transporter), member 19	SLC6A19	chr5:1223316-1223375	NM_001003841	Hs.481478
A_33_P3317948	4.23203	-4.23203	-2.08135	down	FALSE	Homo sapiens TP73 antisense RNA 1 (non-protein coding) (TP73-AS1), transcript variant 1, non-coding RNA [NR_033711]	57212	GO:0005576	3652607	chr1	3652548	-	hs|1p36.32	NR_033711	TP73 antisense RNA 1 (non-protein coding)	TP73-AS1	chr1:3652607-3652548	NR_033711	Hs.49658
A_32_P800799	4.22802	-4.22802	-2.07998	down	FALSE	Homo sapiens potassium voltage-gated channel, subfamily G, member 3 (KCNG3), transcript variant 1, mRNA [NM_133329]	170850	GO:0005515|GO:0005244|GO:0005886|GO:0005783|GO:0008076|GO:0005249|GO:0016021|GO:0055085|GO:0006813|GO:0006811	42669459	chr2	42669400	-	hs|2p21	NM_133329	potassium voltage-gated channel, subfamily G, member 3	KCNG3	chr2:42669459-42669400	NM_133329	Hs.352633
A_23_P76136	4.22755	-4.22755	-2.07982	down	FALSE	Homo sapiens tetraspanin 11 (TSPAN11), mRNA [NM_001080509]	441631	GO:0016020|GO:0016021	31149459	chr12	31149400	+	hs|12p11.21	NM_001080509	tetraspanin 11	TSPAN11	chr12:31149400-31149459	NM_001080509	Hs.505141
A_33_P3392525	4.21975	-4.21975	-2.07716	down	FALSE	Homo sapiens ADP-ribosylation factor-like 4D (ARL4D), mRNA [NM_001661]	379	GO:0006184|GO:0005622|GO:0005515|GO:0005737|GO:0009306|GO:0005886|GO:0000166|GO:0007264|GO:0005730|GO:0003924|GO:0005634|GO:0005525	41478500	chr17	41478441	+	hs|17q21.31	NM_001661	ADP-ribosylation factor-like 4D	ARL4D	chr17:41478441-41478500	NM_001661	Hs.183153
A_24_P107317	4.21905	-4.21905	-2.07692	down	FALSE	Homo sapiens ubiquitin specific peptidase 2 (USP2), transcript variant 1, mRNA [NM_004205]	9099	GO:0005515|GO:0006511|GO:0048471|GO:0005813|GO:0016579|GO:0030332|GO:0050821|GO:0005634|GO:0000122|GO:0048642|GO:0048643|GO:0046872|GO:0042802|GO:0004197|GO:0045931|GO:0005737|GO:0007049|GO:0007517|GO:0008233|GO:0004221|GO:0005938|GO:0031625	119226761	chr11	119226702	-	hs|11q23.3	NM_004205	ubiquitin specific peptidase 2	USP2	chr11:119226761-119226702	NM_004205	Hs.524085
A_24_P792124	4.21753	-4.21753	-2.0764	down	FALSE	Homo sapiens sodium channel, voltage-gated, type IX, alpha subunit (SCN9A), mRNA [NM_002977]	6335	GO:0005244|GO:0016020|GO:0005248|GO:0001518|GO:0016021|GO:0006814|GO:0055085|GO:0006811	167052099	chr2	167052040	-	hs|2q24.3	NM_002977	sodium channel, voltage-gated, type IX, alpha subunit	SCN9A	chr2:167052099-167052040	NM_002977	Hs.439145
A_23_P48229	4.2116	-4.2116	-2.07437	down	FALSE	Homo sapiens potassium voltage-gated channel, shaker-related subfamily, member 1 (episodic ataxia with myokymia) (KCNA1), mRNA [NM_000217]	3736	GO:0005251|GO:0015079|GO:0005244|GO:0044224|GO:0005267|GO:0007268|GO:0055085|GO:0016324|GO:0016020|GO:0008076|GO:0016021|GO:0006813|GO:0071805|GO:0006811	5021969	chr12	5021910	+	hs|12p13.32	NM_000217	potassium voltage-gated channel, shaker-related subfamily, member 1 (episodic ataxia with myokymia)	KCNA1	chr12:5021910-5021969	NM_000217	Hs.416139
A_33_P3385750	4.20539	-4.20539	-2.07224	down	FALSE	Homo sapiens zinc finger protein 793 (ZNF793), mRNA [NM_001013659]	390927	GO:0005622|GO:0006355|GO:0008270|GO:0005634|GO:0003677|GO:0046872	38034187	chr19	38034128	+	hs|19q13.12	NM_001013659	zinc finger protein 793	ZNF793	chr19:38034128-38034187	NM_001013659	Hs.568010
A_24_P95723	4.20449	-4.20449	-2.07193	down	FALSE	Homo sapiens KIAA0125 (KIAA0125), non-coding RNA [NR_026800]	9834		106398385	chr14	106398326	+	hs|14q32.33	NR_026800	KIAA0125	KIAA0125	chr14:106398326-106398385	NR_026800	Hs.649259
A_32_P77098	4.19355	-4.19355	-2.06817	down	FALSE	Homo sapiens transmembrane protein 200B (TMEM200B), transcript variant 2, mRNA [NM_001003682]	399474	GO:0016020|GO:0016021	29446697	chr1	29446638	-	hs|1p35.3	NM_001003682	transmembrane protein 200B	TMEM200B	chr1:29446697-29446638	NM_001003682	Hs.712722
A_24_P3005	4.19275	-4.19275	-2.0679	down	FALSE	Homo sapiens sodium channel, voltage-gated, type IX, alpha subunit (SCN9A), mRNA [NM_002977]	6335	GO:0005244|GO:0016020|GO:0005248|GO:0001518|GO:0016021|GO:0006814|GO:0055085|GO:0006811	167055617	chr2	167055558	-	hs|2q24.3	NM_002977	sodium channel, voltage-gated, type IX, alpha subunit	SCN9A	chr2:167055617-167055558	NM_002977	Hs.439145
A_23_P88626	4.19214	-4.19214	-2.06769	down	FALSE	Homo sapiens alanyl (membrane) aminopeptidase (ANPEP), mRNA [NM_001150]	290	GO:0012506|GO:0042277|GO:0005793|GO:0006725|GO:0005886|GO:0031983|GO:0005625|GO:0007275|GO:0001525|GO:0046872|GO:0030154|GO:0005829|GO:0005737|GO:0005887|GO:0044419|GO:0004177|GO:0035814|GO:0006508|GO:0008270|GO:0004872|GO:0008233|GO:0008237	90334236	chr15	90333766	-	hs|15q26.1	NM_001150	alanyl (membrane) aminopeptidase	ANPEP	chr15:90334236-90333766	NM_001150	Hs.1239
A_23_P204885	4.18998	-4.18998	-2.06694	down	FALSE	Homo sapiens protocadherin 20 (PCDH20), mRNA [NM_022843]	64881	GO:0005886|GO:0005509|GO:0016021|GO:0007155|GO:0007156	61984425	chr13	61984366	-	hs|13q21.2	NM_022843	protocadherin 20	PCDH20	chr13:61984425-61984366	NM_022843	Hs.391781
A_23_P83184	4.1899	-4.1899	-2.06692	down	FALSE	Homo sapiens lipocalin 6 (LCN6), mRNA [NM_198946]	158062	GO:0007338|GO:0005488|GO:0005576	139640336	chr9	139639714	-	hs|9q34.3	NM_198946	lipocalin 6	LCN6	chr9:139640336-139639714	NM_198946	Hs.522504
A_23_P167818	4.18851	-4.18851	-2.06644	down	FALSE	Homo sapiens family with sequence similarity 184, member A (FAM184A), transcript variant 1, mRNA [NM_024581]	79632	GO:0008150|GO:0003674|GO:0005575	119281299	chr6	119281240	-	hs|6q22.31	NM_024581	family with sequence similarity 184, member A	FAM184A	chr6:119281299-119281240	NM_024581	Hs.443789
A_23_P50786	4.18653	-4.18653	-2.06576	down	FALSE	Homo sapiens CAP-GLY domain containing linker protein 3 (CLIP3), transcript variant 2, mRNA [NM_015526]	25999	GO:0008017|GO:0005792|GO:0031115|GO:0043065|GO:0005794|GO:0005795|GO:0005886|GO:0035594|GO:0018230|GO:0044091|GO:0032588|GO:0010828|GO:0045807|GO:0005737|GO:0031901|GO:0001934|GO:0045444|GO:0045121|GO:0072321|GO:0055038|GO:0090004	36505796	chr19	36505737	-	hs|19q13.12	NM_015526	CAP-GLY domain containing linker protein 3	CLIP3	chr19:36505796-36505737	NM_015526	Hs.466539
A_23_P86021	4.18281	-4.18281	-2.06447	down	FALSE	Homo sapiens selenium binding protein 1 (SELENBP1), mRNA [NM_003944]	8991	GO:0005515|GO:0008430|GO:0005737|GO:0016020|GO:0005730|GO:0005634|GO:0015031|GO:0005829	151336906	chr1	151336847	-	hs|1q21.3	NM_003944	selenium binding protein 1	SELENBP1	chr1:151336906-151336847	NM_003944	Hs.632460
A_23_P84705	4.17867	-4.17867	-2.06304	down	FALSE	Homo sapiens tumor necrosis factor receptor superfamily, member 13B (TNFRSF13B), mRNA [NM_012452]	23495	GO:0005515|GO:0001782|GO:0016020|GO:0005887|GO:0030889|GO:0004872|GO:0009897|GO:0007166	16852130	chr17	16852071	-	hs|17p11.2	NM_012452	tumor necrosis factor receptor superfamily, member 13B	TNFRSF13B	chr17:16852130-16852071	NM_012452	Hs.158341
A_33_P3270863	4.17532	-4.17532	-2.06189	down	FALSE	Homo sapiens xanthine dehydrogenase (XDH), mRNA [NM_000379]	7498	GO:0008762|GO:0005506|GO:0051537|GO:0004854|GO:0004855|GO:0050660|GO:0016614|GO:0009055|GO:0055086|GO:0005576|GO:0046872|GO:0042803|GO:0005829|GO:0043546|GO:0005737|GO:0006195|GO:0005488|GO:0006144|GO:0009115|GO:0005777	31557247	chr2	31557188	-	hs|2p23.1	NM_000379	xanthine dehydrogenase	XDH	chr2:31557247-31557188	NM_000379	Hs.250
A_33_P3277075	4.17376	-4.17376	-2.06135	down	FALSE	Homo sapiens gamma-aminobutyric acid (GABA) A receptor, beta 3 (GABRB3), transcript variant 1, mRNA [NM_000814]	2562	GO:0005230|GO:0030054|GO:0005886|GO:0004890|GO:0034707|GO:0045202|GO:0007268|GO:0055085|GO:0005254|GO:0007165|GO:0034220|GO:0005887|GO:0045211|GO:0006810|GO:0004872|GO:0005216	26788916	chr15	26788857	-	hs|15q12	NM_000814	gamma-aminobutyric acid (GABA) A receptor, beta 3	GABRB3	chr15:26788916-26788857	NM_000814	Hs.302352
A_33_P3257486	4.17042	-4.17042	-2.06019	down	FALSE	immunoglobulin lambda variable 5-45 [Source:HGNC Symbol;Acc:5924] [ENST00000390296]	651536		22730725	chr22	22730666	+	hs|22q11.22	XM_001719621	immunoglobulin iota chain-like	LOC651536	chr22:22730666-22730725	XM_001719621	Hs.659929
A_23_P389897	4.16692	-4.16692	-2.05898	down	FALSE	Homo sapiens nerve growth factor receptor (NGFR), mRNA [NM_002507]	4804	GO:0005515|GO:0010468|GO:0008624|GO:0005886|GO:0031293|GO:0005634|GO:0021675|GO:0048146|GO:0030154|GO:0031069|GO:0005829|GO:0005737|GO:0007411|GO:0004872|GO:0004871|GO:0048011|GO:0048406|GO:0009986|GO:0009611|GO:0006915|GO:0005576|GO:0006916|GO:0007275|GO:0045786|GO:0007417|GO:0048635|GO:0051799|GO:0005887|GO:0040037|GO:0050771|GO:0043588|GO:0005654|GO:0016048|GO:0050772|GO:0050770|GO:0042488|GO:…	47592037	chr17	47591978	+	hs|17q21.33	NM_002507	nerve growth factor receptor	NGFR	chr17:47591978-47592037	NM_002507	Hs.415768
A_23_P250735	4.1666	-4.1666	-2.05887	down	FALSE	Homo sapiens chromobox homolog 7 (CBX7), mRNA [NM_175709]	23492	GO:0031519|GO:0005515|GO:0000792|GO:0006355|GO:0003727|GO:0000790|GO:0005634|GO:0035064|GO:0000122|GO:0016568	39527059	chr22	39527000	-	hs|22q13.1	NM_175709	chromobox homolog 7	CBX7	chr22:39527059-39527000	NM_175709	Hs.356416
A_23_P73809	4.16498	-4.16498	-2.05831	down	FALSE	Homo sapiens leucine-rich repeats and calponin homology (CH) domain containing 2 (LRCH2), mRNA [NM_020871]	57631		114345721	chrX	114345662	-	hs|Xq23	NM_020871	leucine-rich repeats and calponin homology (CH) domain containing 2	LRCH2	chrX:114345721-114345662	NM_020871	Hs.65366
A_23_P111724	4.1625	-4.1625	-2.05745	down	FALSE	Homo sapiens RUN domain containing 3B (RUNDC3B), transcript variant 1, mRNA [NM_138290]	154661		87459480	chr7	87459421	+	hs|7q21.12	NM_138290	RUN domain containing 3B	RUNDC3B	chr7:87459421-87459480	NM_138290	Hs.411488
A_23_P207201	4.15324	-4.15324	-2.05424	down	FALSE	Homo sapiens CD79b molecule, immunoglobulin-associated beta (CD79B), transcript variant 3, mRNA [NM_001039933]	974	GO:0007165|GO:0006955|GO:0005737|GO:0005794|GO:0005886|GO:0005887|GO:0005730|GO:0005634|GO:0007166|GO:0004888	62007212	chr17	62007153	-	hs|17q23.3	NM_001039933	CD79b molecule, immunoglobulin-associated beta	CD79B	chr17:62007212-62007153	NM_001039933	Hs.89575
A_23_P141505	4.15216	-4.15216	-2.05386	down	FALSE	Homo sapiens C-type lectin domain family 10, member A (CLEC10A), transcript variant 1, mRNA [NM_182906]	10462	GO:0005886|GO:0005488|GO:0045087|GO:0005529|GO:0016021|GO:0006897	6978326	chr17	6978267	-	hs|17p13.1	NM_182906	C-type lectin domain family 10, member A	CLEC10A	chr17:6978326-6978267	NM_182906	Hs.54403
A_23_P325690	4.15199	-4.15199	-2.0538	down	FALSE	Homo sapiens ankyrin repeat domain 35 (ANKRD35), mRNA [NM_144698]	148741		145568488	chr1	145568429	+	hs|1q21.1	NM_144698	ankyrin repeat domain 35	ANKRD35	chr1:145568429-145568488	NM_144698	Hs.710624
A_19_P00807437	4.14898	-4.14898	-2.05276	down	FALSE	lincRNA:chr14:96507172-96661947 forward strand			96560199	chr14	96560140	+	hs|14q32.2				chr14:96560140-96560199
A_33_P3234020	4.14801	-4.14801	-2.05242	down	FALSE	Homo sapiens immunoglobulin superfamily, DCC subclass, member 3 (IGDCC3), mRNA [NM_004884]	9543	GO:0016020|GO:0005887|GO:0050885	65619526	chr15	65619467	-	hs|15q22.31	NM_004884	immunoglobulin superfamily, DCC subclass, member 3	IGDCC3	chr15:65619526-65619467	NM_004884	Hs.128292
A_23_P310460	4.13803	-4.13803	-2.04894	down	FALSE	Homo sapiens MAM domain containing glycosylphosphatidylinositol anchor 1 (MDGA1), mRNA [NM_153487]	266727	GO:0003674|GO:0005886|GO:0007420|GO:0007275|GO:0001764|GO:0046658|GO:0030154|GO:0021527|GO:0007399	37600354	chr6	37600295	-	hs|6p21.2	NM_153487	MAM domain containing glycosylphosphatidylinositol anchor 1	MDGA1	chr6:37600354-37600295	NM_153487	Hs.437993
A_33_P3352058	4.12775	-4.12775	-2.04535	down	FALSE	PREDICTED: Homo sapiens hypothetical protein LOC100133716 (LOC100133716), mRNA [XM_001724935]	100133716		141377715	chr3	141377656	-	hs|3q23	XM_001724935	hypothetical protein LOC100133716	LOC100133716	chr3:141377715-141377656	XM_001724935	Hs.527022
A_19_P00332220	4.12108	-4.12108	-2.04302	down	FALSE	lincRNA:chr14:96548697-96561747 forward strand			96560203	chr14	96560144	+	hs|14q32.2				chr14:96560144-96560203
A_33_P3366120	4.11825	-4.11825	-2.04203	down	FALSE	Homo sapiens filamin A, alpha (FLNA), transcript variant 2, mRNA [NM_001110556]	2316	GO:0005515|GO:0005886|GO:0031267|GO:0005634|GO:0007195|GO:0015629|GO:0042993|GO:0043433|GO:0042803|GO:0045184|GO:0005829|GO:0005737|GO:0051015|GO:0001948|GO:0051764|GO:0004871|GO:0043123|GO:0005938|GO:0034989|GO:0034988|GO:0031532|GO:0042177|GO:0034329|GO:0051220|GO:0050821|GO:0030168|GO:0005576|GO:0003779|GO:0048365|GO:0007596|GO:0034394|GO:0002576|GO:0043113|GO:0017048|GO:0008134	153577323	chrX	153577264	-	hs|Xq28	NM_001110556	filamin A, alpha	FLNA	chrX:153577323-153577264	NM_001110556	Hs.195464
A_19_P00317484	4.11697	-4.11697	-2.04158	down	FALSE	lincRNA:chr3:112315643-112316945 reverse strand			112315719	chr3	112315660	-	hs|3q13.13				chr3:112315719-112315660
A_23_P382835	4.11416	-4.11416	-2.0406	down	FALSE	Homo sapiens purinergic receptor P2Y, G-protein coupled, 1 (P2RY1), mRNA [NM_002563]	5028	GO:0010469|GO:0005886|GO:0060406|GO:0007200|GO:0007204|GO:0007193|GO:0030425|GO:0005739|GO:0016323|GO:0042312|GO:0016324|GO:0046887|GO:0004872|GO:0046982|GO:0004930|GO:0007568|GO:0030168|GO:0031686|GO:0070848|GO:0010700|GO:0005524|GO:0044297|GO:0019233|GO:0009612|GO:0051100|GO:0043531|GO:0045028|GO:0007596|GO:0007420|GO:0005887|GO:0032962|GO:0042755|GO:0007166	152555797	chr3	152555738	+	hs|3q25.2	NM_002563	purinergic receptor P2Y, G-protein coupled, 1	P2RY1	chr3:152555738-152555797	NM_002563	Hs.654526
A_33_P3358606	4.10629	-4.10629	-2.03783	down	FALSE	Homo sapiens fibrous sheath interacting protein 2 (FSIP2), mRNA [NM_173651]	401024	GO:0005739|GO:0030529|GO:0003676	186662252	chr2	186662193	+	hs|2q32.1	NM_173651	fibrous sheath interacting protein 2	FSIP2	chr2:186662193-186662252	NM_173651	Hs.98025
A_23_P46039	4.09845	-4.09845	-2.03508	down	FALSE	Homo sapiens Fc receptor-like A (FCRLA), transcript variant 2, mRNA [NM_032738]	84824	GO:0005737|GO:0005576|GO:0004872|GO:0030154	161683851	chr1	161683792	+	hs|1q23.3	NM_032738	Fc receptor-like A	FCRLA	chr1:161683792-161683851	NM_032738	Hs.266331
A_23_P140290	4.09785	-4.09785	-2.03487	down	FALSE	Homo sapiens reticulon 1 (RTN1), transcript variant 1, mRNA [NM_021136]	6252	GO:0007165|GO:0016020|GO:0005783|GO:0030182|GO:0005789|GO:0030176|GO:0016021|GO:0004871	60069955	chr14	60069808	-	hs|14q23.1	NM_021136	reticulon 1	RTN1	chr14:60069955-60069808	NM_021136	Hs.368626
A_23_P354908	4.09485	-4.09485	-2.03381	down	FALSE	Homo sapiens nicotinamide nucleotide adenylyltransferase 2 (NMNAT2), transcript variant 1, mRNA [NM_015039]	23057	GO:0005794|GO:0009058|GO:0019674|GO:0016779|GO:0006767|GO:0019363|GO:0005634|GO:0005524|GO:0005737|GO:0000139|GO:0000166|GO:0000309|GO:0006766|GO:0004515|GO:0009435|GO:0016740	183217840	chr1	183217781	-	hs|1q25.3	NM_015039	nicotinamide nucleotide adenylyltransferase 2	NMNAT2	chr1:183217840-183217781	NM_015039	Hs.497123
A_33_P3687198	4.09097	-4.09097	-2.03244	down	FALSE	Homo sapiens cDNA FLJ37411 fis, clone BRAMY2028682. [AK094730]	283454		117294035	chr12	117293976	-	hs|12q24.22	AK094730	hypothetical protein LOC283454	LOC283454	chr12:117294035-117293976		Hs.26605
A_23_P35977	4.0888	-4.0888	-2.03168	down	FALSE	Homo sapiens PDZ domain containing 3 (PDZD3), transcript variant 2, mRNA [NM_024791]	79849	GO:0005515|GO:0030251|GO:0005886|GO:0045177|GO:0005624|GO:0009636|GO:0019934|GO:0008022|GO:0005829|GO:0005903|GO:0005737|GO:0030827|GO:0006833|GO:0035003|GO:0007168|GO:0008200|GO:0006811	119060567	chr11	119060508	+	hs|11q23.3	NM_024791	PDZ domain containing 3	PDZD3	chr11:119060508-119060567	NM_024791	Hs.374726
A_33_P3345389	4.08038	-4.08038	-2.0287	down	FALSE	Homo sapiens chromosome 20 open reading frame 194 (C20orf194), mRNA [NM_001009984]	25943		3230007	chr20	3229948	-	hs|20p13	NM_001009984	chromosome 20 open reading frame 194	C20orf194	chr20:3230007-3229948	NM_001009984	Hs.516853
A_33_P3291939	4.07512	-4.07512	-2.02684	down	FALSE	Homo sapiens cyclic nucleotide gated channel alpha 3 (CNGA3), transcript variant 1, mRNA [NM_001298]	1261	GO:0046549|GO:0005886|GO:0005221|GO:0055085|GO:0007165|GO:0000166|GO:0016020|GO:0030553|GO:0006810|GO:0016021|GO:0005216|GO:0007601|GO:0050896|GO:0001750|GO:0006811|GO:0015276	99013884	chr2	99013825	+	hs|2q11.2	NM_001298	cyclic nucleotide gated channel alpha 3	CNGA3	chr2:99013825-99013884	NM_001298	Hs.234785
A_32_P98227	4.07186	-4.07186	-2.02569	down	FALSE	Homo sapiens LIM domain binding 3 (LDB3), transcript variant 5, mRNA [NM_001171610]	11155	GO:0005515|GO:0048471|GO:0030018|GO:0005737|GO:0005080|GO:0008270|GO:0005856|GO:0030017|GO:0046872|GO:0031143	88495824	chr10	88495765	+	hs|10q23.2	NM_001171610	LIM domain binding 3	LDB3	chr10:88495765-88495824	NM_001171610	Hs.657271
A_19_P00805197	4.06722	-4.06722	-2.02404	down	FALSE	lincRNA:chr12:41783306-41784364 forward strand			41784238	chr12	41784179	+	hs|12q12				chr12:41784179-41784238
A_32_P143000	4.06604	-4.06604	-2.02362	down	FALSE	Homo sapiens family with sequence similarity 189, member A1 (FAM189A1), mRNA [NM_015307]	23359	GO:0016020|GO:0016021	29412755	chr15	29412696	-	hs|15q13.1	NM_015307	family with sequence similarity 189, member A1	FAM189A1	chr15:29412755-29412696	NM_015307	Hs.383564
A_23_P125717	4.05706	-4.05706	-2.02043	down	FALSE	Homo sapiens nucleosome assembly protein 1-like 3 (NAP1L3), mRNA [NM_004538]	4675	GO:0005678|GO:0006334|GO:0005634	92926556	chrX	92926497	-	hs|Xq21.32	NM_004538	nucleosome assembly protein 1-like 3	NAP1L3	chrX:92926556-92926497	NM_004538	Hs.21365
A_23_P4416	4.05652	-4.05652	-2.02024	down	FALSE	Homo sapiens zinc finger protein 287 (ZNF287), mRNA [NM_020653]	57336	GO:0005622|GO:0003700|GO:0016032|GO:0008270|GO:0005634|GO:0003677|GO:0046872	16455202	chr17	16455143	-	hs|17p11.2	NM_020653	zinc finger protein 287	ZNF287	chr17:16455202-16455143	NM_020653	Hs.99724
A_23_P112289	4.05379	-4.05379	-2.01927	down	FALSE	Homo sapiens tropomodulin 1 (TMOD1), transcript variant 1, mRNA [NM_003275]	7111	GO:0005737|GO:0030049|GO:0016020|GO:0008180|GO:0030239|GO:0030863|GO:0005634|GO:0003779|GO:0030016|GO:0005856|GO:0005523|GO:0005829	100362880	chr9	100362821	+	hs|9q22.33	NM_003275	tropomodulin 1	TMOD1	chr9:100362821-100362880	NM_003275	Hs.404289
A_19_P00320155	4.0522	-4.0522	-2.01871	down	FALSE	BROAD lincRNAs version v2 (http://www.broadinstitute.org/genome_bio/human_lincrnas/)			25365475	chr15	25365416	+	hs|15q12			XLOC_011185	chr15:25365416-25365475
A_33_P3410351	4.04909	-4.04909	-2.0176	down	FALSE	Homo sapiens glutathione S-transferase mu 2 (muscle) (GSTM2), transcript variant 1, mRNA [NM_000848]	2946	GO:0005737|GO:0042178|GO:0008152|GO:0006749|GO:0004364|GO:0016740	110212162	chr1	110212103	+	hs|1p13.3	NM_000848	glutathione S-transferase mu 2 (muscle)	GSTM2	chr1:110212103-110212162	NM_000848	Hs.279837
A_33_P3248354	4.04502	-4.04502	-2.01615	down	FALSE	Homo sapiens olfactomedin 1 (OLFM1), transcript variant 2, mRNA [NM_006334]	10439	GO:0005515|GO:0005783|GO:0005788|GO:0007275|GO:0051259|GO:0005615|GO:0007399	137987847	chr9	137987788	+	hs|9q34.3	NM_006334	olfactomedin 1	OLFM1	chr9:137987788-137987847	NM_006334	Hs.522484
A_24_P62659	4.04038	-4.04038	-2.01449	down	FALSE	Homo sapiens tetraspanin 2 (TSPAN2), mRNA [NM_005725]	10100	GO:0016020|GO:0007420|GO:0043209|GO:0016021	115591067	chr1	115591008	-	hs|1p13.2	NM_005725	tetraspanin 2	TSPAN2	chr1:115591067-115591008	NM_005725	Hs.310458
A_33_P3287158	4.037	-4.037	-2.01328	down	FALSE	Homo sapiens neuroligin 4, X-linked (NLGN4X), transcript variant 1, mRNA [NM_020742]	57502	GO:0004091|GO:0005515|GO:0031404|GO:0046622|GO:0003360|GO:0005886|GO:0009986|GO:0060079|GO:0045202|GO:0021549|GO:0002124|GO:0071625|GO:0042043|GO:0007416|GO:0045216|GO:0042803|GO:0030425|GO:0050808|GO:0005887|GO:0035176|GO:0004872|GO:0016021|GO:0007155|GO:0008049	5810305	chrX	5810246	-	hs|Xp22.32	NM_020742	neuroligin 4, X-linked	NLGN4X	chrX:5810305-5810246	NM_020742	Hs.21107
A_23_P216966	4.02903	-4.02903	-2.01043	down	FALSE	Homo sapiens prostaglandin-endoperoxide synthase 1 (prostaglandin G/H synthase and cyclooxygenase) (PTGS1), transcript variant 1, mRNA [NM_000962]	5742	GO:0006629|GO:0006805|GO:0032811|GO:0005886|GO:0005783|GO:0005634|GO:0005635|GO:0006692|GO:0046872|GO:0043231|GO:0008289|GO:0005737|GO:0004601|GO:0045907|GO:0001516|GO:0045987|GO:0042127|GO:0006633|GO:0006979|GO:0019371|GO:0051412|GO:0005792|GO:0005794|GO:0007568|GO:0004666|GO:0010243|GO:0010700|GO:0044444|GO:0005789|GO:0008217|GO:0016491|GO:0042446|GO:0016702|GO:0020037|GO:0001750	125155111	chr9	125155052	+	hs|9q33.2	NM_000962	prostaglandin-endoperoxide synthase 1 (prostaglandin G/H synthase and cyclooxygenase)	PTGS1	chr9:125155052-125155111	NM_000962	Hs.201978
A_19_P00326763	4.02251	-4.02251	-2.0081	down	FALSE	lincRNA:chr3:112308735-112318605 reverse strand			112315731	chr3	112315672	-	hs|3q13.13				chr3:112315731-112315672
A_23_P431971	4.01967	-4.01967	-2.00708	down	FALSE	Homo sapiens cartilage acidic protein 1 (CRTAC1), transcript variant 1, mRNA [NM_018058]	55118	GO:0005509|GO:0005578|GO:0005576	99640094	chr10	99640035	-	hs|10q24.2	NM_018058	cartilage acidic protein 1	CRTAC1	chr10:99640094-99640035	NM_018058	Hs.500736
A_23_P80817	4.01454	-4.01454	-2.00524	down	FALSE	Homo sapiens transgelin 3 (TAGLN3), transcript variant 1, mRNA [NM_013259]	29114	GO:0007517|GO:0007417	111719735	chr3	111719676	+	hs|3q13.2	NM_013259	transgelin 3	TAGLN3	chr3:111719676-111719735	NM_013259	Hs.169330
A_23_P25396	4.01434	-4.01434	-2.00516	down	FALSE	Homo sapiens nuclear receptor subfamily 1, group H, member 4 (NR1H4), transcript variant 3, mRNA [NM_005123]	9971	GO:0005515|GO:0034339|GO:0010467|GO:0003700|GO:0003714|GO:0003713|GO:0003707|GO:0005634|GO:0046872|GO:0006351|GO:0043565|GO:0007165|GO:0005654|GO:0008206|GO:0008270|GO:0004879|GO:0004887|GO:0030522	100957250	chr12	100957191	+	hs|12q23.1	NM_005123	nuclear receptor subfamily 1, group H, member 4	NR1H4	chr12:100957191-100957250	NM_005123	Hs.282735
A_23_P60837	4.01312	-4.01312	-2.00473	down	FALSE	Homo sapiens phosphodiesterase 3A, cGMP-inhibited (PDE3A), mRNA [NM_000921]	5139	GO:0006629|GO:0043066|GO:0008081|GO:0004115|GO:0004119|GO:0042493|GO:0047555|GO:0030168|GO:0005625|GO:0001556|GO:0005626|GO:0051591|GO:0046872|GO:0005829|GO:0040020|GO:0007165|GO:0030552|GO:0016787|GO:0016020|GO:0060282|GO:0007596|GO:0016021|GO:0006198	20833703	chr12	20833644	+	hs|12p12.2	NM_000921	phosphodiesterase 3A, cGMP-inhibited	PDE3A	chr12:20833644-20833703	NM_000921	Hs.591150
A_23_P35617	4.0106	-4.0106	-2.00382	down	FALSE	Homo sapiens phospholipase C, epsilon 1 (PLCE1), transcript variant 1, mRNA [NM_016341]	51196	GO:0045859|GO:0005515|GO:0019722|GO:0005886|GO:0008283|GO:0007200|GO:0007265|GO:0046578|GO:0006940|GO:0001558|GO:0007204|GO:0032835|GO:0007205|GO:0005829|GO:0005085|GO:0007507|GO:0004629|GO:0000187|GO:0005737|GO:0007173|GO:0007010|GO:0006651|GO:0017016|GO:0005794|GO:0048016|GO:0005509|GO:0005624|GO:0016042|GO:0008277|GO:0016787|GO:0000139|GO:0004435|GO:0005057|GO:0019899|GO:0006644	96087992	chr10	96087933	+	hs|10q23.33	NM_016341	phospholipase C, epsilon 1	PLCE1	chr10:96087933-96087992	NM_016341	Hs.655033
A_23_P69100	4.00868	-4.00868	-2.00313	down	FALSE	Homo sapiens Rho guanine nucleotide exchange factor (GEF) 26 (ARHGEF26), mRNA [NM_015595]	26084		153973829	chr3	153973770	+	hs|3q25.2	NM_015595	Rho guanine nucleotide exchange factor (GEF) 26	ARHGEF26	chr3:153973770-153973829	NM_015595	Hs.240845
A_23_P104741	4.00539	-4.00539	-2.00194	down	FALSE	Homo sapiens kin of IRRE like 3 (Drosophila) (KIRREL3), transcript variant 1, mRNA [NM_032531]	84623	GO:0030097|GO:0005515|GO:0030424|GO:0016020|GO:0005886|GO:0043198|GO:0005576|GO:0016021	126293470	chr11	126293411	-	hs|11q24.2	NM_032531	kin of IRRE like 3 (Drosophila)	KIRREL3	chr11:126293470-126293411	NM_032531	Hs.376015
A_33_P3406072	4.0049	-4.0049	-2.00177	down	FALSE	Homo sapiens FERM domain containing 3 (FRMD3), mRNA [NM_174938]	257019	GO:0008092|GO:0005737|GO:0016020|GO:0005488|GO:0016021|GO:0005856|GO:0019898	85863178	chr9	85863119	-	hs|9q21.32	NM_174938	FERM domain containing 3	FRMD3	chr9:85863178-85863119	NM_174938	Hs.709357
A_24_P120147	4.00392	-4.00392	-2.00141	down	FALSE	SH2 domain containing 6 [Source:HGNC Symbol;Acc:30439] [ENST00000481426]	284948		85661198	chr2	85660738	+	hs|2p11.2	BC110073	SH2 domain containing 6	SH2D6	chr2:85660738-85661198		Hs.209542
A_32_P152437	4.00345	-4.00345	-2.00125	down	FALSE	Homo sapiens A kinase (PRKA) anchor protein 12 (AKAP12), transcript variant 1, mRNA [NM_005100]	9590	GO:0007165|GO:0005737|GO:0007186|GO:0005886|GO:0008179|GO:0030819|GO:0006605|GO:0051018|GO:0005856|GO:0010739|GO:0005938	151679487	chr6	151679428	+	hs|6q25.1	NM_005100	A kinase (PRKA) anchor protein 12	AKAP12	chr6:151679428-151679487	NM_005100	Hs.371240
A_33_P3368334	4.00088	-4.00088	-2.00032	down	FALSE	Fc receptor-like 3 [Source:HGNC Symbol;Acc:18506] [ENST00000368186]	115352	GO:0005886|GO:0004872|GO:0016021	157646383	chr1	157646324	-	hs|1q23.1	AK301257	Fc receptor-like 3	FCRL3	chr1:157646383-157646324		Hs.292449
A_33_P3240717	3.99827	-3.99827	-1.99937	down	FALSE	Homo sapiens CDKN2B antisense RNA 1 (non-protein coding) (CDKN2B-AS1), antisense RNA [NR_003529]	100048912		22121051	chr9	22120992	+	hs|9p21.3	NR_003529	CDKN2B antisense RNA 1 (non-protein coding)	CDKN2B-AS1	chr9:22120992-22121051	NR_003529	Hs.493614
A_24_P194661	3.9974	-3.9974	-1.99906	down	FALSE	PREDICTED: Homo sapiens hypothetical FLJ38379 (FLJ38379), miscRNA [XR_113449]	285097		242947630	chr2	242947571	+	hs|2q37.3	XR_113449	hypothetical FLJ38379	FLJ38379	chr2:242947571-242947630	XR_113449	Hs.653239
A_33_P3376551	3.99602	-3.99602	-1.99856	down	FALSE	Homo sapiens prostaglandin F receptor (FP) (PTGFR), transcript variant 2, mRNA [NM_001039585]	5737	GO:0007567|GO:0007186|GO:0005886|GO:0005887|GO:0004930|GO:0005576|GO:0004872|GO:0016021|GO:0004958	79005248	chr1	79005189	+	hs|1p31.1	NM_001039585	prostaglandin F receptor (FP)	PTGFR	chr1:79005189-79005248	NM_001039585	Hs.654365
A_19_P00800849	3.99245	-3.99245	-1.99727	down	FALSE	lincRNA:chr14:23982560-23989835 reverse strand			23983138	chr14	23983079	-	hs|14q12				chr14:23983138-23983079
A_19_P00802138	3.99027	-3.99027	-1.99648	down	FALSE	lincRNA:chr5:134298401-134303601 reverse strand			134301021	chr5	134300962	-	hs|5q31.1				chr5:134301021-134300962
A_23_P143902	3.98856	-3.98856	-1.99587	down	FALSE	Homo sapiens purinergic receptor P2Y, G-protein coupled, 12 (P2RY12), transcript variant 1, mRNA [NM_022788]	64805	GO:0005886|GO:0030168|GO:0005085|GO:0005739|GO:0007599|GO:0001609|GO:0016020|GO:0007596|GO:0043491|GO:0004872|GO:0007188|GO:0001621|GO:0016021	151055793	chr3	151055734	-	hs|3q25.1	NM_022788	purinergic receptor P2Y, G-protein coupled, 12	P2RY12	chr3:151055793-151055734	NM_022788	Hs.591281
A_23_P74359	3.97299	-3.97299	-1.99023	down	FALSE	Homo sapiens cysteine and glycine-rich protein 1 (CSRP1), transcript variant 1, mRNA [NM_004078]	1465	GO:0008270|GO:0005634|GO:0046872	201453110	chr1	201453051	-	hs|1q32.1	NM_004078	cysteine and glycine-rich protein 1	CSRP1	chr1:201453110-201453051	NM_004078	Hs.108080
A_24_P173566	3.9711	-3.9711	-1.98954	down	FALSE	immunoglobulin lambda variable 3-1 [Source:HGNC Symbol;Acc:5896] [ENST00000390319]			23223367	chr22	23223308	+	hs|22q11.22	X57818			chr22:23223308-23223367		Hs.449585
A_33_P3294917	3.96779	-3.96779	-1.98834	down	FALSE	Homo sapiens prune homolog 2 (Drosophila) (PRUNE2), mRNA [NM_015225]	158471	GO:0016462|GO:0005737|GO:0051318|GO:0006915|GO:0006917|GO:0046872	79244177	chr9	79244118	-	hs|9q21.2	NM_015225	prune homolog 2 (Drosophila)	PRUNE2	chr9:79244177-79244118	NM_015225	Hs.262857
A_23_P200780	3.96423	-3.96423	-1.98704	down	FALSE	Homo sapiens transforming growth factor, beta receptor III (TGFBR3), transcript variant 1, mRNA [NM_003243]	7049	GO:0005515|GO:0055010|GO:0005886|GO:0050680|GO:0046332|GO:0005539|GO:0001837|GO:0034673|GO:0005615|GO:0007243|GO:0043231|GO:0005114|GO:0060317|GO:0060318|GO:0006955|GO:0034695|GO:0060021|GO:0005024|GO:0007179|GO:0008201|GO:0032354|GO:0050431|GO:0009986|GO:0060216|GO:0005576|GO:0030509|GO:0015026|GO:0030165|GO:0005160|GO:0060038|GO:0070123|GO:0034699|GO:0060347|GO:0001889|GO:0003007|GO:0016477|GO:…	92148947	chr1	92148888	-	hs|1p22.1	NM_003243	transforming growth factor, beta receptor III	TGFBR3	chr1:92148947-92148888	NM_003243	Hs.482390
A_32_P313405	3.96198	-3.96198	-1.98622	down	FALSE	Homo sapiens laminin, alpha 1 (LAMA1), mRNA [NM_005559]	284217	GO:0030334|GO:0005102|GO:0005578|GO:0005606|GO:0005576|GO:0005608|GO:0005615|GO:0030155|GO:0005604|GO:0045995|GO:0007411|GO:0007166|GO:0005201	6942035	chr18	6941976	-	hs|18p11.31	NM_005559	laminin, alpha 1	LAMA1	chr18:6942035-6941976	NM_005559	Hs.270364
A_33_P3271156	3.95644	-3.95644	-1.9842	down	FALSE	Homo sapiens sparc/osteonectin, cwcv and kazal-like domains proteoglycan (testican) 3 (SPOCK3), transcript variant 3, mRNA [NM_001204352]	50859	GO:0004857|GO:0019800|GO:0007165|GO:0008191|GO:0005509|GO:0005578|GO:0005576|GO:0005539	167654731	chr4	167654672	-	hs|4q32.3	NM_001204352	sparc/osteonectin, cwcv and kazal-like domains proteoglycan (testican) 3	SPOCK3	chr4:167654731-167654672	NM_001204352	Hs.481133
A_23_P131330	3.94989	-3.94989	-1.98181	down	FALSE	Homo sapiens leucine rich repeat transmembrane neuronal 1 (LRRTM1), mRNA [NM_178839]	347730	GO:0030424|GO:0008150|GO:0003674|GO:0016020|GO:0009986|GO:0005783|GO:0005789|GO:0016021|GO:0030426	80529291	chr2	80529232	-	hs|2p12	NM_178839	leucine rich repeat transmembrane neuronal 1	LRRTM1	chr2:80529291-80529232	NM_178839	Hs.591580
A_23_P146134	3.94913	-3.94913	-1.98153	down	FALSE	Homo sapiens dual specificity phosphatase 26 (putative) (DUSP26), mRNA [NM_024025]	78986	GO:0005739|GO:0005515|GO:0005737|GO:0006470|GO:0005794|GO:0016787|GO:0005634|GO:0008138|GO:0004725	33448945	chr8	33448886	-	hs|8p12	NM_024025	dual specificity phosphatase 26 (putative)	DUSP26	chr8:33448945-33448886	NM_024025	Hs.8719
A_23_P171074	3.94895	-3.94895	-1.98147	down	FALSE	Homo sapiens integral membrane protein 2A (ITM2A), transcript variant 1, mRNA [NM_004867]	9452	GO:0005515|GO:0016020|GO:0016021	78616934	chrX	78616875	-	hs|Xq21.1	NM_004867	integral membrane protein 2A	ITM2A	chrX:78616934-78616875	NM_004867	Hs.17109
A_33_P3480395	3.94697	-3.94697	-1.98074	down	FALSE	Homo sapiens cDNA FLJ30901 fis, clone FEBRA2005778. [AK055463]	150378		43593387	chr22	43593328	-	hs|22q13.2	AK055463	hypothetical protein FLJ30901	FLJ30901	chr22:43593387-43593328
A_23_P139912	3.94425	-3.94425	-1.97975	down	FALSE	Homo sapiens insulin-like growth factor binding protein 6 (IGFBP6), mRNA [NM_002178]	3489	GO:0007165|GO:0005737|GO:0008285|GO:0005794|GO:0031994|GO:0005576|GO:0005615|GO:0001558	53494912	chr12	53494853	+	hs|12q13.13	NM_002178	insulin-like growth factor binding protein 6	IGFBP6	chr12:53494853-53494912	NM_002178	Hs.274313
A_23_P103465	3.94333	-3.94333	-1.97942	down	FALSE	Homo sapiens phospholipase A2, group V (PLA2G5), mRNA [NM_000929]	5322	GO:0019370|GO:0048471|GO:0005794|GO:0005886|GO:0009986|GO:0006663|GO:0005509|GO:0005576|GO:0051591|GO:0016042|GO:0016787|GO:0047498|GO:0006644|GO:0034097|GO:0008201|GO:0050482	20417482	chr1	20417423	+	hs|1p36.12	NM_000929	phospholipase A2, group V	PLA2G5	chr1:20417423-20417482	NM_000929	Hs.319438
A_33_P3358432	3.94008	-3.94008	-1.97823	down	FALSE	PREDICTED: Homo sapiens hypothetical LOC100507073 (LOC100507073), partial miscRNA [XR_109943]	100507073		66922889	chr2	66922830	+	hs|2p14	XR_109943	hypothetical LOC100507073	LOC100507073	chr2:66922830-66922889	XR_109943	Hs.667940
A_33_P3250083	3.93657	-3.93657	-1.97694	down	FALSE	Homo sapiens nuclear factor of activated T-cells, cytoplasmic, calcineurin-dependent 4 (NFATC4), transcript variant 1, mRNA [NM_001136022]	4776	GO:0005737|GO:0006954|GO:0003700|GO:0006366|GO:0003713|GO:0005634|GO:0045111|GO:0003677|GO:0030154	24848805	chr14	24848746	+	hs|14q12	NM_001136022	nuclear factor of activated T-cells, cytoplasmic, calcineurin-dependent 4	NFATC4	chr14:24848746-24848805	NM_001136022	Hs.77810
A_32_P183598	3.93543	-3.93543	-1.97652	down	FALSE	HSU33822 TXBP181 {Homo sapiens} (exp=-1; wgp=0; cg=0), partial (17%) [THC2524341]			23803487	chr22	23803428	+	hs|22q11.23				chr22:023803428-023803487
A_23_P214360	3.93192	-3.93192	-1.97524	down	FALSE	Homo sapiens interferon regulatory factor 4 (IRF4), transcript variant 1, mRNA [NM_002460]	3662	GO:0000975|GO:0006355|GO:0003700|GO:0045404|GO:0019221|GO:0005730|GO:0005634|GO:0006351|GO:0045086|GO:0005737|GO:0042110|GO:0060337|GO:0043966|GO:0043967|GO:0043388|GO:0000788|GO:0045368|GO:0043011|GO:0045893|GO:0045622|GO:0045082|GO:0060333|GO:0008134	411061	chr6	411002	+	hs|6p25.3	NM_002460	interferon regulatory factor 4	IRF4	chr6:411002-411061	NM_002460	Hs.401013
A_32_P46214	3.93096	-3.93096	-1.97488	down	FALSE	Homo sapiens solute carrier family 9 (sodium/hydrogen exchanger), member 9 (SLC9A9), mRNA [NM_173653]	285195	GO:0015385|GO:0015297|GO:0016020|GO:0015299|GO:0031902|GO:0016021|GO:0055037|GO:0006814|GO:0055085|GO:0006885|GO:0006812|GO:0006811	142984209	chr3	142984150	-	hs|3q24	NM_173653	solute carrier family 9 (sodium/hydrogen exchanger), member 9	SLC9A9	chr3:142984209-142984150	NM_173653	Hs.302257
A_23_P390700	3.92825	-3.92825	-1.97389	down	FALSE	Homo sapiens contactin 1 (CNTN1), transcript variant 1, mRNA [NM_001843]	1272	GO:0007219|GO:0005886|GO:0007411|GO:0005624|GO:0031225|GO:0007155	41414215	chr12	41414156	+	hs|12q12	NM_001843	contactin 1	CNTN1	chr12:41414156-41414215	NM_001843	Hs.143434
A_23_P500410	3.92678	-3.92678	-1.97335	down	FALSE	Homo sapiens ATPase, H+ transporting, lysosomal 13kDa, V1 subunit G2 (ATP6V1G2), transcript variant 1, mRNA [NM_130463]	534	GO:0008286|GO:0006879|GO:0005515|GO:0042470|GO:0033572|GO:0016820|GO:0055085|GO:0016471|GO:0015992|GO:0006811|GO:0005829	31512332	chr6	31512273	-	hs|6p21.33	NM_130463	ATPase, H+ transporting, lysosomal 13kDa, V1 subunit G2	ATP6V1G2	chr6:31512332-31512273	NM_130463	Hs.249227
A_19_P00321588	3.92558	-3.92558	-1.97291	down	FALSE	lincRNA:chr14:96555696-96556712 forward strand			96556393	chr14	96556334	+	hs|14q32.2				chr14:96556334-96556393
A_32_P152767	3.92343	-3.92343	-1.97211	down	FALSE	Homo sapiens chromosome 10 open reading frame 140 (C10orf140), mRNA [NM_207371]	387640	GO:0000166|GO:0005634	21802598	chr10	21802539	-	hs|10p12.31	NM_207371	chromosome 10 open reading frame 140	C10orf140	chr10:21802598-21802539	NM_207371	Hs.350848
A_33_P3261298	3.92196	-3.92196	-1.97157	down	FALSE	Homo sapiens solute carrier family 6 (neurotransmitter transporter, L-proline), member 7 (SLC6A7), mRNA [NM_014228]	6534	GO:0005886|GO:0005887|GO:0005328|GO:0015824|GO:0006865|GO:0006836|GO:0006810|GO:0005624|GO:0005298|GO:0055085|GO:0015293	149590634	chr5	149590575	+	hs|5q32	NM_014228	solute carrier family 6 (neurotransmitter transporter, L-proline), member 7	SLC6A7	chr5:149590575-149590634	NM_014228	Hs.241597
A_23_P106617	3.91972	-3.91972	-1.97075	down	FALSE	Homo sapiens WAP four-disulfide core domain 1 (WFDC1), mRNA [NM_021197]	58189	GO:0003674|GO:0030308|GO:0004867|GO:0042493|GO:0050680|GO:0005576|GO:0030414|GO:0032355|GO:0005615	84362981	chr16	84360556	+	hs|16q24.1	NM_021197	WAP four-disulfide core domain 1	WFDC1	chr16:84360556-84362981	NM_021197	Hs.36688
A_23_P71867	3.91472	-3.91472	-1.96891	down	FALSE	Homo sapiens interleukin 11 receptor, alpha (IL11RA), transcript variant 2, mRNA [NM_147162]	3590	GO:0007165|GO:0004896|GO:0016020|GO:0007566|GO:0005887|GO:0004872|GO:0004871|GO:0004888	34660569	chr9	34660510	+	hs|9p13.3	NM_147162	interleukin 11 receptor, alpha	IL11RA	chr9:34660510-34660569	NM_147162	Hs.591088
A_33_P3315134	3.91189	-3.91189	-1.96786	down	FALSE	Homo sapiens disrupted in renal carcinoma 3 (DIRC3), non-coding RNA [NR_026597]	729582		218148860	chr2	218148801	-	hs|2q35	NR_026597	disrupted in renal carcinoma 3	DIRC3	chr2:218148860-218148801	NR_026597	Hs.572788
A_23_P114423	3.91086	-3.91086	-1.96749	down	FALSE	Homo sapiens regucalcin (senescence marker protein-30) (RGN), transcript variant 2, mRNA [NM_152869]	9104	GO:0050848|GO:0005737|GO:0004341|GO:0016787|GO:0005509|GO:0006874|GO:0030234|GO:0008270|GO:0005634|GO:0032781	46952595	chrX	46952536	+	hs|Xp11.23	NM_152869	regucalcin (senescence marker protein-30)	RGN	chrX:46952536-46952595	NM_152869	Hs.77854
A_23_P9135	3.90996	-3.90996	-1.96715	down	FALSE	Homo sapiens contactin associated protein-like 3 (CNTNAP3), mRNA [NM_033655]	79937	GO:0007165|GO:0008037|GO:0005886|GO:0005488|GO:0005102|GO:0005576|GO:0016021|GO:0007155	39073363	chr9	39073304	-	hs|9p13.1	NM_033655	contactin associated protein-like 3	CNTNAP3	chr9:39073363-39073304	NM_033655	Hs.658328
A_32_P33114	3.90872	-3.90872	-1.9667	down	FALSE	Homo sapiens klotho beta (KLB), mRNA [NM_175737]	152831	GO:0005886|GO:0043169|GO:0017134|GO:0005975|GO:0016021|GO:0003824|GO:0004553	39452990	chr4	39452931	+	hs|4p14	NM_175737	klotho beta	KLB	chr4:39452931-39452990	NM_175737	Hs.90756
A_23_P26854	3.90839	-3.90839	-1.96657	down	FALSE	Homo sapiens Rho GTPase activating protein 44 (ARHGAP44), mRNA [NM_014859]	9912	GO:0043547|GO:0005622|GO:0051056|GO:0007165|GO:0005737|GO:0007264|GO:0005829|GO:0005096	12894858	chr17	12894799	+	hs|17p12	NM_014859	Rho GTPase activating protein 44	ARHGAP44	chr17:12894799-12894858	NM_014859	Hs.499758
A_23_P11841	3.90537	-3.90537	-1.96546	down	FALSE	Homo sapiens ATPase, Ca++ transporting, plasma membrane 4 (ATP2B4), transcript variant 2, mRNA [NM_001684]	493	GO:0005515|GO:0005516|GO:0003407|GO:0005886|GO:0030168|GO:0030165|GO:0055085|GO:0005524|GO:0046872|GO:0005388|GO:0006754|GO:0034220|GO:0000166|GO:0016787|GO:0005887|GO:0007596|GO:0070588|GO:0006810|GO:0016820|GO:0006812	203690523	chr1	203690464	+	hs|1q32.1	NM_001684	ATPase, Ca++ transporting, plasma membrane 4	ATP2B4	chr1:203690464-203690523	NM_001684	Hs.343522
A_24_P182947	3.89924	-3.89924	-1.96319	down	FALSE	Homo sapiens germinal center expressed transcript 2 (GCET2), transcript variant 3, mRNA [NM_001190259]	257144	GO:0005739|GO:0005737	111840028	chr3	111839969	-	hs|3q13.2	NM_001190259	germinal center expressed transcript 2	GCET2	chr3:111840028-111839969	NM_001190259	Hs.49614
A_19_P00811105	3.89766	-3.89766	-1.96261	down	FALSE	lincRNA:chr16:86511545-86542401 reverse strand			86517274	chr16	86517215	-	hs|16q24.2				chr16:86517274-86517215
A_24_P782308	3.89759	-3.89759	-1.96258	down	FALSE	Homo sapiens neural precursor cell expressed, developmentally down-regulated 4-like (NEDD4L), transcript variant j, mRNA [NM_001144967]	23327	GO:0005515|GO:0007588|GO:0004842|GO:0016567|GO:0042176|GO:0016881|GO:0016874|GO:0006883|GO:0045807|GO:0005622|GO:0030104|GO:0005737|GO:0042787|GO:0044419|GO:0010038|GO:0010766|GO:0006814|GO:0006464|GO:0017080	56068102	chr18	56068043	+	hs|18q21.31	NM_001144967	neural precursor cell expressed, developmentally down-regulated 4-like	NEDD4L	chr18:56068043-56068102	NM_001144967	Hs.185677
A_23_P134454	3.88959	-3.88959	-1.95962	down	FALSE	Homo sapiens caveolin 1, caveolae protein, 22kDa (CAV1), transcript variant 1, mRNA [NM_001753]	857	GO:0005515|GO:0043627|GO:0019915|GO:0010524|GO:0030879|GO:0030301|GO:0006940|GO:0019861|GO:0005622|GO:0016050|GO:0009925|GO:0044419|GO:0032507|GO:0005938|GO:0010332|GO:0042632|GO:0019905|GO:0005811|GO:0033344|GO:0005794|GO:0009986|GO:0000122|GO:0019217|GO:0016504|GO:0043234|GO:0005887|GO:0007519|GO:0032570|GO:0006641|GO:0005925|GO:0032091|GO:0008285|GO:0005886|GO:0005783|GO:0031295|GO:0042524|GO:…	116200801	chr7	116200742	+	hs|7q31.2	NM_001753	caveolin 1, caveolae protein, 22kDa	CAV1	chr7:116200742-116200801	NM_001753	Hs.74034
A_24_P321525	3.88479	-3.88479	-1.95784	down	FALSE	Homo sapiens RAS-like, estrogen-regulated, growth inhibitor (RERG), transcript variant 1, mRNA [NM_032918]	85004	GO:0030308|GO:0008285|GO:0007264|GO:0030331|GO:0003924|GO:0005634|GO:0005525|GO:0005829|GO:0006184|GO:0007165|GO:0005737|GO:0000166|GO:0016020|GO:0009725|GO:0019003	15260970	chr12	15260911	-	hs|12p12.3	NM_032918	RAS-like, estrogen-regulated, growth inhibitor	RERG	chr12:15260970-15260911	NM_032918	Hs.199487
A_32_P5276	3.88379	-3.88379	-1.95746	down	FALSE	Homo sapiens Rho guanine nucleotide exchange factor (GEF) 26 (ARHGEF26), mRNA [NM_015595]	26084		153975020	chr3	153974961	+	hs|3q25.2	NM_015595	Rho guanine nucleotide exchange factor (GEF) 26	ARHGEF26	chr3:153974961-153975020	NM_015595	Hs.240845
A_33_P3376095	3.87921	-3.87921	-1.95576	down	FALSE	Homo sapiens synaptophysin-like 2 (SYPL2), mRNA [NM_001040709]	284612	GO:0005215|GO:0016020|GO:0016021|GO:0008021	110024737	chr1	110024678	+	hs|1p13.3	NM_001040709	synaptophysin-like 2	SYPL2	chr1:110024678-110024737	NM_001040709	Hs.528366
A_33_P3260733	3.87654	-3.87654	-1.95477	down	FALSE	Homo sapiens growth hormone receptor (GHR), transcript variant 12, mRNA [NM_001242462]	2690	GO:0005515|GO:0006549|GO:0019530|GO:0045597|GO:0050731|GO:0005615|GO:0042803|GO:0031623|GO:0043025|GO:0004903|GO:0043526|GO:0070064|GO:0032355|GO:0042169|GO:0032869|GO:0009986|GO:0019901|GO:0019903|GO:0051384|GO:0043278|GO:0046449|GO:0006897|GO:0043235|GO:0006600|GO:0005887|GO:0019898|GO:0042977|GO:0005886|GO:0000255|GO:0042523|GO:0043434|GO:0060396|GO:0005634|GO:0032094|GO:0032870|GO:0005739|GO:…	42711473	chr5	42711414	+	hs|5p12	NM_001242462	growth hormone receptor	GHR	chr5:42711414-42711473	NM_001242462	Hs.125180
A_23_P145978	3.87236	-3.87236	-1.95321	down	FALSE	Homo sapiens vasoactive intestinal peptide receptor 2 (VIPR2), mRNA [NM_003382]	7434	GO:0007190|GO:0007165|GO:0007186|GO:0005886|GO:0004999|GO:0005887|GO:0004930|GO:0007267|GO:0016021	158827315	chr7	158826980	-	hs|7q36.3	NM_003382	vasoactive intestinal peptide receptor 2	VIPR2	chr7:158827315-158826980	NM_003382	Hs.585052
A_33_P3285540	3.86959	-3.86959	-1.95218	down	FALSE	Homo sapiens claudin 5 (CLDN5), transcript variant 1, mRNA [NM_001130861]	7122	GO:0016338|GO:0005886|GO:0005911|GO:0005198|GO:0016021|GO:0005923|GO:0042802	19510887	chr22	19510828	-	hs|22q11.21	NM_001130861	claudin 5	CLDN5	chr22:19510887-19510828	NM_001130861	Hs.505337
A_33_P3578394	3.86959	-3.86959	-1.95218	down	FALSE	Homo sapiens hypothetical LOC284578 (LOC284578), non-coding RNA [NR_027086]	284578		205523478	chr1	205523419	-	hs|1q32.1	NR_027086	hypothetical LOC284578	LOC284578	chr1:205523478-205523419	NR_027086	Hs.537020
A_19_P00809440	3.86748	-3.86748	-1.95139	down	FALSE	lincRNA:chr11:133765815-133774297 reverse strand			133766698	chr11	133766639	-	hs|11q25				chr11:133766698-133766639
A_32_P170481	3.86438	-3.86438	-1.95024	down	FALSE	Homo sapiens hypothetical LOC100240735 (LOC100240735), non-coding RNA [NR_026658]	100240735		54472968	chr12	54472909	-	hs|12q13.13	NR_026658	hypothetical LOC100240735	LOC100240735	chr12:54472968-54472909	NR_026658	Hs.635297
A_23_P167030	3.8552	-3.8552	-1.94681	down	FALSE	Homo sapiens parathyroid hormone 1 receptor (PTH1R), transcript variant 1, mRNA [NM_000316]	5745	GO:0005886|GO:0007568|GO:0005634|GO:0031526|GO:0043621|GO:0007204|GO:0016323|GO:0001501|GO:0005737|GO:0004991|GO:0007186|GO:0005887|GO:0007187|GO:0007188|GO:0017046	46944255	chr3	46944115	+	hs|3p21.31	NM_000316	parathyroid hormone 1 receptor	PTH1R	chr3:46944115-46944255	NM_000316	Hs.1019
A_23_P156907	3.84445	-3.84445	-1.94278	down	FALSE	Homo sapiens sine oculis binding protein homolog (Drosophila) (SOBP), mRNA [NM_018013]	55084	GO:0046872	107980492	chr6	107980433	+	hs|6q21	NM_018013	sine oculis binding protein homolog (Drosophila)	SOBP	chr6:107980433-107980492	NM_018013	Hs.445244
A_33_P3219942	3.84335	-3.84335	-1.94237	down	FALSE	Homo sapiens echinoderm microtubule associated protein like 1 (EML1), transcript variant 1, mRNA [NM_001008707]	2009	GO:0005515|GO:0005737|GO:0005875|GO:0005874|GO:0005509|GO:0005856	100404248	chr14	100404189	+	hs|14q32.2	NM_001008707	echinoderm microtubule associated protein like 1	EML1	chr14:100404189-100404248	NM_001008707	Hs.12451
A_23_P135132	3.84041	-3.84041	-1.94126	down	FALSE	Homo sapiens FERM domain containing 3 (FRMD3), mRNA [NM_174938]	257019	GO:0008092|GO:0005737|GO:0016020|GO:0005488|GO:0016021|GO:0005856|GO:0019898	85914092	chr9	85914033	-	hs|9q21.32	NM_174938	FERM domain containing 3	FRMD3	chr9:85914092-85914033	NM_174938	Hs.709357
A_24_P192301	3.83782	-3.83782	-1.94029	down	FALSE	Homo sapiens sema domain, immunoglobulin domain (Ig), short basic domain, secreted, (semaphorin) 3A (SEMA3A), mRNA [NM_006080]	10371	GO:0030424|GO:0048843|GO:0006915|GO:0005576|GO:0007275|GO:0030154|GO:0030425|GO:0007399|GO:0045499|GO:0007413|GO:0048841|GO:0002027|GO:0016020|GO:0007411|GO:0060666|GO:0004872|GO:0010633	83588248	chr7	83588189	-	hs|7q21.11	NM_006080	sema domain, immunoglobulin domain (Ig), short basic domain, secreted, (semaphorin) 3A	SEMA3A	chr7:83588248-83588189	NM_006080	Hs.252451
A_33_P3226212	3.83341	-3.83341	-1.93863	down	FALSE	Homo sapiens junctional adhesion molecule 2 (JAM2), mRNA [NM_021219]	58494	GO:0016337|GO:0030054|GO:0046982|GO:0005886|GO:0007596|GO:0005887|GO:0005923|GO:0050900	27078397	chr21	27078338	+	hs|21q21.3	NM_021219	junctional adhesion molecule 2	JAM2	chr21:27078338-27078397	NM_021219	Hs.517227
A_33_P3389728	3.83012	-3.83012	-1.93739	down	FALSE	Homo sapiens nuclear receptor subfamily 5, group A, member 2 (NR5A2), transcript variant 1, mRNA [NM_205860]	2494	GO:0005515|GO:0010467|GO:0034339|GO:0003700|GO:0044212|GO:0003705|GO:0003707|GO:0005634|GO:0009790|GO:0046872|GO:0008289|GO:0005737|GO:0045944|GO:0042127|GO:0008206|GO:0004879|GO:0045070|GO:0042632|GO:0006355|GO:0042592|GO:0003677|GO:0006351|GO:0043565|GO:0008270|GO:0005654|GO:0045893|GO:0030522	200146494	chr1	200146435	+	hs|1q32.1	NM_205860	nuclear receptor subfamily 5, group A, member 2	NR5A2	chr1:200146435-200146494	NM_205860	Hs.33446
A_33_P3305655	3.82704	-3.82704	-1.93623	down	FALSE	Homo sapiens neurobeachin pseudogene 1 (NBEAP1), non-coding RNA [NR_027992]	606		20874916	chr15	20874857	-	hs|15q11.2	NR_027992	neurobeachin pseudogene 1	NBEAP1	chr15:20874916-20874857	NR_027992	Hs.657985
A_24_P63019	3.82498	-3.82498	-1.93545	down	FALSE	Homo sapiens interleukin 1 receptor, type II (IL1R2), transcript variant 1, mRNA [NM_004633]	7850	GO:0006955|GO:0004910|GO:0005886|GO:0004908|GO:0004872|GO:0016021	102636150	chr2	102632505	+	hs|2q11.2	NM_004633	interleukin 1 receptor, type II	IL1R2	chr2:102632505-102636150	NM_004633	Hs.25333
A_23_P331211	3.82147	-3.82147	-1.93413	down	FALSE	Homo sapiens beta-1,4-N-acetyl-galactosaminyl transferase 2 (B4GALNT2), transcript variant 1, mRNA [NM_153446]	124872	GO:0005792|GO:0030173|GO:0022408|GO:0005794|GO:0016020|GO:0000139|GO:0019276|GO:0006486|GO:0016021|GO:0006047|GO:0030259|GO:0008376	47246928	chr17	47246247	+	hs|17q21.32	NM_153446	beta-1,4-N-acetyl-galactosaminyl transferase 2	B4GALNT2	chr17:47246247-47246928	NM_153446	Hs.374679
A_23_P217319	3.81967	-3.81967	-1.93345	down	FALSE	Homo sapiens fibroblast growth factor 13 (FGF13), transcript variant 1, mRNA [NM_004114]	2258	GO:0005515|GO:0007165|GO:0005737|GO:0000165|GO:0007267|GO:0001934|GO:0005634|GO:0030295|GO:0008083|GO:0007399	137713947	chrX	137713888	-	hs|Xq26.3	NM_004114	fibroblast growth factor 13	FGF13	chrX:137713947-137713888	NM_004114	Hs.6540
A_33_P3242543	3.81956	-3.81956	-1.93341	down	FALSE	Homo sapiens monoamine oxidase A (MAOA), nuclear gene encoding mitochondrial protein, mRNA [NM_000240]	4128	GO:0005515|GO:0006805|GO:0050660|GO:0007268|GO:0005625|GO:0005741|GO:0051378|GO:0007269|GO:0005739|GO:0042428|GO:0008131|GO:0016020|GO:0006584|GO:0016491|GO:0042420|GO:0007610|GO:0042136|GO:0016021|GO:0042443|GO:0042135|GO:0006576	43606067	chrX	43606008	+	hs|Xp11.3	NM_000240	monoamine oxidase A	MAOA	chrX:43606008-43606067	NM_000240	Hs.183109
A_23_P353614	3.81776	-3.81776	-1.93273	down	FALSE	Homo sapiens chromosome 8 open reading frame 46 (C8orf46), mRNA [NM_152765]	254778		67430418	chr8	67430359	+	hs|8q13.1	NM_152765	chromosome 8 open reading frame 46	C8orf46	chr8:67430359-67430418	NM_152765	Hs.268869
A_33_P3329043	3.81731	-3.81731	-1.93256	down	FALSE	Homo sapiens cDNA clone IMAGE:6086903, partial cds. [BC073826]			1384086	chr6	1384027	-	hs|6p25.3	BC073826			chr6:1384086-1384027		Hs.618591
A_33_P3609033	3.81295	-3.81295	-1.93091	down	FALSE	Homo sapiens hypothetical LOC401022 (LOC401022), non-coding RNA [NR_033979]	401022		177038003	chr2	177037944	-	hs|2q31.1	NR_033979	hypothetical LOC401022	LOC401022	chr2:177038003-177037944	NR_033979	Hs.98661
A_24_P72064	3.81017	-3.81017	-1.92986	down	FALSE	Homo sapiens growth hormone receptor (GHR), transcript variant 1, mRNA [NM_000163]	2690	GO:0005515|GO:0006549|GO:0019530|GO:0045597|GO:0050731|GO:0005615|GO:0042803|GO:0031623|GO:0043025|GO:0004903|GO:0043526|GO:0070064|GO:0032355|GO:0042169|GO:0032869|GO:0009986|GO:0019901|GO:0019903|GO:0051384|GO:0043278|GO:0046449|GO:0006897|GO:0043235|GO:0006600|GO:0005887|GO:0019898|GO:0042977|GO:0005886|GO:0000255|GO:0042523|GO:0043434|GO:0060396|GO:0005634|GO:0032094|GO:0032870|GO:0005739|GO:…	42721508	chr5	42721449	+	hs|5p12	NM_000163	growth hormone receptor	GHR	chr5:42721449-42721508	NM_000163	Hs.125180
A_24_P220855	3.80923	-3.80923	-1.9295	down	FALSE	Homo sapiens inter-alpha (globulin) inhibitor H5 (ITIH5), transcript variant 3, mRNA [NM_001001851]	80760	GO:0004867|GO:0030212|GO:0005576|GO:0030414	7613978	chr10	7613919	-	hs|10p14	NM_001001851	inter-alpha (globulin) inhibitor H5	ITIH5	chr10:7613978-7613919	NM_001001851	Hs.498586
A_23_P14986	3.80801	-3.80801	-1.92904	down	FALSE	Homo sapiens hydroxysteroid (11-beta) dehydrogenase 2 (HSD11B2), mRNA [NM_000196]	3291	GO:0001666|GO:0005792|GO:0032868|GO:0007565|GO:0005783|GO:0042493|GO:0006704|GO:0003845|GO:0051384|GO:0048545|GO:0032094|GO:0005737|GO:0051287|GO:0002017|GO:0005488|GO:0016491|GO:0005496	67471283	chr16	67471224	+	hs|16q22.1	NM_000196	hydroxysteroid (11-beta) dehydrogenase 2	HSD11B2	chr16:67471224-67471283	NM_000196	Hs.1376
A_23_P212508	3.80578	-3.80578	-1.92819	down	FALSE	Homo sapiens transferrin (TF), mRNA [NM_001063]	7018	GO:0005515|GO:0048471|GO:0030139|GO:0046872|GO:0006879|GO:0033572|GO:0016324|GO:0009925|GO:0030141|GO:0031625|GO:0006811|GO:0005770|GO:0045178|GO:0030168|GO:0005576|GO:0055085|GO:0008199|GO:0005905|GO:0007596|GO:0002576|GO:0006826|GO:0016023|GO:0055037|GO:0010008|GO:0005769	133496049	chr3	133495990	+	hs|3q22.1	NM_001063	transferrin	TF	chr3:133495990-133496049	NM_001063	Hs.518267
A_33_P3456233	3.80289	-3.80289	-1.92709	down	FALSE	Homo sapiens cDNA FLJ35432 fis, clone SMINT2002311. [AK092751]			139444195	chr9	139444136	+	hs|9q34.3	AK092751			chr9:139444136-139444195		Hs.635171
A_23_P65307	3.7939	-3.7939	-1.92368	down	FALSE	Homo sapiens SLIT and NTRK-like family, member 6 (SLITRK6), mRNA [NM_032229]	84189	GO:0016020|GO:0016021|GO:0007409	86368069	chr13	86368010	-	hs|13q31.1	NM_032229	SLIT and NTRK-like family, member 6	SLITRK6	chr13:86368069-86368010	NM_032229	Hs.525105
A_33_P3251522	3.78744	-3.78744	-1.92122	down	FALSE	Homo sapiens laeverin (AQPEP), mRNA [NM_173800]	206338	GO:0016020|GO:0006508|GO:0008270|GO:0008233|GO:0016021|GO:0046872|GO:0008237	115363279	chr5	115363220	+	hs|5q23.1	NM_173800	laeverin	AQPEP	chr5:115363220-115363279	NM_173800	Hs.98288
A_24_P25544	3.78407	-3.78407	-1.91994	down	FALSE	Homo sapiens glial cell derived neurotrophic factor (GDNF), transcript variant 1, mRNA [NM_000514]	2668	GO:0001656|GO:0001657|GO:0008344|GO:0001658|GO:0001755|GO:0001759|GO:0031175|GO:0042803|GO:0051584|GO:0043524|GO:0007411|GO:0045944|GO:0001941|GO:0048255|GO:0090190|GO:0005102|GO:0072107|GO:0006916|GO:0005576|GO:0060688|GO:0030432|GO:0072108|GO:0048485|GO:0007399|GO:0048484|GO:0007165|GO:0021784|GO:0032770|GO:0008083|GO:0033603	37816236	chr5	37816177	-	hs|5p13.2	NM_000514	glial cell derived neurotrophic factor	GDNF	chr5:37816236-37816177	NM_000514	Hs.248114
A_24_P82466	3.77727	-3.77727	-1.91734	down	FALSE	Homo sapiens growth arrest-specific 7 (GAS7), transcript variant c, mRNA [NM_201433]	8522	GO:0006355|GO:0003700|GO:0005884|GO:0008360|GO:0007275|GO:0001726|GO:0006351|GO:0007399|GO:0005737|GO:0051015|GO:0030182|GO:0048812|GO:0030041|GO:0007050|GO:0051017	9814278	chr17	9814219	-	hs|17p13.1	NM_201433	growth arrest-specific 7	GAS7	chr17:9814278-9814219	NM_201433	Hs.462214
A_33_P3391419	3.77191	-3.77191	-1.9153	down	FALSE	Homo sapiens sine oculis binding protein homolog (Drosophila) (SOBP), mRNA [NM_018013]	55084	GO:0046872	107982499	chr6	107982440	+	hs|6q21	NM_018013	sine oculis binding protein homolog (Drosophila)	SOBP	chr6:107982440-107982499	NM_018013	Hs.445244
A_19_P00320242	3.75945	-3.75945	-1.91052	down	FALSE	lincRNA:chr15:25244172-25246747 forward strand			25246747	chr15	25246688	+	hs|15q12				chr15:25246688-25246747
A_32_P149060	3.75394	-3.75394	-1.90841	down	FALSE	Homo sapiens chromosome 21 open reading frame 71 (C21orf71), non-coding RNA [NR_024092]	282566		26955240	chr21	26955181	-	hs|21q21.3	NR_024092	chromosome 21 open reading frame 71	C21orf71	chr21:26955240-26955181	NR_024092	Hs.384586
A_32_P116606	3.75286	-3.75286	-1.90799	down	FALSE	Homo sapiens Lix1 homolog (chicken) (LIX1), mRNA [NM_153234]	167410		96427655	chr5	96427596	-	hs|5q15	NM_153234	Lix1 homolog (chicken)	LIX1	chr5:96427655-96427596	NM_153234	Hs.656702
A_23_P41987	3.75266	-3.75266	-1.90791	down	FALSE	Homo sapiens GDNF family receptor alpha 3 (GFRA3), mRNA [NM_001496]	2676	GO:0005886|GO:0005102|GO:0031225|GO:0048485|GO:0007399|GO:0043231|GO:0007165|GO:0005737|GO:0048666|GO:0007422|GO:0004872|GO:0001764|GO:0008046|GO:0009897|GO:0019898	137588395	chr5	137588336	-	hs|5q31.2	NM_001496	GDNF family receptor alpha 3	GFRA3	chr5:137588395-137588336	NM_001496	Hs.58042
A_33_P3246178	3.75248	-3.75248	-1.90785	down	FALSE	Homo sapiens C-type lectin domain family 4, member G pseudogene 1 (CLEC4GP1), non-coding RNA [NR_002931]	440508		7855860	chr19	7855801	+	hs|19p13.2	NR_002931	C-type lectin domain family 4, member G pseudogene 1	CLEC4GP1	chr19:7855801-7855860	NR_002931	Hs.568222
A_32_P126733	3.75019	-3.75019	-1.90697	down	FALSE	Homo sapiens nucleolar protein 4 (NOL4), transcript variant 1, mRNA [NM_003787]	8715	GO:0003723|GO:0005730|GO:0005634	31431398	chr18	31431339	-	hs|18q12.1	NM_003787	nucleolar protein 4	NOL4	chr18:31431398-31431339	NM_003787	Hs.514795
A_33_P3283992	3.74284	-3.74284	-1.90414	down	FALSE	Homo sapiens zinc finger protein 671 (ZNF671), mRNA [NM_024833]	79891	GO:0005622|GO:0006355|GO:0008270|GO:0005634|GO:0003677|GO:0046872	58232121	chr19	58232062	-	hs|19q13.43	NM_024833	zinc finger protein 671	ZNF671	chr19:58232121-58232062	NM_024833	Hs.180402
A_33_P3368991	3.74125	-3.74125	-1.90352	down	FALSE	Homo sapiens myelin protein zero (MPZ), mRNA [NM_000530]	4359	GO:0005886|GO:0005887|GO:0005198|GO:0007268|GO:0045217	161276600	chr1	161276541	-	hs|1q23.3	NM_000530	myelin protein zero	MPZ	chr1:161276600-161276541	NM_000530	Hs.591486
A_23_P36641	3.74093	-3.74093	-1.9034	down	FALSE	Homo sapiens activation-induced cytidine deaminase (AICDA), mRNA [NM_020661]	57379	GO:0005515|GO:0006397|GO:0016814|GO:0009972|GO:0045190|GO:0016445|GO:0090310|GO:0000178|GO:0046872|GO:0005737|GO:0016787|GO:0030183|GO:0080111|GO:0004126|GO:0008270	8755209	chr12	8755150	-	hs|12p13.31	NM_020661	activation-induced cytidine deaminase	AICDA	chr12:8755209-8755150	NM_020661	Hs.149342
A_33_P3346669	3.73899	-3.73899	-1.90265	down	FALSE	Homo sapiens phospholipase C, epsilon 1 (PLCE1), transcript variant 1, mRNA [NM_016341]	51196	GO:0045859|GO:0005515|GO:0019722|GO:0005886|GO:0008283|GO:0007200|GO:0007265|GO:0046578|GO:0006940|GO:0001558|GO:0007204|GO:0032835|GO:0007205|GO:0005829|GO:0005085|GO:0007507|GO:0004629|GO:0000187|GO:0005737|GO:0007173|GO:0007010|GO:0006651|GO:0017016|GO:0005794|GO:0048016|GO:0005509|GO:0005624|GO:0016042|GO:0008277|GO:0016787|GO:0000139|GO:0004435|GO:0005057|GO:0019899|GO:0006644	96084794	chr10	96084735	+	hs|10q23.33	NM_016341	phospholipase C, epsilon 1	PLCE1	chr10:96084735-96084794	NM_016341	Hs.655033
A_33_P3352467	3.73829	-3.73829	-1.90238	down	FALSE	Homo sapiens somatostatin receptor 2 (SSTR2), mRNA [NM_001050]	6752	GO:0005515|GO:0008285|GO:0005886|GO:0007584|GO:0004930|GO:0007586|GO:0007267|GO:0005624|GO:0021549|GO:0007283|GO:0030165|GO:0030432|GO:0007193|GO:0071385|GO:0004994|GO:0005737|GO:0006937|GO:0042594|GO:0005887|GO:0007187|GO:0007218|GO:0071392|GO:0004872|GO:0030900	71167781	chr17	71167722	+	hs|17q25.1	NM_001050	somatostatin receptor 2	SSTR2	chr17:71167722-71167781	NM_001050	Hs.514451
A_23_P22682	3.73685	-3.73685	-1.90182	down	FALSE	Homo sapiens armadillo repeat containing, X-linked 1 (ARMCX1), mRNA [NM_016608]	51309	GO:0016020|GO:0005488|GO:0016021	100809475	chrX	100809416	+	hs|Xq22.1	NM_016608	armadillo repeat containing, X-linked 1	ARMCX1	chrX:100809416-100809475	NM_016608	Hs.9728
A_23_P118254	3.73158	-3.73158	-1.89979	down	FALSE	Homo sapiens forkhead box F1 (FOXF1), mRNA [NM_001451]	2294	GO:0007389|GO:0044212|GO:0001756|GO:0003705|GO:0009790|GO:0007224|GO:0007507|GO:0016337|GO:0003690|GO:0030198|GO:0009888|GO:0060438|GO:0043305|GO:0030335|GO:0048286|GO:0051150|GO:0008301|GO:0001701|GO:0045198|GO:0060441|GO:0072189|GO:0071345|GO:0072001|GO:0045893|GO:0060446|GO:0008134|GO:0060426|GO:0007368|GO:0030324|GO:0010811|GO:0005634|GO:0003214|GO:0051090|GO:0048371|GO:0005667|GO:0001568|GO:…	86547745	chr16	86547686	+	hs|16q24.1	NM_001451	forkhead box F1	FOXF1	chr16:86547686-86547745	NM_001451	Hs.155591
A_33_P3773374	3.73135	-3.73135	-1.8997	down	FALSE	Homo sapiens cDNA FLJ33573 fis, clone BRAMY2010798. [AK090892]	286063		48104798	chr8	48104739	+	hs|8q11.21	AK090892	hypothetical protein LOC286063	LOC286063	chr8:48104739-48104798		Hs.21550
A_33_P3300747	3.72779	-3.72779	-1.89832	down	FALSE	Homo sapiens alcohol dehydrogenase, iron containing, 1 (ADHFE1), nuclear gene encoding mitochondrial protein, mRNA [NM_144650]	137872	GO:0005739|GO:0047988|GO:0005759|GO:0006103|GO:0016491|GO:0046872|GO:0015993	67359575	chr8	67359516	+	hs|8q13.1	NM_144650	alcohol dehydrogenase, iron containing, 1	ADHFE1	chr8:67359516-67359575	NM_144650	Hs.720023
A_32_P99311	3.72763	-3.72763	-1.89826	down	FALSE	Homo sapiens zinc finger protein 233 (ZNF233), transcript variant 1, mRNA [NM_181756]	353355	GO:0005622|GO:0006355|GO:0005730|GO:0008270|GO:0005634|GO:0003676|GO:0003677|GO:0046872	44779119	chr19	44779060	+	hs|19q13.31	NM_181756	zinc finger protein 233	ZNF233	chr19:44779060-44779119	NM_181756	Hs.466891
A_33_P3404316	3.72425	-3.72425	-1.89695	down	FALSE	Homo sapiens mir-100-let-7a-2 cluster host gene (non-protein coding) (MIR100HG), non-coding RNA [NR_024430]	399959		121959870	chr11	121959811	-	hs|11q24.1	NR_024430	mir-100-let-7a-2 cluster host gene (non-protein coding)	MIR100HG	chr11:121959870-121959811	NR_024430	Hs.44098
A_24_P152188	3.72181	-3.72181	-1.896	down	FALSE	Homo sapiens prickle homolog 2 (Drosophila) (PRICKLE2), mRNA [NM_198859]	166336	GO:0031965|GO:0005737|GO:0016020|GO:0008270|GO:0005634|GO:0016328|GO:0046872|GO:0031175|GO:0016327|GO:0045197	64079998	chr3	64079939	-	hs|3p14.1	NM_198859	prickle homolog 2 (Drosophila)	PRICKLE2	chr3:64079998-64079939	NM_198859	Hs.708851
A_32_P154342	3.7195	-3.7195	-1.89511	down	FALSE	Homo sapiens solute carrier organic anion transporter family, member 4C1 (SLCO4C1), mRNA [NM_180991]	353189	GO:0016323|GO:0005215|GO:0005886|GO:0015347|GO:0043252|GO:0007275|GO:0016021|GO:0007283|GO:0055085|GO:0030154|GO:0006811	101570034	chr5	101569975	-	hs|5q21.1	NM_180991	solute carrier organic anion transporter family, member 4C1	SLCO4C1	chr5:101570034-101569975	NM_180991	Hs.127648
A_23_P157136	3.71493	-3.71493	-1.89333	down	FALSE	Homo sapiens scinderin (SCIN), transcript variant 2, mRNA [NM_033128]	85477	GO:0008285|GO:0043065|GO:0051047|GO:0005509|GO:0005546|GO:0003779|GO:0032330|GO:0051693|GO:0045010|GO:0051014|GO:0005545|GO:0045654|GO:0005737|GO:0051015|GO:0017156|GO:0001786|GO:0005856|GO:0005938	12692402	chr7	12692343	+	hs|7p21.3	NM_033128	scinderin	SCIN	chr7:12692343-12692402	NM_033128	Hs.655515
A_33_P3439713	3.71424	-3.71424	-1.89307	down	FALSE	Homo sapiens cDNA FLJ37663 fis, clone BRHIP2011120. [AK094982]	283713		31767669	chr15	31767610	-	hs|15q13.3	AK094982	hypothetical protein LOC283713	LOC283713	chr15:31767669-31767610		Hs.4986
A_23_P251151	3.71136	-3.71136	-1.89195	down	FALSE	Homo sapiens NEL-like 1 (chicken) (NELL1), transcript variant 1, mRNA [NM_006157]	4745	GO:0045667|GO:0005737|GO:0005198|GO:0005509|GO:0005080|GO:0005576|GO:0006917|GO:0007155|GO:0045778|GO:0007399	21596833	chr11	21596774	+	hs|11p15.1	NM_006157	NEL-like 1 (chicken)	NELL1	chr11:21596774-21596833	NM_006157	Hs.657172
A_23_P100022	3.7082	-3.7082	-1.89072	down	FALSE	Homo sapiens synaptic vesicle glycoprotein 2B (SV2B), transcript variant 1, mRNA [NM_014848]	9899	GO:0030054|GO:0016020|GO:0001669|GO:0022857|GO:0006836|GO:0045202|GO:0030672|GO:0031410|GO:0016021	91838388	chr15	91838329	+	hs|15q26.1	NM_014848	synaptic vesicle glycoprotein 2B	SV2B	chr15:91838329-91838388	NM_014848	Hs.21754
A_24_P307135	3.70682	-3.70682	-1.89018	down	FALSE	Homo sapiens tenascin XB (TNXB), transcript variant XB, mRNA [NM_019105]	7148	GO:0030036|GO:0005578|GO:0005576|GO:0005583|GO:0005615|GO:0005622|GO:0031012|GO:0007165|GO:0005178|GO:0032963|GO:0007155|GO:0008201|GO:0048251	32025908	chr6	32025849	-	hs|6p21.33	NM_019105	tenascin XB	TNXB	chr6:32025908-32025849	NM_019105	Hs.485104
A_23_P12363	3.7022	-3.7022	-1.88838	down	FALSE	Homo sapiens receptor tyrosine kinase-like orphan receptor 1 (ROR1), transcript variant 1, mRNA [NM_005012]	4919	GO:0017147|GO:0005737|GO:0005886|GO:0000166|GO:0016301|GO:0005887|GO:0004872|GO:0004714|GO:0007169|GO:0005524	64644599	chr1	64644540	+	hs|1p31.3	NM_005012	receptor tyrosine kinase-like orphan receptor 1	ROR1	chr1:64644540-64644599	NM_005012	Hs.654491
A_23_P77304	3.70213	-3.70213	-1.88836	down	FALSE	Homo sapiens adaptor-related protein complex 3, beta 2 subunit (AP3B2), mRNA [NM_004644]	8120	GO:0044431|GO:0030665|GO:0005215|GO:0030137|GO:0016020|GO:0005488|GO:0008565|GO:0006892|GO:0031410|GO:0006886|GO:0030117|GO:0006897	83328642	chr15	83328449	-	hs|15q25.2	NM_004644	adaptor-related protein complex 3, beta 2 subunit	AP3B2	chr15:83328642-83328449	NM_004644	Hs.199593
A_33_P3329898	3.69431	-3.69431	-1.88531	down	FALSE	Homo sapiens mRNA; cDNA DKFZp686O248 (from clone DKFZp686O248). [CR627426]			42964948	chr15	42964889	+	hs|15q15.2	CR627426			chr15:42964889-42964948		Hs.122061
A_23_P115161	3.69115	-3.69115	-1.88407	down	FALSE	Homo sapiens Duffy blood group, chemokine receptor (DARC), transcript variant 2, mRNA [NM_002036]	2532	GO:0007186|GO:0005886|GO:0004930|GO:0004950|GO:0006952|GO:0004872|GO:0016021|GO:0019957|GO:0004888	159175319	chr1	159175260	+	hs|1q23.2	NM_002036	Duffy blood group, chemokine receptor	DARC	chr1:159175260-159175319	NM_002036	Hs.153381
A_23_P233	3.6902	-3.6902	-1.8837	down	FALSE	Homo sapiens flavin containing monooxygenase 5 (FMO5), transcript variant 1, mRNA [NM_001461]	2330	GO:0050661|GO:0008150|GO:0005792|GO:0004497|GO:0004499|GO:0016020|GO:0005783|GO:0050660|GO:0031227|GO:0016021|GO:0055114	146658421	chr1	146658362	-	hs|1q21.1	NM_001461	flavin containing monooxygenase 5	FMO5	chr1:146658421-146658362	NM_001461	Hs.642706
A_33_P3363425	3.68668	-3.68668	-1.88232	down	FALSE	FERM domain containing 3 [Source:HGNC Symbol;Acc:24125] [ENST00000304195]	257019	GO:0008092|GO:0005737|GO:0016020|GO:0005488|GO:0016021|GO:0005856|GO:0019898	85859651	chr9	85859592	-	hs|9q21.32		FERM domain containing 3	FRMD3	chr9:85859651-85859592
A_23_P350617	3.68605	-3.68605	-1.88207	down	FALSE	Homo sapiens klotho beta (KLB), mRNA [NM_175737]	152831	GO:0005886|GO:0043169|GO:0017134|GO:0005975|GO:0016021|GO:0003824|GO:0004553	39450181	chr4	39450122	+	hs|4p14	NM_175737	klotho beta	KLB	chr4:39450122-39450181	NM_175737	Hs.90756
A_23_P115200	3.68367	-3.68367	-1.88114	down	FALSE	Homo sapiens Fc receptor-like 4 (FCRL4), mRNA [NM_031282]	83417	GO:0005886|GO:0004872|GO:0016021	157544694	chr1	157544635	-	hs|1q23.1	NM_031282	Fc receptor-like 4	FCRL4	chr1:157544694-157544635	NM_031282	Hs.120260
A_23_P307844	3.68361	-3.68361	-1.88112	down	FALSE	Homo sapiens phytanoyl-CoA dioxygenase domain containing 1 (PHYHD1), transcript variant 2, mRNA [NM_174933]	254295	GO:0016491|GO:0016702|GO:0046872	131696297	chr9	131696085	+	hs|9q34.11	NM_174933	phytanoyl-CoA dioxygenase domain containing 1	PHYHD1	chr9:131696085-131696297	NM_174933	Hs.709447
A_33_P3209960	3.68275	-3.68275	-1.88078	down	FALSE	Homo sapiens RAS guanyl releasing protein 2 (calcium and DAG-regulated) (RASGRP2), transcript variant 2, mRNA [NM_153819]	10235	GO:0051056|GO:0030054|GO:0005886|GO:0005509|GO:0045202|GO:0030168|GO:0032587|GO:0007265|GO:0042995|GO:0001558|GO:0005829|GO:0008289|GO:0019992|GO:0005085|GO:0007165|GO:0005737|GO:0007596|GO:0019717	64508476	chr11	64508420	-	hs|11q13.1	NM_153819	RAS guanyl releasing protein 2 (calcium and DAG-regulated)	RASGRP2	chr11:64508476-64508420	NM_153819	Hs.99491
A_23_P167683	3.67188	-3.67188	-1.87652	down	FALSE	Homo sapiens glial cell derived neurotrophic factor (GDNF), transcript variant 1, mRNA [NM_000514]	2668	GO:0001656|GO:0001657|GO:0008344|GO:0001658|GO:0001755|GO:0001759|GO:0031175|GO:0042803|GO:0051584|GO:0043524|GO:0007411|GO:0045944|GO:0001941|GO:0048255|GO:0090190|GO:0005102|GO:0072107|GO:0006916|GO:0005576|GO:0060688|GO:0030432|GO:0072108|GO:0048485|GO:0007399|GO:0048484|GO:0007165|GO:0021784|GO:0032770|GO:0008083|GO:0033603	37816024	chr5	37815965	-	hs|5p13.2	NM_000514	glial cell derived neurotrophic factor	GDNF	chr5:37816024-37815965	NM_000514	Hs.248114
A_23_P105144	3.67015	-3.67015	-1.87584	down	FALSE	Homo sapiens signal peptide, CUB domain, EGF-like 2 (SCUBE2), transcript variant 1, mRNA [NM_020974]	57758	GO:0005509|GO:0005576	9043471	chr11	9042734	-	hs|11p15.4	NM_020974	signal peptide, CUB domain, EGF-like 2	SCUBE2	chr11:9043471-9042734	NM_020974	Hs.523468
A_33_P3383326	3.66878	-3.66878	-1.8753	down	FALSE	Homo sapiens lysophosphatidic acid receptor 1 (LPAR1), transcript variant 2, mRNA [NM_057159]	1902	GO:0005515|GO:0005886|GO:0035025|GO:0030139|GO:0007202|GO:0071673|GO:0007204|GO:0001965|GO:0000187|GO:0005737|GO:0005543|GO:0043197|GO:0001619|GO:0043198|GO:0051482|GO:0004872|GO:0043123|GO:0060999|GO:0010942|GO:0022008|GO:0043065|GO:0009986|GO:0004930|GO:0071453|GO:0042552|GO:0032060|GO:0030165|GO:0007186|GO:0005887|GO:0010977|GO:0016021|GO:0043410	113636129	chr9	113636070	-	hs|9q31.3	NM_057159	lysophosphatidic acid receptor 1	LPAR1	chr9:113636129-113636070	NM_057159	Hs.126667
A_23_P302470	3.66862	-3.66862	-1.87524	down	FALSE	Homo sapiens sulfotransferase family, cytosolic, 1B, member 1 (SULT1B1), mRNA [NM_014465]	27284	GO:0006805|GO:0050427|GO:0005829|GO:0042403|GO:0005737|GO:0009812|GO:0004062|GO:0008146|GO:0051923|GO:0018958|GO:0008202|GO:0016740|GO:0006576	70592803	chr4	70592744	-	hs|4q13.3	NM_014465	sulfotransferase family, cytosolic, 1B, member 1	SULT1B1	chr4:70592803-70592744	NM_014465	Hs.129742
A_23_P433016	3.65748	-3.65748	-1.87085	down	FALSE	Homo sapiens fibulin 1 (FBLN1), transcript variant C, mRNA [NM_001996]	2192	GO:0005515|GO:0007566|GO:0005509|GO:0005578|GO:0005576|GO:0005625|GO:0005615|GO:0005604|GO:0016504|GO:0031012|GO:0030198|GO:0044419|GO:0005201	45942994	chr22	45939377	+	hs|22q13.31	NM_001996	fibulin 1	FBLN1	chr22:45939377-45942994	NM_001996	Hs.24601
A_23_P69810	3.65558	-3.65558	-1.8701	down	FALSE	Homo sapiens 1-acylglycerol-3-phosphate O-acyltransferase 9 (AGPAT9), mRNA [NM_032717]	84803	GO:0032006|GO:0016020|GO:0005783|GO:0008152|GO:0019432|GO:0005789|GO:0004366|GO:0016021|GO:0008654|GO:0016740|GO:0008415	84526643	chr4	84526584	+	hs|4q21.23	NM_032717	1-acylglycerol-3-phosphate O-acyltransferase 9	AGPAT9	chr4:84526584-84526643	NM_032717	Hs.99196
A_23_P117580	3.65027	-3.65027	-1.868	down	FALSE	Homo sapiens ectonucleoside triphosphate diphosphohydrolase 5 (ENTPD5), mRNA [NM_001249]	957	GO:0046034|GO:0016787|GO:0004382|GO:0008283|GO:0005783|GO:0045134|GO:0051084|GO:0016049|GO:0005788|GO:0006487|GO:0014066|GO:0006096	74439616	chr14	74438582	-	hs|14q24.3	NM_001249	ectonucleoside triphosphate diphosphohydrolase 5	ENTPD5	chr14:74439616-74438582	NM_001249	Hs.720540
A_23_P216118	3.64962	-3.64962	-1.86775	down	FALSE	Homo sapiens unc-5 homolog D (C. elegans) (UNC5D), mRNA [NM_080872]	137970	GO:0007165|GO:0016020|GO:0009986|GO:0007411|GO:0006915|GO:0007275|GO:0004872|GO:0016021	35651958	chr8	35651899	+	hs|8p12	NM_080872	unc-5 homolog D (C. elegans)	UNC5D	chr8:35651899-35651958	NM_080872	Hs.238889
A_23_P167479	3.64831	-3.64831	-1.86723	down	FALSE	Homo sapiens interleukin 17B (IL17B), mRNA [NM_014443]	27190	GO:0007165|GO:0006955|GO:0006954|GO:0007267|GO:0005576|GO:0004871|GO:0005615|GO:0005125	148756375	chr5	148756316	-	hs|5q32	NM_014443	interleukin 17B	IL17B	chr5:148756375-148756316	NM_014443	Hs.156979
A_33_P3481674	3.64787	-3.64787	-1.86705	down	FALSE	Homo sapiens shisa homolog 6 (Xenopus laevis) (SHISA6), transcript variant 1, mRNA [NM_207386]	388336	GO:0016020|GO:0016021	11467313	chr17	11467254	+	hs|17p12	NM_207386	shisa homolog 6 (Xenopus laevis)	SHISA6	chr17:11467254-11467313	NM_207386	Hs.592124
A_24_P150580	3.64621	-3.64621	-1.8664	down	FALSE	Homo sapiens RAS-like, family 12 (RASL12), mRNA [NM_016563]	51285	GO:0007165|GO:0016020|GO:0000166|GO:0007264|GO:0003924|GO:0005525	65346294	chr15	65346235	-	hs|15q22.31	NM_016563	RAS-like, family 12	RASL12	chr15:65346294-65346235	NM_016563	Hs.27018
A_23_P305914	3.63687	-3.63687	-1.8627	down	FALSE	Homo sapiens WSC domain containing 2 (WSCD2), mRNA [NM_014653]	9671	GO:0016020|GO:0016021	108643553	chr12	108643494	+	hs|12q23.3	NM_014653	WSC domain containing 2	WSCD2	chr12:108643494-108643553	NM_014653	Hs.143591
A_23_P354705	3.63579	-3.63579	-1.86227	down	FALSE	Homo sapiens ST8 alpha-N-acetyl-neuraminide alpha-2,8-sialyltransferase 1 (ST8SIA1), mRNA [NM_003034]	6489	GO:0003828|GO:0006629|GO:0006665|GO:0008373|GO:0005794|GO:0005975|GO:0016757|GO:0006688|GO:0030173|GO:0000139|GO:0016020|GO:0006486|GO:0016021	22354130	chr12	22354071	-	hs|12p12.1	NM_003034	ST8 alpha-N-acetyl-neuraminide alpha-2,8-sialyltransferase 1	ST8SIA1	chr12:22354130-22354071	NM_003034	Hs.408614
A_23_P35349	3.63445	-3.63445	-1.86174	down	FALSE	Homo sapiens supervillin (SVIL), transcript variant 2, mRNA [NM_021738]	6840	GO:0005737|GO:0051015|GO:0030054|GO:0005886|GO:0007519|GO:0071437|GO:0007010|GO:0043034|GO:0002102|GO:0005634|GO:0015629	29747064	chr10	29747005	-	hs|10p11.23	NM_021738	supervillin	SVIL	chr10:29747064-29747005	NM_021738	Hs.499209
A_24_P13001	3.63109	-3.63109	-1.8604	down	FALSE	Homo sapiens sortilin-related VPS10 domain containing receptor 3 (SORCS3), mRNA [NM_014978]	22986	GO:0016020|GO:0007218|GO:0016021|GO:0008188	107024795	chr10	107024736	+	hs|10q25.1	NM_014978	sortilin-related VPS10 domain containing receptor 3	SORCS3	chr10:107024736-107024795	NM_014978	Hs.671950
A_23_P318904	3.6302	-3.6302	-1.86005	down	FALSE	Homo sapiens SERTA domain containing 4 (SERTAD4), mRNA [NM_019605]	56256	GO:0005515	210416093	chr1	210416034	+	hs|1q32.2	NM_019605	SERTA domain containing 4	SERTAD4	chr1:210416034-210416093	NM_019605	Hs.600545
A_33_P3369371	3.62659	-3.62659	-1.85861	down	FALSE	Homo sapiens glutathione peroxidase 3 (plasma) (GPX3), mRNA [NM_002084]	2878	GO:0051412|GO:0014070|GO:0007565|GO:0006982|GO:0042493|GO:0002238|GO:0006749|GO:0010269|GO:0005576|GO:0005625|GO:0005615|GO:0004602|GO:0043295|GO:0008430|GO:0051289|GO:0016491|GO:0042744|GO:0006979|GO:0055114|GO:0008134	150407091	chr5	150407032	+	hs|5q33.1	NM_002084	glutathione peroxidase 3 (plasma)	GPX3	chr5:150407032-150407091	NM_002084	Hs.730658
A_23_P93938	3.62344	-3.62344	-1.85736	down	FALSE	Homo sapiens NAC alpha domain containing (NACAD), mRNA [NM_001146334]	23148	GO:0005737|GO:0005634|GO:0015031	45120849	chr7	45120790	-	hs|7p13	NM_001146334	NAC alpha domain containing	NACAD	chr7:45120849-45120790	NM_001146334	Hs.96633
A_33_P3323647	3.62248	-3.62248	-1.85698	down	FALSE	EPH receptor A10 [Source:HGNC Symbol;Acc:19987] [ENST00000330210]	284656	GO:0005515|GO:0008150|GO:0005005|GO:0005003|GO:0005886|GO:0000166|GO:0005887|GO:0005576|GO:0004872|GO:0016021|GO:0005524	38179620	chr1	38179561	-	hs|1p34.3	AK131215	EPH receptor A10	EPHA10	chr1:38179620-38179561		Hs.129435
A_32_P204795	3.61664	-3.61664	-1.85465	down	FALSE	Homo sapiens hypothetical LOC100128252 (LOC100128252), transcript variant 2, non-coding RNA [NR_036522]	100128252		57005565	chr19	56989620	+	hs|19q13.43	NR_036522	hypothetical LOC100128252	LOC100128252	chr19:56989620-57005565	NR_036522	Hs.23133
A_33_P3242793	3.61408	-3.61408	-1.85363	down	FALSE	PREDICTED: Homo sapiens chromosome 1 open reading frame 81 (C1orf81), miscRNA [XR_108341]	647215		200935792	chr1	200935733	+	hs|1q32.1	XR_108341	chromosome 1 open reading frame 81	C1orf81	chr1:200935733-200935792	XR_108341	Hs.576504
A_23_P422831	3.60672	-3.60672	-1.85069	down	FALSE	Homo sapiens family with sequence similarity 189, member A2 (FAM189A2), transcript variant 1, mRNA [NM_004816]	9413	GO:0008150|GO:0003674|GO:0016020|GO:0016021|GO:0005575	72007343	chr9	72007284	+	hs|9q21.11	NM_004816	family with sequence similarity 189, member A2	FAM189A2	chr9:72007284-72007343	NM_004816	Hs.118003
A_23_P55682	3.60642	-3.60642	-1.85057	down	FALSE	Homo sapiens zinc finger and SCAN domain containing 18 (ZSCAN18), transcript variant 3, mRNA [NM_023926]	65982	GO:0005622|GO:0003700|GO:0016032|GO:0008270|GO:0005634|GO:0003677|GO:0046872	58595438	chr19	58595379	-	hs|19q13.43	NM_023926	zinc finger and SCAN domain containing 18	ZSCAN18	chr19:58595438-58595379	NM_023926	Hs.235390
A_33_P3420816	3.60605	-3.60605	-1.85042	down	FALSE	Homo sapiens growth differentiation factor 1 (GDF1), mRNA [NM_001492]	2657	GO:0005576|GO:0040007|GO:0008083|GO:0005615|GO:0005125	18979479	chr19	18979420	-	hs|19p13.11	NM_001492	growth differentiation factor 1	GDF1	chr19:18979479-18979420	NM_001492	Hs.412355
A_33_P3259153	3.60232	-3.60232	-1.84893	down	FALSE	Homo sapiens placenta-specific 2 (non-protein coding) (PLAC2), non-coding RNA [NR_027064]	257000	GO:0016020|GO:0016021	5560378	chr19	5560319	-	hs|19p13.3	NR_027064	placenta-specific 2 (non-protein coding)	PLAC2	chr19:5560378-5560319	NR_027064	Hs.515575
A_24_P12626	3.59118	-3.59118	-1.84446	down	FALSE	Homo sapiens caveolin 1, caveolae protein, 22kDa (CAV1), transcript variant 1, mRNA [NM_001753]	857	GO:0005515|GO:0043627|GO:0019915|GO:0010524|GO:0030879|GO:0030301|GO:0006940|GO:0019861|GO:0005622|GO:0016050|GO:0009925|GO:0044419|GO:0032507|GO:0005938|GO:0010332|GO:0042632|GO:0019905|GO:0005811|GO:0033344|GO:0005794|GO:0009986|GO:0000122|GO:0019217|GO:0016504|GO:0043234|GO:0005887|GO:0007519|GO:0032570|GO:0006641|GO:0045121|GO:0005925|GO:0032091|GO:0008285|GO:0005886|GO:0005783|GO:0031295|GO:…	116199060	chr7	116199001	+	hs|7q31.2	NM_001753	caveolin 1, caveolae protein, 22kDa	CAV1	chr7:116199001-116199060	NM_001753	Hs.74034
A_23_P82379	3.58621	-3.58621	-1.84246	down	FALSE	Homo sapiens calcium channel, voltage-dependent, alpha 2/delta subunit 1 (CACNA2D1), mRNA [NM_000722]	781	GO:0016529|GO:0005244|GO:0016020|GO:0005245|GO:0030315|GO:0006816|GO:0051925|GO:0016021|GO:0005891|GO:0046872|GO:0006811	81579504	chr7	81579445	-	hs|7q21.11	NM_000722	calcium channel, voltage-dependent, alpha 2/delta subunit 1	CACNA2D1	chr7:81579504-81579445	NM_000722	Hs.282151
A_19_P00320469	3.58512	-3.58512	-1.84202	down	FALSE	lincRNA:chr9:2535671-2536375 reverse strand			2535731	chr9	2535672	-	hs|9p24.2				chr9:2535731-2535672
A_24_P72518	3.58331	-3.58331	-1.84129	down	FALSE	Homo sapiens adenosylhomocysteinase-like 2 (AHCYL2), transcript variant 1, mRNA [NM_015328]	23382	GO:0004013|GO:0016787|GO:0006730	129069957	chr7	129069898	+	hs|7q32.1	NM_015328	adenosylhomocysteinase-like 2	AHCYL2	chr7:129069898-129069957	NM_015328	Hs.600789
A_24_P397255	3.58256	-3.58256	-1.84099	down	FALSE	Homo sapiens ectonucleotide pyrophosphatase/phosphodiesterase 6 (ENPP6), mRNA [NM_153343]	133121	GO:0016042|GO:0016787|GO:0005886|GO:0005576|GO:0016021|GO:0019695|GO:0008889	185010275	chr4	185010216	-	hs|4q35.1	NM_153343	ectonucleotide pyrophosphatase/phosphodiesterase 6	ENPP6	chr4:185010275-185010216	NM_153343	Hs.297814
A_23_P47728	3.57482	-3.57482	-1.83787	down	FALSE	Homo sapiens microtubule-associated protein 6 (MAP6), transcript variant 1, mRNA [NM_033063]	4135	GO:0008017|GO:0005516|GO:0048471|GO:0005737|GO:0005794|GO:0005874|GO:0005856	75298337	chr11	75298278	-	hs|11q13.5	NM_033063	microtubule-associated protein 6	MAP6	chr11:75298337-75298278	NM_033063	Hs.585540
A_33_P3268892	3.5685	-3.5685	-1.83532	down	FALSE	Homo sapiens glial cell derived neurotrophic factor (GDNF), transcript variant 3, mRNA [NM_001190468]	2668	GO:0001656|GO:0001657|GO:0008344|GO:0001658|GO:0001755|GO:0001759|GO:0031175|GO:0042803|GO:0051584|GO:0043524|GO:0007411|GO:0045944|GO:0001941|GO:0048255|GO:0090190|GO:0005102|GO:0072107|GO:0006916|GO:0005576|GO:0060688|GO:0030432|GO:0072108|GO:0048485|GO:0007399|GO:0048484|GO:0007165|GO:0021784|GO:0032770|GO:0008083|GO:0033603	37814012	chr5	37813953	-	hs|5p13.2	NM_001190468	glial cell derived neurotrophic factor	GDNF	chr5:37814012-37813953	NM_001190468	Hs.248114
A_33_P3364571	3.56698	-3.56698	-1.8347	down	FALSE	Homo sapiens tenascin XB (TNXB), transcript variant XB, mRNA [NM_019105]	7148	GO:0030036|GO:0005578|GO:0005576|GO:0005583|GO:0005615|GO:0005622|GO:0031012|GO:0007165|GO:0005178|GO:0032963|GO:0007155|GO:0008201|GO:0048251	32017107	chr6	32017048	-	hs|6p21.33	NM_019105	tenascin XB	TNXB	chr6:32017107-32017048	NM_019105	Hs.485104
A_33_P3390013	3.56319	-3.56319	-1.83317	down	FALSE	Homo sapiens ADAM metallopeptidase with thrombospondin type 1 motif, 1 (ADAMTS1), mRNA [NM_006988]	9510	GO:0008285|GO:0001822|GO:0001542|GO:0005576|GO:0031410|GO:0046872|GO:0005604|GO:0060347|GO:0007229|GO:0006508|GO:0008233|GO:0008270|GO:0004222|GO:0008201|GO:0008237	28209959	chr21	28209900	-	hs|21q21.3	NM_006988	ADAM metallopeptidase with thrombospondin type 1 motif, 1	ADAMTS1	chr21:28209959-28209900	NM_006988	Hs.643357
A_33_P3327200	3.55986	-3.55986	-1.83182	down	FALSE	Homo sapiens ATPase, Ca++ transporting, plasma membrane 4 (ATP2B4), transcript variant 1, mRNA [NM_001001396]	493	GO:0005515|GO:0005516|GO:0003407|GO:0005886|GO:0030168|GO:0030165|GO:0055085|GO:0005524|GO:0046872|GO:0005388|GO:0006754|GO:0034220|GO:0000166|GO:0016787|GO:0005887|GO:0007596|GO:0070588|GO:0006810|GO:0016820|GO:0006812	203709447	chr1	203709388	+	hs|1q32.1	NM_001001396	ATPase, Ca++ transporting, plasma membrane 4	ATP2B4	chr1:203709388-203709447	NM_001001396	Hs.343522
A_23_P352266	3.55885	-3.55885	-1.83141	down	FALSE	Homo sapiens B-cell CLL/lymphoma 2 (BCL2), nuclear gene encoding mitochondrial protein, transcript variant alpha, mRNA [NM_000633]	596	GO:0005515|GO:0043496|GO:0043497|GO:0008219|GO:0043627|GO:0009408|GO:0048709|GO:0030307|GO:0033591|GO:0051402|GO:0002020|GO:0010044|GO:0042803|GO:0042802|GO:0051607|GO:0043524|GO:0010035|GO:0010039|GO:0051924|GO:0031625|GO:0000209|GO:0051412|GO:0032868|GO:0007565|GO:0031965|GO:0046982|GO:0007568|GO:0009636|GO:0051593|GO:0046930|GO:0070059|GO:0007420|GO:0005789|GO:0046688|GO:0050853|GO:0005783|GO:…	60790782	chr18	60790723	-	hs|18q21.33	NM_000633	B-cell CLL/lymphoma 2	BCL2	chr18:60790782-60790723	NM_000633	Hs.150749
A_24_P361408	3.55133	-3.55133	-1.82836	down	FALSE	Homo sapiens tubulin tyrosine ligase-like family, member 6 (TTLL6), transcript variant 2, mRNA [NM_173623]	284076	GO:0018095|GO:0005929|GO:0005737|GO:0015631|GO:0004835|GO:0016874|GO:0005932|GO:0005856|GO:0005524|GO:0006464	46862419	chr17	46862360	-	hs|17q21.32	NM_173623	tubulin tyrosine ligase-like family, member 6	TTLL6	chr17:46862419-46862360	NM_173623	Hs.91930
A_33_P3342561	3.55112	-3.55112	-1.82827	down	FALSE	Homo sapiens PITPNM family member 3 (PITPNM3), transcript variant 1, mRNA [NM_031220]	83394	GO:0030971|GO:0016020|GO:0008526|GO:0046488|GO:0005509|GO:0016021|GO:0012505|GO:0008289	6361036	chr17	6360977	-	hs|17p13.2	NM_031220	PITPNM family member 3	PITPNM3	chr17:6361036-6360977	NM_031220	Hs.183983
A_33_P3411090	3.54706	-3.54706	-1.82662	down	FALSE	Homo sapiens adenosine deaminase-like (ADAL), transcript variant 2, mRNA [NM_001012969]	161823	GO:0009168|GO:0016787|GO:0004000|GO:0006154|GO:0046103|GO:0043103|GO:0046872|GO:0009117|GO:0005829	43641505	chr15	43641446	+	hs|15q15.3	NM_001012969	adenosine deaminase-like	ADAL	chr15:43641446-43641505	NM_001012969	Hs.533913
A_23_P119916	3.5462	-3.5462	-1.82627	down	FALSE	Homo sapiens wingless-type MMTV integration site family, member 6 (WNT6), mRNA [NM_006522]	7475	GO:0060684|GO:0001658|GO:0001664|GO:0009798|GO:0005886|GO:0071300|GO:0070172|GO:0005578|GO:0007267|GO:0005576|GO:0007275|GO:0072079|GO:0009952|GO:0005615|GO:0061303|GO:0010628|GO:0072080|GO:0030182|GO:0042475|GO:0048754|GO:0060070	219738911	chr2	219738852	+	hs|2q35	NM_006522	wingless-type MMTV integration site family, member 6	WNT6	chr2:219738852-219738911	NM_006522	Hs.29764
A_19_P00318718	3.54602	-3.54602	-1.8262	down	FALSE	lincRNA:chr4:8357036-8359103 reverse strand			8357097	chr4	8357038	-	hs|4p16.1				chr4:8357097-8357038
A_24_P92174	3.54408	-3.54408	-1.82541	down	FALSE	immunoglobulin heavy variable 2-5 [Source:HGNC Symbol;Acc:5576] [ENST00000390597]			106494270	chr14	106494211	-	hs|14q32.33	DQ100868			chr14:106494270-106494211		Hs.720867
A_33_P3332252	3.53594	-3.53594	-1.82209	down	FALSE	Homo sapiens tubulin, alpha-like 3 (TUBAL3), transcript variant 1, mRNA [NM_024803]	79861	GO:0051258|GO:0005737|GO:0000166|GO:0005198|GO:0005874|GO:0003924|GO:0005856|GO:0005525|GO:0007018	5435578	chr10	5435519	-	hs|10p15.1	NM_024803	tubulin, alpha-like 3	TUBAL3	chr10:5435578-5435519	NM_024803	Hs.163079
A_32_P229132	3.52599	-3.52599	-1.81803	down	FALSE	Homo sapiens formin 2 (FMN2), mRNA [NM_020066]	56776	GO:0035556|GO:0003674|GO:0051295|GO:0030036|GO:0048477|GO:0040038|GO:0007275|GO:0003779|GO:0005575|GO:0007132|GO:0016344|GO:0016043	240637733	chr1	240637674	+	hs|1q43	NM_020066	formin 2	FMN2	chr1:240637674-240637733	NM_020066	Hs.24889
A_23_P125680	3.52412	-3.52412	-1.81726	down	FALSE	Homo sapiens family with sequence similarity 70, member A (FAM70A), transcript variant 1, mRNA [NM_017938]	55026	GO:0016020|GO:0016021	119392950	chrX	119392891	-	hs|Xq24	NM_017938	family with sequence similarity 70, member A	FAM70A	chrX:119392950-119392891	NM_017938	Hs.437563
A_33_P3348164	3.51886	-3.51886	-1.81511	down	FALSE	Homo sapiens tubulin tyrosine ligase-like family, member 7 (TTLL7), mRNA [NM_024686]	79739	GO:0005929|GO:0005737|GO:0004835|GO:0016874|GO:0043204|GO:0007275|GO:0005932|GO:0005856|GO:0030425|GO:0030154|GO:0006464|GO:0007399	84373257	chr1	84373198	-	hs|1p31.1	NM_024686	tubulin tyrosine ligase-like family, member 7	TTLL7	chr1:84373257-84373198	NM_024686	Hs.445826
A_33_P3246133	3.5141	-3.5141	-1.81315	down	FALSE	Homo sapiens hippocalcin (HPCA), mRNA [NM_002143]	3208	GO:0005488|GO:0005509|GO:0003779	33360238	chr1	33360179	+	hs|1p35.1	NM_002143	hippocalcin	HPCA	chr1:33360179-33360238	NM_002143	Hs.632391
A_23_P43690	3.49866	-3.49866	-1.8068	down	FALSE	Homo sapiens basonuclin 2 (BNC2), mRNA [NM_017637]	54796	GO:0005622|GO:0006355|GO:0005737|GO:0005886|GO:0008270|GO:0005634|GO:0046872	16435701	chr9	16435642	-	hs|9p22.3	NM_017637	basonuclin 2	BNC2	chr9:16435701-16435642	NM_017637	Hs.656581
A_33_P3389653	3.49344	-3.49344	-1.80465	down	FALSE	Homo sapiens phosphodiesterase 4D, cAMP-specific (PDE4D), transcript variant 3, mRNA [NM_001165899]	5144	GO:0008081|GO:0004115|GO:0005815|GO:0004114|GO:0005625|GO:0005626|GO:0046872|GO:0005829|GO:0007165|GO:0005737|GO:0016020|GO:0016787|GO:0005856	58264986	chr5	58264927	-	hs|5q11.2	NM_001165899	phosphodiesterase 4D, cAMP-specific	PDE4D	chr5:58264986-58264927	NM_001165899	Hs.117545
A_33_P3218905	3.48531	-3.48531	-1.80129	down	FALSE	Homo sapiens FAM13A opposite strand (non-protein coding) (FAM13AOS), non-coding RNA [NR_002806]	285512		89651151	chr4	89651092	+	hs|4q22.1	NR_002806	FAM13A opposite strand (non-protein coding)	FAM13AOS	chr4:89651092-89651151	NR_002806	Hs.703446
A_23_P80551	3.48322	-3.48322	-1.80042	down	FALSE	Homo sapiens KRAB box domain containing 1 (KRBOX1), mRNA [NM_001205272]	100506243	GO:0005622|GO:0006355|GO:0003676	42984167	chr3	42984108	+	hs|3p22.1	NM_001205272	KRAB box domain containing 1	KRBOX1	chr3:42984108-42984167	NM_001205272	Hs.720172
A_33_P3418175	3.48309	-3.48309	-1.80037	down	FALSE	Homo sapiens Ly6/neurotoxin 1 (LYNX1), transcript variant 1, mRNA [NM_023946]	66004	GO:0005886|GO:0005576|GO:0031225	143846151	chr8	143846092	-	hs|8q24.3	NM_023946	Ly6/neurotoxin 1	LYNX1	chr8:143846151-143846092	NM_023946	Hs.158665
A_23_P41498	3.48227	-3.48227	-1.80003	down	FALSE	Homo sapiens alcohol dehydrogenase 6 (class V) (ADH6), transcript variant 2, mRNA [NM_000672]	130	GO:0004022|GO:0005737|GO:0006805|GO:0005488|GO:0045471|GO:0006069|GO:0016491|GO:0009055|GO:0008270|GO:0005575|GO:0046872|GO:0005829	100128617	chr4	100126176	-	hs|4q23	NM_000672	alcohol dehydrogenase 6 (class V)	ADH6	chr4:100128617-100126176	NM_000672	Hs.586161
A_23_P500892	3.48162	-3.48162	-1.79976	down	FALSE	Homo sapiens tubby homolog (mouse) (TUB), transcript variant 1, mRNA [NM_003320]	7275	GO:0050766|GO:0005737|GO:0005886|GO:0005634|GO:0005576|GO:0050896|GO:0043231	8127199	chr11	8127140	+	hs|11p15.4	NM_003320	tubby homolog (mouse)	TUB	chr11:8127140-8127199	NM_003320	Hs.568986
A_23_P205900	3.48158	-3.48158	-1.79974	down	FALSE	Homo sapiens neurotrophic tyrosine kinase, receptor, type 3 (NTRK3), transcript variant 1, mRNA [NM_001012338]	4916	GO:0005886|GO:0071300|GO:0019056|GO:0045471|GO:0048678|GO:0030154|GO:0005737|GO:0046777|GO:0000166|GO:0016301|GO:0090102|GO:0060548|GO:0051412|GO:0042490|GO:0043121|GO:0006950|GO:0005624|GO:0048665|GO:0007275|GO:0005524|GO:0007399|GO:0048712|GO:0005030|GO:0000139|GO:0005887|GO:0048691|GO:0006468|GO:0004714|GO:0001764|GO:0007169	88420244	chr15	88420185	-	hs|15q25.3	NM_001012338	neurotrophic tyrosine kinase, receptor, type 3	NTRK3	chr15:88420244-88420185	NM_001012338	Hs.410969
A_33_P3395191	3.47974	-3.47974	-1.79898	down	FALSE	Homo sapiens potassium large conductance calcium-activated channel, subfamily M, beta member 2 (KCNMB2), transcript variant 1, mRNA [NM_181361]	10242	GO:0005513|GO:0030168|GO:0015459|GO:0019228|GO:0019229|GO:0016020|GO:0005887|GO:0007596|GO:0008076|GO:0001508|GO:0008200|GO:0006813|GO:0015269|GO:0006811	178561929	chr3	178561870	+	hs|3q26.32	NM_181361	potassium large conductance calcium-activated channel, subfamily M, beta member 2	KCNMB2	chr3:178561870-178561929	NM_181361	Hs.478368
A_33_P3407034	3.47615	-3.47615	-1.79749	down	FALSE	Homo sapiens v-kit Hardy-Zuckerman 4 feline sarcoma viral oncogene homolog (KIT), transcript variant 1, mRNA [NM_000222]	3815	GO:0005515|GO:0019221|GO:0007286|GO:0005615|GO:0035234|GO:0007243|GO:0043069|GO:0000166|GO:0005020|GO:0004872|GO:0009314|GO:0030097|GO:0002320|GO:0006687|GO:0018108|GO:0005524|GO:0010628|GO:0007165|GO:0002573|GO:0048070|GO:0016020|GO:0004713|GO:0002318|GO:0016021|GO:0007169|GO:0004716|GO:0008584|GO:0009897	55593685	chr4	55593626	+	hs|4q12	NM_000222	v-kit Hardy-Zuckerman 4 feline sarcoma viral oncogene homolog	KIT	chr4:55593626-55593685	NM_000222	Hs.479754
A_24_P108311	3.47437	-3.47437	-1.79675	down	FALSE	Homo sapiens neural precursor cell expressed, developmentally down-regulated 4-like (NEDD4L), transcript variant d, mRNA [NM_015277]	23327	GO:0005515|GO:0007588|GO:0004842|GO:0016567|GO:0042176|GO:0016881|GO:0016874|GO:0006883|GO:0045807|GO:0005622|GO:0030104|GO:0005737|GO:0042787|GO:0044419|GO:0010038|GO:0010766|GO:0006814|GO:0006464|GO:0017080	56065376	chr18	56065317	+	hs|18q21.31	NM_015277	neural precursor cell expressed, developmentally down-regulated 4-like	NEDD4L	chr18:56065317-56065376	NM_015277	Hs.185677
A_33_P3276997	3.47393	-3.47393	-1.79657	down	FALSE	Homo sapiens microtubule-associated protein 6 (MAP6), transcript variant 2, mRNA [NM_207577]	4135	GO:0008017|GO:0005516|GO:0048471|GO:0005737|GO:0005794|GO:0005874|GO:0005856	75313987	chr11	75313928	-	hs|11q13.5	NM_207577	microtubule-associated protein 6	MAP6	chr11:75313987-75313928	NM_207577	Hs.585540
A_24_P418203	3.4735	-3.4735	-1.79639	down	FALSE	Homo sapiens contactin associated protein-like 3 (CNTNAP3), mRNA [NM_033655]	79937	GO:0007165|GO:0008037|GO:0005886|GO:0005488|GO:0005102|GO:0005576|GO:0016021|GO:0007155	39171403	chr9	39166052	-	hs|9p13.1	NM_033655	contactin associated protein-like 3	CNTNAP3	chr9:39171403-39166052	NM_033655	Hs.658328
A_33_P3219279	3.47036	-3.47036	-1.79508	down	FALSE	Homo sapiens junctophilin 4 (JPH4), transcript variant 1, mRNA [NM_032452]	84502	GO:0014701|GO:0005792|GO:0060402|GO:0016020|GO:0060314|GO:0016021	24037356	chr14	24037297	-	hs|14q11.2	NM_032452	junctophilin 4	JPH4	chr14:24037356-24037297	NM_032452	Hs.597841
A_33_P3218960	3.46958	-3.46958	-1.79476	down	FALSE	Homo sapiens calcium channel, voltage-dependent, T type, alpha 1H subunit (CACNA1H), transcript variant 1, mRNA [NM_021098]	8912	GO:0005244|GO:0008332|GO:0008016|GO:0007520|GO:0055085|GO:0005891|GO:2000344|GO:0032870|GO:0034651|GO:0035865|GO:0006936|GO:0007517|GO:0016020|GO:0007411|GO:0006810|GO:0032342|GO:0016021|GO:0006811	1271770	chr16	1271711	+	hs|16p13.3	NM_021098	calcium channel, voltage-dependent, T type, alpha 1H subunit	CACNA1H	chr16:1271711-1271770	NM_021098	Hs.459642
A_32_P34003	3.46834	-3.46834	-1.79424	down	FALSE	fidgetin [Source:HGNC Symbol;Acc:13285] [ENST00000333129]	55137	GO:0017111|GO:0000166|GO:0005634|GO:0008022|GO:0005524|GO:0016363	164459505	chr2	164459446	-	hs|2q24.3		fidgetin	FIGN	chr2:164459505-164459446
A_23_P359214	3.46803	-3.46803	-1.79412	down	FALSE	Homo sapiens hypothetical LOC643650 (LOC643650), non-coding RNA [NR_033957]	643650		47151178	chr10	47151119	-	hs|10q11.22	NR_033957	hypothetical LOC643650	LOC643650	chr10:47151178-47151119	NR_033957	Hs.463110
A_23_P45955	3.46756	-3.46756	-1.79392	down	FALSE	Homo sapiens tektin 2 (testicular) (TEKT2), mRNA [NM_014466]	27285	GO:0001539|GO:0005886|GO:0005874|GO:0005730|GO:0000226|GO:0005634|GO:0030317|GO:0035085|GO:0015629|GO:0035086|GO:0019861|GO:0005929|GO:0005737|GO:0030030|GO:0005925	36553783	chr1	36553724	+	hs|1p34.3	NM_014466	tektin 2 (testicular)	TEKT2	chr1:36553724-36553783	NM_014466	Hs.127111
A_23_P423237	3.46338	-3.46338	-1.79218	down	FALSE	Homo sapiens sarcoglycan, gamma (35kDa dystrophin-associated glycoprotein) (SGCG), mRNA [NM_000231]	6445	GO:0042383|GO:0005737|GO:0007517|GO:0005886|GO:0016012|GO:0007010|GO:0016021|GO:0005856	23898874	chr13	23898815	+	hs|13q12.12	NM_000231	sarcoglycan, gamma (35kDa dystrophin-associated glycoprotein)	SGCG	chr13:23898815-23898874	NM_000231	Hs.37167
A_23_P94434	3.45681	-3.45681	-1.78944	down	FALSE	Homo sapiens histidine rich carboxyl terminus 1 (HRCT1), mRNA [NM_001039792]	646962	GO:0016020|GO:0016021	35906851	chr9	35906792	+	hs|9p13.3	NM_001039792	histidine rich carboxyl terminus 1	HRCT1	chr9:35906792-35906851	NM_001039792	Hs.208081
A_23_P202881	3.45197	-3.45197	-1.78742	down	FALSE	Homo sapiens fasciculation and elongation protein zeta 1 (zygin I) (FEZ1), transcript variant 1, mRNA [NM_005103]	9638	GO:0005515|GO:0030424|GO:0005813|GO:0043015|GO:0005886|GO:0005874|GO:0042995|GO:0030425|GO:0007399|GO:0005739|GO:0051654|GO:0005737|GO:0071363|GO:0045666|GO:0007411|GO:0005080|GO:0010976|GO:0006810|GO:0005856|GO:0007155	125322241	chr11	125318416	-	hs|11q24.2	NM_005103	fasciculation and elongation protein zeta 1 (zygin I)	FEZ1	chr11:125322241-125318416	NM_005103	Hs.224008
A_23_P86079	3.44662	-3.44662	-1.78518	down	FALSE	Homo sapiens hypothetical protein LOC441869 (LOC441869), transcript variant 1, mRNA [NM_001145210]	441869		1354269	chr1	1354210	-	hs|1p36.33	NM_001145210	hypothetical protein LOC441869	LOC441869	chr1:1354269-1354210	NM_001145210	Hs.381222
A_23_P323272	3.44316	-3.44316	-1.78373	down	FALSE	Homo sapiens odd-skipped related 1 (Drosophila) (OSR1), mRNA [NM_145260]	130497	GO:0008406|GO:0001657|GO:0071300|GO:0001655|GO:0048793|GO:0072239|GO:0072234|GO:0072183|GO:0030154|GO:0072075|GO:0072180|GO:0005622|GO:0007507|GO:0002062|GO:0072133|GO:0050679|GO:0030501|GO:0090094|GO:0072190|GO:0072208|GO:0000122|GO:0072207|GO:0072184|GO:0046591|GO:0060272|GO:0048389|GO:0008270|GO:0072143|GO:0042733|GO:0072111|GO:0005634|GO:0046872|GO:0030857|GO:0045944|GO:0042476|GO:0060021|GO:…	19551696	chr2	19551637	-	hs|2p24.1	NM_145260	odd-skipped related 1 (Drosophila)	OSR1	chr2:19551696-19551637	NM_145260	Hs.123933
A_23_P324304	3.44249	-3.44249	-1.78345	down	FALSE	Homo sapiens anaplastic lymphoma receptor tyrosine kinase (ALK), mRNA [NM_004304]	238	GO:0005515|GO:0016310|GO:0046777|GO:0016020|GO:0000166|GO:0005887|GO:0004872|GO:0004714|GO:0007169|GO:0005524	29416000	chr2	29415941	-	hs|2p23.2	NM_004304	anaplastic lymphoma receptor tyrosine kinase	ALK	chr2:29416000-29415941	NM_004304	Hs.654469
A_32_P58614	3.44172	-3.44172	-1.78313	down	FALSE	Homo sapiens KIAA1377 (KIAA1377), mRNA [NM_020802]	57562	GO:0005515	101871760	chr11	101871701	+	hs|11q22.1	NM_020802	KIAA1377	KIAA1377	chr11:101871701-101871760	NM_020802	Hs.156352
A_23_P83098	3.44146	-3.44146	-1.78302	down	FALSE	Homo sapiens aldehyde dehydrogenase 1 family, member A1 (ALDH1A1), mRNA [NM_000689]	216	GO:0005099|GO:0005737|GO:0006805|GO:0032320|GO:0001758|GO:0006069|GO:0016491|GO:0006081|GO:0004029|GO:0005497|GO:0005829	75516195	chr9	75516136	-	hs|9q21.13	NM_000689	aldehyde dehydrogenase 1 family, member A1	ALDH1A1	chr9:75516195-75516136	NM_000689	Hs.76392
A_23_P133474	3.4357	-3.4357	-1.78061	down	FALSE	Homo sapiens glutathione peroxidase 3 (plasma) (GPX3), mRNA [NM_002084]	2878	GO:0051412|GO:0014070|GO:0007565|GO:0006982|GO:0042493|GO:0002238|GO:0006749|GO:0010269|GO:0005576|GO:0005625|GO:0005615|GO:0004602|GO:0043295|GO:0008430|GO:0051289|GO:0016491|GO:0042744|GO:0006979|GO:0055114|GO:0008134	150407918	chr5	150407859	+	hs|5q33.1	NM_002084	glutathione peroxidase 3 (plasma)	GPX3	chr5:150407859-150407918	NM_002084	Hs.730658
A_33_P3299339	3.43414	-3.43414	-1.77995	down	FALSE	Homo sapiens solute carrier family 5 (choline transporter), member 7 (SLC5A7), mRNA [NM_021815]	60482	GO:0005215|GO:0015220|GO:0005886|GO:0008292|GO:0015871|GO:0007268|GO:0007274|GO:0055085|GO:0007269|GO:0007271|GO:0016021|GO:0005307|GO:0006814|GO:0006811|GO:0015293	108627317	chr2	108627258	+	hs|2q12.3	NM_021815	solute carrier family 5 (choline transporter), member 7	SLC5A7	chr2:108627258-108627317	NM_021815	Hs.287758
A_23_P27005	3.43098	-3.43098	-1.77862	down	FALSE	Homo sapiens dehydrogenase/reductase (SDR family) member 11 (DHRS11), mRNA [NM_024308]	79154	GO:0005488|GO:0016491|GO:0005576	34956886	chr17	34956827	+	hs|17q12	NM_024308	dehydrogenase/reductase (SDR family) member 11	DHRS11	chr17:34956827-34956886	NM_024308	Hs.462859
A_33_P3346073	3.43018	-3.43018	-1.77828	down	FALSE	Homo sapiens sarcalumenin (SRL), mRNA [NM_001098814]	6345	GO:0033018|GO:0003924|GO:0005525	4239438	chr16	4239379	-	hs|16p13.3	NM_001098814	sarcalumenin	SRL	chr16:4239438-4239379	NM_001098814	Hs.10041
A_33_P3294921	3.42707	-3.42707	-1.77697	down	FALSE	Homo sapiens prune homolog 2 (Drosophila) (PRUNE2), mRNA [NM_015225]	158471	GO:0016462|GO:0005737|GO:0051318|GO:0006915|GO:0006917|GO:0046872	79438607	chr9	79438548	-	hs|9q21.2	NM_015225	prune homolog 2 (Drosophila)	PRUNE2	chr9:79438607-79438548	NM_015225	Hs.262857
A_33_P3571901	3.42396	-3.42396	-1.77567	down	FALSE	Homo sapiens mRNA; cDNA DKFZp586K1520 (from clone DKFZp586K1520) [AL050153]	26106		239753690	chr2	239753631	-	hs|2q37.3	AL050153	DKFZP586K1520 protein	DKFZP586K1520	chr2:239753690-239753631		Hs.516864
A_32_P207169	3.4169	-3.4169	-1.77269	down	FALSE	Homo sapiens chromosome 1 open reading frame 133 (C1orf133), non-coding RNA [NR_024337]	574036		210404928	chr1	210404869	-	hs|1q32.2	NR_024337	chromosome 1 open reading frame 133	C1orf133	chr1:210404928-210404869	NR_024337	Hs.446946
A_33_P3211238	3.41546	-3.41546	-1.77208	down	FALSE	Homo sapiens von Willebrand factor C and EGF domains (VWCE), mRNA [NM_152718]	220001	GO:0005509|GO:0005576	61026206	chr11	61026147	-	hs|11q12.2	NM_152718	von Willebrand factor C and EGF domains	VWCE	chr11:61026206-61026147	NM_152718	Hs.60640
A_23_P353125	3.41458	-3.41458	-1.77171	down	FALSE	Homo sapiens fibrous sheath interacting protein 1 (FSIP1), mRNA [NM_152597]	161835		39909944	chr15	39893077	-	hs|15q14	NM_152597	fibrous sheath interacting protein 1	FSIP1	chr15:39909944-39893077	NM_152597	Hs.129598
A_23_P68740	3.40824	-3.40824	-1.76903	down	FALSE	Homo sapiens autoimmune regulator (AIRE), transcript variant AIRE-2, mRNA [NM_000658]	326	GO:0005515|GO:0006355|GO:0044212|GO:0005634|GO:0003677|GO:0045182|GO:0046872|GO:0042393|GO:0005737|GO:0006955|GO:0003682|GO:0006959|GO:0008270|GO:0045893	45717804	chr21	45717745	+	hs|21q22.3	NM_000658	autoimmune regulator	AIRE	chr21:45717745-45717804	NM_000658	Hs.129829
A_23_P114983	3.40329	-3.40329	-1.76693	down	FALSE	Homo sapiens tripartite motif containing 63 (TRIM63), mRNA [NM_032588]	84676	GO:0005622|GO:0007165|GO:0005737|GO:0016874|GO:0005874|GO:0008270|GO:0005634|GO:0004871|GO:0046872|GO:0031432	26377901	chr1	26377842	-	hs|1p36.11	NM_032588	tripartite motif containing 63	TRIM63	chr1:26377901-26377842	NM_032588	Hs.279709
A_19_P00315779	3.40316	-3.40316	-1.76687	down	FALSE	lincRNA:chr11:86632345-86633090 reverse strand			86632724	chr11	86632665	-	hs|11q14.2				chr11:86632724-86632665
A_23_P10980	3.40068	-3.40068	-1.76582	down	FALSE	Homo sapiens latrophilin 3 (LPHN3), mRNA [NM_015236]	23284	GO:0007186|GO:0005886|GO:0007218|GO:0004930|GO:0005529|GO:0016021	62937304	chr4	62937245	+	hs|4q13.1	NM_015236	latrophilin 3	LPHN3	chr4:62937245-62937304	NM_015236	Hs.570770
A_23_P211631	3.39841	-3.39841	-1.76486	down	FALSE	Homo sapiens fibulin 1 (FBLN1), transcript variant D, mRNA [NM_006486]	2192	GO:0005515|GO:0007566|GO:0005509|GO:0005578|GO:0005576|GO:0005625|GO:0005615|GO:0005604|GO:0016504|GO:0031012|GO:0030198|GO:0044419|GO:0005201	45996992	chr22	45996933	+	hs|22q13.31	NM_006486	fibulin 1	FBLN1	chr22:45996933-45996992	NM_006486	Hs.24601
A_33_P3351298	3.39293	-3.39293	-1.76253	down	FALSE	cholinergic receptor, muscarinic 2 [Source:HGNC Symbol;Acc:1951] [ENST00000480591]	1129	GO:0005515|GO:0030054|GO:0005886|GO:0004930|GO:0008016|GO:0005624|GO:0006940|GO:0009615|GO:0030425|GO:0032279|GO:0007399|GO:0004981|GO:0032280|GO:0007186|GO:0005887|GO:0007187|GO:0045211|GO:0008144|GO:0007207|GO:0043025|GO:0043679|GO:0004872|GO:0007188	136556663	chr7	136556604	+	hs|7q33	AK125233	cholinergic receptor, muscarinic 2	CHRM2	chr7:136556604-136556663		Hs.535891
A_33_P3535649	3.3918	-3.3918	-1.76205	down	FALSE	Homo sapiens FLYWCH-type zinc finger 1 (FLYWCH1), transcript variant 1, mRNA [NM_032296]	84256	GO:0005634|GO:0003677|GO:0046872	3001200	chr16	3001141	+	hs|16p13.3	NM_032296	FLYWCH-type zinc finger 1	FLYWCH1	chr16:3001141-3001200	NM_032296	Hs.655321
A_33_P3415255	3.38799	-3.38799	-1.76043	down	FALSE	Homo sapiens vomeronasal 1 receptor 1 (VN1R1), mRNA [NM_020633]	57191	GO:0008150|GO:0016503|GO:0016020|GO:0005886|GO:0004872|GO:0016021|GO:0019236	57966852	chr19	57966793	-	hs|19q13.43	NM_020633	vomeronasal 1 receptor 1	VN1R1	chr19:57966852-57966793	NM_020633	Hs.677423
A_24_P36229	3.38772	-3.38772	-1.76032	down	FALSE	Homo sapiens dystrobrevin, alpha (DTNA), transcript variant 3, mRNA [NM_001391]	1837	GO:0005515|GO:0007165|GO:0005737|GO:0030054|GO:0005886|GO:0005509|GO:0006941|GO:0045202|GO:0007268|GO:0008270|GO:0007274	32438299	chr18	32431884	+	hs|18q12.1	NM_001391	dystrobrevin, alpha	DTNA	chr18:32431884-32438299	NM_001391	Hs.643454
A_33_P3317058	3.38626	-3.38626	-1.75969	down	FALSE	Homo sapiens stromal antigen 3 (STAG3), mRNA [NM_012447]	10734	GO:0007049|GO:0007126|GO:0007059|GO:0000795|GO:0005694|GO:0005488|GO:0000802|GO:0030893|GO:0005634|GO:0007130|GO:0001673|GO:0000775	99811428	chr7	99811369	+	hs|7q22.1	NM_012447	stromal antigen 3	STAG3	chr7:99811369-99811428	NM_012447	Hs.592283
A_24_P31275	3.38238	-3.38238	-1.75804	down	FALSE	Homo sapiens ATPase, Na+/K+ transporting, beta 2 polypeptide (ATP1B2), mRNA [NM_001678]	482	GO:0005515|GO:0005886|GO:0050900|GO:0055085|GO:0005737|GO:0006754|GO:0034220|GO:0007596|GO:0006810|GO:0016021|GO:0006814|GO:0006813|GO:0005391	7560691	chr17	7560632	+	hs|17p13.1	NM_001678	ATPase, Na+/K+ transporting, beta 2 polypeptide	ATP1B2	chr17:7560632-7560691	NM_001678	Hs.643540
A_33_P3408450	3.37704	-3.37704	-1.75576	down	FALSE	Homo sapiens chromosome 14 open reading frame 176 (C14orf176), mRNA [NM_001146683]	643382	GO:0016020|GO:0016021	21571843	chr14	21571784	+	hs|14q11.2	NM_001146683	chromosome 14 open reading frame 176	C14orf176	chr14:21571784-21571843	NM_001146683	Hs.540107
A_23_P372848	3.37518	-3.37518	-1.75497	down	FALSE	Homo sapiens purinergic receptor P2X, ligand-gated ion channel, 1 (P2RX1), mRNA [NM_002558]	5023	GO:0005886|GO:0016265|GO:0002554|GO:0051291|GO:0019228|GO:0043270|GO:0045211|GO:0008144|GO:0051924|GO:0006810|GO:0033198|GO:0001614|GO:0051260|GO:0004872|GO:0046513|GO:0019717|GO:0006812|GO:0006811|GO:0035590|GO:0005262|GO:0005261|GO:0004931|GO:0006919|GO:0035249|GO:0030168|GO:0005524|GO:0043234|GO:0007165|GO:0007320|GO:0031240|GO:0005887|GO:0007596|GO:0003056|GO:0070588|GO:0008217|GO:0045121|GO:…	3800243	chr17	3800184	-	hs|17p13.2	NM_002558	purinergic receptor P2X, ligand-gated ion channel, 1	P2RX1	chr17:3800243-3800184	NM_002558	Hs.41735
A_23_P99442	3.37505	-3.37505	-1.75491	down	FALSE	Homo sapiens fms-related tyrosine kinase 3 (FLT3), mRNA [NM_004119]	2322	GO:0045578|GO:0030097|GO:0048010|GO:0008284|GO:0008285|GO:0009986|GO:0005524|GO:0046777|GO:0002572|GO:0016020|GO:0000166|GO:0005887|GO:0030098|GO:0002328|GO:0004872|GO:0005021|GO:0016021|GO:0002318|GO:0004714|GO:0007169|GO:0043548	28578051	chr13	28577993	-	hs|13q12.2	NM_004119	fms-related tyrosine kinase 3	FLT3	chr13:28578051-28577993	NM_004119	Hs.507590
A_23_P216307	3.36163	-3.36163	-1.74916	down	FALSE	Homo sapiens runt-related transcription factor 1; translocated to, 1 (cyclin D-related) (RUNX1T1), transcript variant 1, mRNA [NM_004349]	862	GO:0005515|GO:0006355|GO:0003700|GO:0051101|GO:0045444|GO:0008270|GO:0005634|GO:0006091|GO:0003677|GO:0046872|GO:0042803|GO:0006351	92972310	chr8	92972251	-	hs|8q21.3	NM_004349	runt-related transcription factor 1; translocated to, 1 (cyclin D-related)	RUNX1T1	chr8:92972310-92972251	NM_004349	Hs.368431
A_23_P113111	3.3592	-3.3592	-1.74812	down	FALSE	Homo sapiens androgen receptor (AR), transcript variant 1, mRNA [NM_000044]	367	GO:0005515|GO:0008219|GO:0010467|GO:0000790|GO:0004882|GO:0003700|GO:0008013|GO:0044212|GO:0050680|GO:0003706|GO:0060571|GO:0050681|GO:0048645|GO:0046983|GO:0006810|GO:0048808|GO:0007548|GO:0005497|GO:0005496|GO:0060685|GO:0032868|GO:0001701|GO:0048638|GO:0016049|GO:0008270|GO:0005654|GO:0033148|GO:0019899|GO:0045893|GO:0008134|GO:0030424|GO:0034339|GO:0008284|GO:0060736|GO:0046661|GO:0008283|GO:…	66944092	chrX	66944033	+	hs|Xq12	NM_000044	androgen receptor	AR	chrX:66944033-66944092	NM_000044	Hs.496240
A_23_P98910	3.3566	-3.3566	-1.747	down	FALSE	Homo sapiens lymphoid-restricted membrane protein (LRMP), transcript variant 1, mRNA [NM_006152]	4033	GO:0005737|GO:0016020|GO:0005887|GO:0005783|GO:0005789|GO:0016021|GO:0006906|GO:0006903	25261154	chr12	25261095	+	hs|12p12.1	NM_006152	lymphoid-restricted membrane protein	LRMP	chr12:25261095-25261154	NM_006152	Hs.124922
A_23_P307860	3.35487	-3.35487	-1.74626	down	FALSE	Homo sapiens SVOP-like (SVOPL), transcript variant 2, mRNA [NM_174959]	136306	GO:0016020|GO:0022857|GO:0016021	138279105	chr7	138279046	-	hs|7q34	NM_174959	SVOP-like	SVOPL	chr7:138279105-138279046	NM_174959	Hs.99414
A_23_P78867	3.34957	-3.34957	-1.74397	down	FALSE	Homo sapiens ryanodine receptor 1 (skeletal) (RYR1), transcript variant 1, mRNA [NM_000540]	6261	GO:0005515|GO:0005516|GO:0005886|GO:0005829|GO:0014701|GO:0005737|GO:0006936|GO:0031000|GO:0015278|GO:0004872|GO:0006816|GO:0005938|GO:0006811|GO:0001666|GO:0051209|GO:0014802|GO:0051480|GO:0005509|GO:0055085|GO:0005790|GO:0016529|GO:0005887|GO:0005216|GO:0005219|GO:0031674	39078024	chr19	39077965	+	hs|19q13.2	NM_000540	ryanodine receptor 1 (skeletal)	RYR1	chr19:39077965-39078024	NM_000540	Hs.466664
A_33_P3296119	3.34935	-3.34935	-1.74388	down	FALSE	Homo sapiens chromosome 13 open reading frame 38 (C13orf38), transcript variant 7, mRNA [NM_001198908]	728591		36822803	chr13	36822744	-	hs|13q13.3	NM_001198908	chromosome 13 open reading frame 38	C13orf38	chr13:36822803-36822744	NM_001198908	Hs.730899
A_23_P111517	3.3487	-3.3487	-1.7436	down	FALSE	Homo sapiens Williams-Beuren syndrome chromosome region 17 (WBSCR17), mRNA [NM_022479]	64409	GO:0004653|GO:0005794|GO:0016020|GO:0000139|GO:0016757|GO:0005529|GO:0016021	71178037	chr7	71177978	+	hs|7q11.22	NM_022479	Williams-Beuren syndrome chromosome region 17	WBSCR17	chr7:71177978-71178037	NM_022479	Hs.488591
A_24_P71904	3.3446	-3.3446	-1.74183	down	FALSE	Homo sapiens hydroxyprostaglandin dehydrogenase 15-(NAD) (HPGD), transcript variant 1, mRNA [NM_000860]	3248	GO:0006629|GO:0007565|GO:0006693|GO:0007567|GO:0019372|GO:0005730|GO:0070403|GO:0005634|GO:0045786|GO:0003824|GO:0004957|GO:0042803|GO:0005829|GO:0005737|GO:0051287|GO:0005488|GO:0016491|GO:0006631|GO:0007179|GO:0016404	175411745	chr4	175411686	-	hs|4q34.1	NM_000860	hydroxyprostaglandin dehydrogenase 15-(NAD)	HPGD	chr4:175411745-175411686	NM_000860	Hs.596913
A_23_P15174	3.33676	-3.33676	-1.73845	down	FALSE	Homo sapiens metallothionein 1F (MT1F), mRNA [NM_005949]	4494	GO:0008150|GO:0005737|GO:0005507|GO:0008270|GO:0046870|GO:0046872	56693136	chr16	56693077	+	hs|16q12.2	NM_005949	metallothionein 1F	MT1F	chr16:56693077-56693136	NM_005949	Hs.513626
A_33_P3339531	3.33478	-3.33478	-1.73759	down	FALSE	Homo sapiens chondroadherin-like (CHADL), mRNA [NM_138481]	150356	GO:0005578|GO:0005576	41625598	chr22	41625539	-	hs|22q13.2	NM_138481	chondroadherin-like	CHADL	chr22:41625598-41625539	NM_138481	Hs.344488
A_33_P3347193	3.33276	-3.33276	-1.73672	down	FALSE	Homo sapiens V-set and transmembrane domain containing 2A (VSTM2A), mRNA [NM_182546]	222008	GO:0005576	54617716	chr7	54617657	+	hs|7p11.2	NM_182546	V-set and transmembrane domain containing 2A	VSTM2A	chr7:54617657-54617716	NM_182546	Hs.335933
A_19_P00322745	3.33003	-3.33003	-1.73553	down	FALSE	lincRNA:chr21:29817053-30047175 reverse strand			29818670	chr21	29818611	-	hs|21q21.3				chr21:29818670-29818611
A_33_P3369058	3.33001	-3.33001	-1.73553	down	FALSE	Homo sapiens leucine-rich repeat kinase 2 (LRRK2), mRNA [NM_198578]	120892	GO:0005515|GO:0005802|GO:0005886|GO:0007264|GO:0032436|GO:0003924|GO:0035564|GO:0008340|GO:0042803|GO:0007406|GO:0022028|GO:0005622|GO:0040012|GO:0043068|GO:0000186|GO:0005737|GO:0046777|GO:0021772|GO:0018105|GO:0015631|GO:0000166|GO:0000165|GO:0007528|GO:0042391|GO:0031398|GO:2000173|GO:0061002|GO:0060161|GO:0006979|GO:0010942|GO:0035640|GO:0004708|GO:0048312|GO:0014043|GO:0005624|GO:0005525|GO:…	40762806	chr12	40762747	+	hs|12q12	NM_198578	leucine-rich repeat kinase 2	LRRK2	chr12:40762747-40762806	NM_198578	Hs.187636
A_24_P90881	3.32726	-3.32726	-1.73434	down	FALSE	Homo sapiens carboxylesterase 3 (CES3), transcript variant 1, mRNA [NM_024922]	23491	GO:0004091|GO:0016787|GO:0005783|GO:0005788|GO:0080030|GO:0080031|GO:0080032	67007985	chr16	67007926	+	hs|16q22.1	NM_024922	carboxylesterase 3	CES3	chr16:67007926-67007985	NM_024922	Hs.268700
A_23_P420373	3.32509	-3.32509	-1.73339	down	FALSE	Homo sapiens DNA (cytosine-5-)-methyltransferase 3 alpha (DNMT3A), transcript variant 4, mRNA [NM_175630]	1788	GO:0005515|GO:0090116|GO:0000791|GO:0003886|GO:0006346|GO:0008168|GO:0005634|GO:0007283|GO:0000122|GO:0003677|GO:0046872|GO:0044027|GO:0016363|GO:0006306|GO:0005720|GO:0005737|GO:0003682|GO:0006349|GO:0043045|GO:0016740|GO:0000775|GO:0043046|GO:0016568	25504453	chr2	25504394	-	hs|2p23.3	NM_175630	DNA (cytosine-5-)-methyltransferase 3 alpha	DNMT3A	chr2:25504453-25504394	NM_175630	Hs.515840
A_19_P00811706	3.3193	-3.3193	-1.73088	down	FALSE	lincRNA:chr3:188598106-188603231 forward strand			188601678	chr3	188601619	+	hs|3q27.3				chr3:188601619-188601678
A_33_P3382229	3.31181	-3.31181	-1.72762	down	FALSE	Homo sapiens troponin T type 3 (skeletal, fast) (TNNT3), transcript variant 1, mRNA [NM_006757]	7140	GO:0030172|GO:0031013|GO:0030049|GO:0005861|GO:0003009|GO:0043462|GO:0006942|GO:0003779|GO:0030899|GO:0005523|GO:0048306|GO:0005829	1955884	chr11	1955825	+	hs|11p15.5	NM_006757	troponin T type 3 (skeletal, fast)	TNNT3	chr11:1955825-1955884	NM_006757	Hs.73454
A_33_P3376546	3.30612	-3.30612	-1.72514	down	FALSE	Homo sapiens prostaglandin F receptor (FP) (PTGFR), transcript variant 2, mRNA [NM_001039585]	5737	GO:0007567|GO:0007186|GO:0005886|GO:0005887|GO:0004930|GO:0005576|GO:0004872|GO:0016021|GO:0004958	79006355	chr1	79006296	+	hs|1p31.1	NM_001039585	prostaglandin F receptor (FP)	PTGFR	chr1:79006296-79006355	NM_001039585	Hs.654365
A_23_P373464	3.29989	-3.29989	-1.72242	down	FALSE	Homo sapiens AF4/FMR2 family, member 3 (AFF3), transcript variant 1, mRNA [NM_002285]	3899	GO:0006355|GO:0007275|GO:0005634|GO:0003677	100163726	chr2	100163700	-	hs|2q11.2	NM_002285	AF4/FMR2 family, member 3	AFF3	chr2:100163726-100163700	NM_002285	Hs.444414
A_33_P3397473	3.29946	-3.29946	-1.72223	down	FALSE				33768156	chr16	33768097	-	hs|16p11.2				chr16:033768156-033768097
A_23_P167121	3.29623	-3.29623	-1.72082	down	FALSE	Homo sapiens gamma-aminobutyric acid (GABA) A receptor, alpha 2 (GABRA2), transcript variant 1, mRNA [NM_000807]	2555	GO:0005230|GO:0030054|GO:0005886|GO:0004890|GO:0034707|GO:0045202|GO:0007268|GO:0007214|GO:0055085|GO:0005254|GO:0034220|GO:0030285|GO:0045211|GO:0001505|GO:0006836|GO:0008503|GO:0004872|GO:0016021|GO:0005216	46264020	chr4	46263961	-	hs|4p12	NM_000807	gamma-aminobutyric acid (GABA) A receptor, alpha 2	GABRA2	chr4:46264020-46263961	NM_000807	Hs.116250
A_33_P3419790	3.29394	-3.29394	-1.71981	down	FALSE	chromosome 6 open reading frame 105 [Source:HGNC Symbol;Acc:21214] [ENST00000379413]	84830	GO:0016020|GO:0016021	11717597	chr6	11717538	-	hs|6p24.1	AK123258	chromosome 6 open reading frame 105	C6orf105	chr6:11717597-11717538		Hs.126409
A_23_P25194	3.29359	-3.29359	-1.71966	down	FALSE	Homo sapiens harakiri, BCL2 interacting protein (contains only BH3 domain) (HRK), mRNA [NM_003806]	8739	GO:0032464|GO:0008634|GO:0005515|GO:0043525|GO:0090200|GO:0042981|GO:0051365|GO:0006917	117299112	chr12	117299053	-	hs|12q24.22	NM_003806	harakiri, BCL2 interacting protein (contains only BH3 domain)	HRK	chr12:117299112-117299053	NM_003806	Hs.87247
A_33_P3311403	3.29279	-3.29279	-1.71931	down	FALSE	Homo sapiens murine retrovirus integration site 1 homolog (MRVI1), transcript variant 2, mRNA [NM_130385]	10335	GO:0048471|GO:0005737|GO:0016529|GO:0016020|GO:0007596|GO:0005789|GO:0030168|GO:0016021|GO:0031095	10594698	chr11	10594639	-	hs|11p15.4	NM_130385	murine retrovirus integration site 1 homolog	MRVI1	chr11:10594698-10594639	NM_130385	Hs.501898
A_33_P3228450	3.28703	-3.28703	-1.71679	down	FALSE	Homo sapiens FXYD domain containing ion transport regulator 3 (FXYD3), transcript variant 3, mRNA [NM_001136007]	5349	GO:0006821|GO:0005792|GO:0050790|GO:0016020|GO:0005887|GO:0034707|GO:0005789|GO:0051117|GO:0005254|GO:0005216|GO:0006811	35615222	chr19	35615163	+	hs|19q13.12	NM_001136007	FXYD domain containing ion transport regulator 3	FXYD3	chr19:35615163-35615222	NM_001136007	Hs.301350
A_23_P138938	3.28349	-3.28349	-1.71523	down	FALSE	Homo sapiens progesterone receptor (PGR), transcript variant 2, mRNA [NM_000926]	5241	GO:0005515|GO:0010467|GO:0034339|GO:0003700|GO:0003707|GO:0007267|GO:0005634|GO:0030879|GO:0046872|GO:0043231|GO:0005737|GO:0043401|GO:0004872|GO:0005496|GO:0060748|GO:0050847|GO:0050678|GO:0005730|GO:0005102|GO:0001542|GO:0003677|GO:0043565|GO:0007165|GO:0005654|GO:0002070|GO:0008270|GO:0019899	100912768	chr11	100912709	-	hs|11q22.1	NM_000926	progesterone receptor	PGR	chr11:100912768-100912709	NM_000926	Hs.32405
A_24_P626951	3.28144	-3.28144	-1.71433	down	FALSE	immunoglobulin kappa variable 1-16 [Source:HGNC Symbol;Acc:5732] [ENST00000479981]			89399588	chr2	89399529	-	hs|2p11.2	AF078945			chr2:89399588-89399529		Hs.649954
A_33_P3533325	3.27261	-3.27261	-1.71044	down	FALSE	Homo sapiens cDNA FLJ30682 fis, clone FCBBF2000214. [AK055244]	284244		31330721	chr18	31330662	+	hs|18q12.1	AK055244	hypothetical protein LOC284244	LOC284244	chr18:31330662-31330721		Hs.4267
A_19_P00317775	3.27232	-3.27232	-1.71032	down	FALSE	BROAD lincRNAs version v2 (http://www.broadinstitute.org/genome_bio/human_lincrnas/)			25367397	chr15	25367338	+	hs|15q12			XLOC_011185	chr15:25367338-25367397
A_33_P3214665	3.27224	-3.27224	-1.71028	down	FALSE	Homo sapiens microtubule-associated protein 2 (MAP2), transcript variant 1, mRNA [NM_002374]	4133	GO:0005516|GO:0001578|GO:0005875|GO:0002166|GO:0005874|GO:0021954|GO:0007409|GO:0031175|GO:0005622|GO:0048813|GO:0005737|GO:0043198|GO:0034399|GO:0005198|GO:0018107|GO:0043025|GO:0007026|GO:0019719|GO:0019718|GO:0005856	210598771	chr2	210598712	+	hs|2q34	NM_002374	microtubule-associated protein 2	MAP2	chr2:210598712-210598771	NM_002374	Hs.368281
A_19_P00317342	3.27176	-3.27176	-1.71007	down	FALSE	lincRNA:chr3:64679105-64680881 forward strand			64680857	chr3	64680798	+	hs|3p14.1				chr3:64680798-64680857
A_23_P13083	3.27127	-3.27127	-1.70985	down	FALSE	Homo sapiens BARX homeobox 2 (BARX2), mRNA [NM_003658]	8538	GO:0043565|GO:0005667|GO:0014902|GO:0003700|GO:0001502|GO:0045944|GO:0003682|GO:0005634|GO:0000122|GO:0003677|GO:0042637	129321496	chr11	129321437	+	hs|11q24.3	NM_003658	BARX homeobox 2	BARX2	chr11:129321437-129321496	NM_003658	Hs.591944
A_32_P46594	3.26803	-3.26803	-1.70842	down	FALSE	Homo sapiens hypothetical LOC145837 (LOC145837), non-coding RNA [NR_026979]	145837		69863234	chr15	69863175	+	hs|15q23	NR_026979	hypothetical LOC145837	LOC145837	chr15:69863175-69863234	NR_026979	Hs.410126
A_23_P52668	3.26232	-3.26232	-1.7059	down	FALSE	Homo sapiens N-acetylated alpha-linked acidic dipeptidase-like 1 (NAALADL1), mRNA [NM_005468]	10004	GO:0016324|GO:0005886|GO:0006508|GO:0004180|GO:0008233|GO:0016021|GO:0016805|GO:0046872|GO:0008237	64813563	chr11	64813504	-	hs|11q13.1	NM_005468	N-acetylated alpha-linked acidic dipeptidase-like 1	NAALADL1	chr11:64813563-64813504	NM_005468	Hs.13967
A_33_P3399090	3.26172	-3.26172	-1.70563	down	FALSE	Homo sapiens DIX domain containing 1 (DIXDC1), transcript variant 1, mRNA [NM_001037954]	85458	GO:0030054|GO:0043015|GO:0021869|GO:0090263|GO:0019904|GO:0003779|GO:0007275|GO:0005829|GO:0070507|GO:0005622|GO:0005737|GO:0007049|GO:0045665|GO:0032956|GO:0021799|GO:0004871|GO:0005925	111893275	chr11	111893216	+	hs|11q23.1	NM_001037954	DIX domain containing 1	DIXDC1	chr11:111893216-111893275	NM_001037954	Hs.655626
A_23_P151778	3.26113	-3.26113	-1.70537	down	FALSE	Homo sapiens chymase 1, mast cell (CMA1), mRNA [NM_001836]	1215	GO:0031012|GO:0005622|GO:0004252|GO:0050727|GO:0006508|GO:0008236|GO:0008233|GO:0005576|GO:0003824|GO:0050720	24975737	chr14	24975678	-	hs|14q12	NM_001836	chymase 1, mast cell	CMA1	chr14:24975737-24975678	NM_001836	Hs.135626
A_33_P3232930	3.25977	-3.25977	-1.70477	down	FALSE	Homo sapiens hypothetical protein LOC100289178 (LOC100289178), non-coding RNA [NR_040077]	100289178		68668658	chr1	68668599	+	hs|1p31.3	NR_040077	hypothetical protein LOC100289178	LOC100289178	chr1:68668599-68668658	NR_040077	Hs.677603
A_23_P141306	3.25716	-3.25716	-1.70362	down	FALSE	Homo sapiens glucagon-like peptide 2 receptor (GLP2R), mRNA [NM_004246]	9340	GO:0008284|GO:0005886|GO:0004930|GO:0007188|GO:0016021|GO:0004967	9783801	chr17	9783742	+	hs|17p13.1	NM_004246	glucagon-like peptide 2 receptor	GLP2R	chr17:9783742-9783801	NM_004246	Hs.248202
A_33_P3280157	3.25447	-3.25447	-1.70242	down	FALSE	Homo sapiens small nucleolar RNA, C/D box 116-19 (SNORD116-19), small nucleolar RNA [NR_001290]	727708		25328827	chr15	25328768	+	hs|15q11.2	NR_001290	small nucleolar RNA, C/D box 116-19	SNORD116-19	chr15:25328768-25328827	NR_001290	Hs.555970
A_23_P415401	3.24699	-3.24699	-1.6991	down	FALSE	Homo sapiens Kruppel-like factor 9 (KLF9), mRNA [NM_001206]	687	GO:0005622|GO:0050847|GO:0003700|GO:0006357|GO:0007566|GO:0008270|GO:0005634|GO:0003677|GO:0046872|GO:0006351	72999896	chr9	72999837	-	hs|9q21.12	NM_001206	Kruppel-like factor 9	KLF9	chr9:72999896-72999837	NM_001206	Hs.150557
A_33_P3409274	3.24029	-3.24029	-1.69612	down	FALSE	immunoglobulin heavy variable 3-64 [Source:HGNC Symbol;Acc:5617] [ENST00000454421]			107113904	chr14	107113845	-	hs|14q32.33	FJ385288			chr14:107113904-107113845		Hs.705292
A_19_P00809039	3.2353	-3.2353	-1.6939	down	FALSE	hg18:lincRNA:chr2:239460050-239536125 forward strand
A_23_P397208	3.23169	-3.23169	-1.69229	down	FALSE	Homo sapiens glutathione S-transferase mu 2 (muscle) (GSTM2), transcript variant 1, mRNA [NM_000848]	2946	GO:0005737|GO:0042178|GO:0008152|GO:0006749|GO:0004364|GO:0016740	110214126	chr1	110213977	+	hs|1p13.3	NM_000848	glutathione S-transferase mu 2 (muscle)	GSTM2	chr1:110213977-110214126	NM_000848	Hs.279837
A_23_P143857	3.23041	-3.23041	-1.69172	down	FALSE	Homo sapiens leucine rich repeat containing 3B (LRRC3B), mRNA [NM_052953]	116135	GO:0016020|GO:0016021	26751986	chr3	26751927	+	hs|3p24.1	NM_052953	leucine rich repeat containing 3B	LRRC3B	chr3:26751927-26751986	NM_052953	Hs.517868
A_23_P213620	3.22916	-3.22916	-1.69116	down	FALSE	Homo sapiens protein phosphatase 2, regulatory subunit B, beta (PPP2R2B), transcript variant 1, mRNA [NM_004576]	5521	GO:0005739|GO:0005515|GO:0008219|GO:0007165|GO:0005737|GO:0016020|GO:0008601|GO:0006915|GO:0000159|GO:0005741|GO:0005856	145969231	chr5	145969172	-	hs|5q32	NM_004576	protein phosphatase 2, regulatory subunit B, beta	PPP2R2B	chr5:145969231-145969172	NM_004576	Hs.655213
A_19_P00319779	3.22568	-3.22568	-1.6896	down	FALSE	lincRNA:chr15:25243173-25246729 forward strand			25245521	chr15	25245462	+	hs|15q12				chr15:25245462-25245521
A_23_P302207	3.22325	-3.22325	-1.68852	down	FALSE	Homo sapiens zinc finger protein 853 (ZNF853), mRNA [NM_017560]	54753		6663039	chr7	6662980	+	hs|7p22.1	NM_017560	zinc finger protein 853	ZNF853	chr7:6662980-6663039	NM_017560	Hs.592170
A_33_P3375467	3.22079	-3.22079	-1.68741	down	FALSE	Homo sapiens glycosylphosphatidylinositol specific phospholipase D1 (GPLD1), transcript variant 2, mRNA [NM_177483]	2822	GO:0016787|GO:0005576|GO:0004630|GO:0004621	24475449	chr6	24475390	-	hs|6p22.3	NM_177483	glycosylphosphatidylinositol specific phospholipase D1	GPLD1	chr6:24475449-24475390	NM_177483	Hs.533291
A_33_P3371509	3.21882	-3.21882	-1.68653	down	FALSE	Homo sapiens, clone IMAGE:5180210, mRNA. [BC037972]			47857107	chr22	47857048	-	hs|22q13.31	BC037972			chr22:47857107-47857048		Hs.589927
A_24_P943613	3.21479	-3.21479	-1.68472	down	FALSE	Homo sapiens TBC1 (tre-2/USP6, BUB2, cdc16) domain family, member 1 (TBC1D1), mRNA [NM_015173]	23216	GO:0032880|GO:0005622|GO:0005634|GO:0005097|GO:0005096	38140764	chr4	38140705	+	hs|4p14	NM_015173	TBC1 (tre-2/USP6, BUB2, cdc16) domain family, member 1	TBC1D1	chr4:38140705-38140764	NM_015173	Hs.176503
A_33_P3364904	3.20983	-3.20983	-1.6825	down	FALSE	Homo sapiens zinc finger protein 662 (ZNF662), transcript variant 1, mRNA [NM_207404]	389114	GO:0005622|GO:0006355|GO:0008270|GO:0005634|GO:0003677|GO:0046872	42958927	chr3	42958868	+	hs|3p22.1	NM_207404	zinc finger protein 662	ZNF662	chr3:42958868-42958927	NM_207404	Hs.720173
A_23_P58588	3.2097	-3.2097	-1.68244	down	FALSE	Homo sapiens slit homolog 3 (Drosophila) (SLIT3), mRNA [NM_003062]	6586	GO:0030308|GO:0005509|GO:0050919|GO:0005576|GO:0007275|GO:0061364|GO:0048846|GO:0005615|GO:0035385|GO:0048495|GO:0030154|GO:0032870|GO:0051414|GO:0007399|GO:0021834|GO:0005739|GO:0070100|GO:0007411	168093426	chr5	168093367	-	hs|5q34	NM_003062	slit homolog 3 (Drosophila)	SLIT3	chr5:168093426-168093367	NM_003062	Hs.604116
A_33_P3322999	3.20958	-3.20958	-1.68238	down	FALSE	Homo sapiens chromosome 10 open reading frame 105 (C10orf105), transcript variant 1, mRNA [NM_001164375]	414152	GO:0016020|GO:0016021	73471541	chr10	73471482	-	hs|10q22.1	NM_001164375	chromosome 10 open reading frame 105	C10orf105	chr10:73471541-73471482	NM_001164375	Hs.568788
A_33_P3241681	3.20904	-3.20904	-1.68214	down	FALSE	Homo sapiens cyclin-dependent kinase-like 2 (CDC2-related kinase) (CDKL2), mRNA [NM_003948]	8999	GO:0007165|GO:0005737|GO:0004672|GO:0000166|GO:0007548|GO:0006468|GO:0005634|GO:0005524|GO:0004693	76501764	chr4	76501705	-	hs|4q21.1	NM_003948	cyclin-dependent kinase-like 2 (CDC2-related kinase)	CDKL2	chr4:76501764-76501705	NM_003948	Hs.591698
A_33_P3373403	3.20771	-3.20771	-1.68154	down	FALSE	Homo sapiens pleckstrin homology domain containing, family O member 1 (PLEKHO1), mRNA [NM_016274]	51177	GO:0005737|GO:0005886|GO:0005634	150129645	chr1	150129586	+	hs|1q21.2	NM_016274	pleckstrin homology domain containing, family O member 1	PLEKHO1	chr1:150129586-150129645	NM_016274	Hs.438824
A_24_P251599	3.20607	-3.20607	-1.68081	down	FALSE	Homo sapiens caveolin 3 (CAV3), transcript variant 2, mRNA [NM_001234]	859	GO:0050998|GO:0005515|GO:0031579|GO:0030018|GO:0031594|GO:0008016|GO:0060307|GO:0014819|GO:0032403|GO:0007204|GO:0046716|GO:0030154|GO:0043409|GO:0010614|GO:0005737|GO:0008104|GO:0016010|GO:0043407|GO:0042598|GO:0051925|GO:0042632|GO:0031116|GO:0005794|GO:0009986|GO:0030315|GO:0005625|GO:0042593|GO:0008022|GO:0033292|GO:0006897|GO:0042383|GO:0045792|GO:0032947|GO:0007517|GO:0051001|GO:0000139|GO:…	8787475	chr3	8787416	+	hs|3p25.3	NM_001234	caveolin 3	CAV3	chr3:8787416-8787475	NM_001234	Hs.98303
A_33_P3354141	3.20572	-3.20572	-1.68065	down	FALSE	Homo sapiens microtubule-associated protein 4 (MAP4), transcript variant 3, mRNA [NM_030885]	4134	GO:0005515|GO:0005737|GO:0005198|GO:0005875|GO:0005874|GO:0007026|GO:0005856	48014822	chr3	48014763	-	hs|3p21.31	NM_030885	microtubule-associated protein 4	MAP4	chr3:48014822-48014763	NM_030885	Hs.517949
A_32_P473302	3.20479	-3.20479	-1.68023	down	FALSE	Homo sapiens hypothetical LOC401491 (FLJ35024), non-coding RNA [NR_015375]	401491		2535721	chr9	2535662	-	hs|9p24.2	NR_015375	hypothetical LOC401491	FLJ35024	chr9:2535721-2535662	NR_015375	Hs.416043
A_23_P41789	3.20375	-3.20375	-1.67976	down	FALSE	Homo sapiens solute carrier family 27 (fatty acid transporter), member 6 (SLC27A6), transcript variant 2, mRNA [NM_001017372]	28965	GO:0042383|GO:0015245|GO:0006629|GO:0000038|GO:0005886|GO:0000166|GO:0016874|GO:0006869|GO:0016021|GO:0015909|GO:0055085|GO:0004467	128365299	chr5	128364106	+	hs|5q23.3	NM_001017372	solute carrier family 27 (fatty acid transporter), member 6	SLC27A6	chr5:128364106-128365299	NM_001017372	Hs.49765
A_33_P3772996	3.2033	-3.2033	-1.67956	down	FALSE	Homo sapiens protein kinase, cAMP-dependent, catalytic, beta (PRKACB), transcript variant 2, mRNA [NM_002731]	5567	GO:0006629|GO:0005886|GO:0006094|GO:0007268|GO:0005634|GO:0007202|GO:0007243|GO:0005829|GO:0005737|GO:0000166|GO:0071377|GO:0016301|GO:0006006|GO:0019433|GO:0006833|GO:0034199|GO:0031625|GO:0048011|GO:0005952|GO:0005813|GO:0000287|GO:0005975|GO:0055085|GO:0005524|GO:0016310|GO:0007165|GO:0006112|GO:0050796|GO:0004674|GO:0007596|GO:0005654|GO:0006468|GO:0007188|GO:0004691	84702820	chr1	84702761	+	hs|1p31.1	NM_002731	protein kinase, cAMP-dependent, catalytic, beta	PRKACB	chr1:84702761-84702820	NM_002731	Hs.487325
A_23_P106405	3.20072	-3.20072	-1.6784	down	FALSE	Homo sapiens necdin homolog (mouse) (NDN), mRNA [NM_002487]	4692	GO:0005515|GO:0008285|GO:0008347|GO:0005634|GO:0042995|GO:0048676|GO:0009791|GO:0005829|GO:0048871|GO:0005737|GO:0003016|GO:0007413|GO:0048666|GO:0071514|GO:0043204|GO:0006355|GO:0005813|GO:0048011|GO:0043015|GO:0007417|GO:0003677|GO:0019233|GO:0007399|GO:0001764|GO:0040008	23931114	chr15	23931055	-	hs|15q11.2	NM_002487	necdin homolog (mouse)	NDN	chr15:23931114-23931055	NM_002487	Hs.50130
A_23_P21324	3.1994	-3.1994	-1.6778	down	FALSE	Homo sapiens twist homolog 2 (Drosophila), mRNA (cDNA clone MGC:117334 IMAGE:6021554), complete cds. [BC103755]	117581	GO:0005515|GO:0005667|GO:0003700|GO:0019904|GO:0032720|GO:0044092|GO:0005634|GO:0006916|GO:0007275|GO:0000122|GO:0048701|GO:0003677|GO:0005737|GO:0045668|GO:0003682|GO:0045892	239832103	chr2	239832044	+	hs|2q37.3	BC103755	twist homolog 2 (Drosophila)	TWIST2	chr2:239832044-239832103		Hs.422585
A_23_P134854	3.19842	-3.19842	-1.67736	down	FALSE	Homo sapiens claudin 23 (CLDN23), mRNA [NM_194284]	137075	GO:0030054|GO:0016338|GO:0070830|GO:0005886|GO:0005198|GO:0034329|GO:0016021|GO:0005923|GO:0045216|GO:0042802	8561472	chr8	8561413	+	hs|8p23.1	NM_194284	claudin 23	CLDN23	chr8:8561413-8561472	NM_194284	Hs.183617
A_33_P3249872	3.19738	-3.19738	-1.67689	down	FALSE	Homo sapiens fibulin 1 (FBLN1), transcript variant C, mRNA [NM_001996]	2192	GO:0005515|GO:0007566|GO:0005509|GO:0005578|GO:0005576|GO:0005625|GO:0005615|GO:0005604|GO:0016504|GO:0031012|GO:0030198|GO:0044419|GO:0005201	45959232	chr22	45959173	+	hs|22q13.31	NM_001996	fibulin 1	FBLN1	chr22:45959173-45959232	NM_001996	Hs.24601
A_19_P00331348	3.19526	-3.19526	-1.67593	down	FALSE	lincRNA:chrX:68238875-68249025 reverse strand			68239051	chrX	68238992	-	hs|Xq13.1				chrX:68239051-68238992
A_23_P72117	3.19289	-3.19289	-1.67486	down	FALSE	Homo sapiens sphingomyelin phosphodiesterase, acid-like 3A (SMPDL3A), mRNA [NM_006714]	10924	GO:0005515|GO:0008150|GO:0006685|GO:0016798|GO:0008152|GO:0004767|GO:0005576|GO:0005615	123130664	chr6	123130605	+	hs|6q22.31	NM_006714	sphingomyelin phosphodiesterase, acid-like 3A	SMPDL3A	chr6:123130605-123130664	NM_006714	Hs.486357
A_32_P2452	3.19175	-3.19175	-1.67435	down	FALSE	Homo sapiens transmembrane and tetratricopeptide repeat containing 1 (TMTC1), transcript variant 2, mRNA [NM_175861]	83857	GO:0016020|GO:0005488|GO:0016021	29653922	chr12	29653863	-	hs|12p11.22	NM_175861	transmembrane and tetratricopeptide repeat containing 1	TMTC1	chr12:29653922-29653863	NM_175861	Hs.401954
A_23_P425925	3.1917	-3.1917	-1.67432	down	FALSE	Homo sapiens keratin 222 (KRT222), mRNA [NM_152349]	125113	GO:0005882|GO:0005198	38812814	chr17	38812755	-	hs|17q21.2	NM_152349	keratin 222	KRT222	chr17:38812814-38812755	NM_152349	Hs.6920
A_23_P144126	3.19044	-3.19044	-1.67375	down	FALSE	Homo sapiens fetuin B (FETUB), mRNA [NM_014375]	26998	GO:0008150|GO:0003674|GO:0004869|GO:0005576|GO:0005615	186370577	chr3	186370518	+	hs|3q27.3	NM_014375	fetuin B	FETUB	chr3:186370518-186370577	NM_014375	Hs.81073
A_24_P388433	3.19026	-3.19026	-1.67367	down	FALSE	Homo sapiens protein phosphatase 2, regulatory subunit B'', alpha (PPP2R3A), transcript variant 1, mRNA [NM_002718]	5523	GO:0005515|GO:0006470|GO:0008601|GO:0005509|GO:0000159	135866620	chr3	135866561	+	hs|3q22.3	NM_002718	protein phosphatase 2, regulatory subunit B'', alpha	PPP2R3A	chr3:135866561-135866620	NM_002718	Hs.518155
A_33_P3237150	3.18962	-3.18962	-1.67339	down	FALSE	Homo sapiens bone morphogenetic protein 2 (BMP2), mRNA [NM_001200]	650	GO:0005515|GO:0042698|GO:0046332|GO:0005615|GO:0042803|GO:0030501|GO:0046982|GO:0019904|GO:0007275|GO:0019211|GO:0000122|GO:0030509|GO:0045786|GO:0005125|GO:0005160|GO:0001649|GO:0003130|GO:0043234|GO:0001501|GO:0070700|GO:0060389|GO:0045893|GO:0008083|GO:0035630|GO:0040007|GO:0045892|GO:0008285|GO:0007267|GO:0001837|GO:0060395|GO:0021537|GO:0045778|GO:0016362|GO:0060317|GO:0005737|GO:0050769|GO:…	6760869	chr20	6760810	+	hs|20p12.3	NM_001200	bone morphogenetic protein 2	BMP2	chr20:6760810-6760869	NM_001200	Hs.73853
A_33_P3816688	3.18837	-3.18837	-1.67282	down	FALSE	Homo sapiens peroxisome proliferator-activated receptor gamma, coactivator 1 beta (PPARGC1B), transcript variant 1, mRNA [NM_133263]	133522	GO:0003723|GO:0005634|GO:0050682|GO:0051591|GO:2000273|GO:0030374|GO:0000166|GO:0045780|GO:0045944|GO:0007015|GO:0006355|GO:0030501|GO:0001104|GO:0030331|GO:0045672|GO:0051384|GO:0006390|GO:0060346|GO:0001503|GO:0016592|GO:0010694|GO:0030546|GO:0034614|GO:0030520|GO:0042327	149234534	chr5	149234475	+	hs|5q32	NM_133263	peroxisome proliferator-activated receptor gamma, coactivator 1 beta	PPARGC1B	chr5:149234475-149234534	NM_133263	Hs.483816
A_19_P00320136	3.18717	-3.18717	-1.67228	down	FALSE	lincRNA:chr15:25332807-25334252 forward strand			25333982	chr15	25333923	+	hs|15q12				chr15:25333923-25333982
A_23_P83175	3.18325	-3.18325	-1.6705	down	FALSE	Homo sapiens protein tyrosine phosphatase-like A domain containing 2 (PTPLAD2), mRNA [NM_001010915]	401494	GO:0016020|GO:0005783|GO:0005789|GO:0006633|GO:0016021|GO:0016829	21015992	chr9	21015933	-	hs|9p21.3	NM_001010915	protein tyrosine phosphatase-like A domain containing 2	PTPLAD2	chr9:21015992-21015933	NM_001010915	Hs.716678
A_24_P865	3.17984	-3.17984	-1.66895	down	FALSE	Homo sapiens chromosome 6 open reading frame 204 (C6orf204), transcript variant 2, mRNA [NM_206921]	387119	GO:0005813|GO:0005737|GO:0005856	118887116	chr6	118887057	-	hs|6q22.31	NM_206921	chromosome 6 open reading frame 204	C6orf204	chr6:118887116-118887057	NM_206921	Hs.656959
A_19_P00319225	3.17937	-3.17937	-1.66874	down	FALSE	lincRNA:chr5:150310206-150326130 reverse strand			150310342	chr5	150310283	-	hs|5q33.1				chr5:150310342-150310283
A_19_P00315804	3.17786	-3.17786	-1.66805	down	FALSE	lincRNA:chr9:2530903-2539456 reverse strand			2536421	chr9	2536362	-	hs|9p24.2				chr9:2536421-2536362
A_24_P357465	3.16788	-3.16788	-1.66352	down	FALSE	Homo sapiens tumor protein p53 inducible nuclear protein 2 (TP53INP2), mRNA [NM_021202]	58476	GO:0005634	33300216	chr20	33300157	+	hs|20q11.22	NM_021202	tumor protein p53 inducible nuclear protein 2	TP53INP2	chr20:33300157-33300216	NM_021202	Hs.516994
A_23_P213959	3.16675	-3.16675	-1.663	down	FALSE	Homo sapiens peroxisome proliferator-activated receptor gamma, coactivator 1 beta (PPARGC1B), transcript variant 1, mRNA [NM_133263]	133522	GO:0003723|GO:0005634|GO:0050682|GO:0051591|GO:2000273|GO:0030374|GO:0000166|GO:0045780|GO:0045944|GO:0007015|GO:0006355|GO:0030501|GO:0001104|GO:0030331|GO:0045672|GO:0051384|GO:0006390|GO:0060346|GO:0001503|GO:0016592|GO:0010694|GO:0030546|GO:0034614|GO:0030520|GO:0042327	149225368	chr5	149221927	+	hs|5q32	NM_133263	peroxisome proliferator-activated receptor gamma, coactivator 1 beta	PPARGC1B	chr5:149221927-149225368	NM_133263	Hs.483816
A_33_P3281028	3.16491	-3.16491	-1.66217	down	FALSE	Homo sapiens MACRO domain containing 2 (MACROD2), transcript variant 1, mRNA [NM_080676]	140733	GO:0008150|GO:0003674|GO:0005575	14066374	chr20	14066315	+	hs|20p12.1	NM_080676	MACRO domain containing 2	MACROD2	chr20:14066315-14066374	NM_080676	Hs.661576
A_32_P375286	3.16145	-3.16145	-1.66058	down	FALSE	Homo sapiens zinc finger protein 660 (ZNF660), mRNA [NM_173658]	285349	GO:0005622|GO:0006355|GO:0008270|GO:0005634|GO:0003677|GO:0046872	44636678	chr3	44636619	+	hs|3p21.31	NM_173658	zinc finger protein 660	ZNF660	chr3:44636619-44636678	NM_173658	Hs.646854
A_23_P201211	3.16063	-3.16063	-1.66021	down	FALSE	Homo sapiens Fc receptor-like 5 (FCRL5), transcript variant 1, mRNA [NM_031281]	83416	GO:0005886|GO:0004872|GO:0016021	157483297	chr1	157483238	-	hs|1q23.1	NM_031281	Fc receptor-like 5	FCRL5	chr1:157483297-157483238	NM_031281	Hs.415950
[truncated: 2,111 more rows]
