# Supplementary material for: Genome-wide mRNA and miRNA expression profiling reveal multiple regulatory networks in colorectal cancer
Source: Cell Death Dis. 2015 Jan 22;6(1):e1614–. doi: 10.1038/cddis.2014.556 (PMC4669754; doi:10.1038/cddis.2014.556)
Supplement: Supplementary Table 2 [file cddis2014556x6.xlsx]

## Sheet: _supplementary table 2To pathwa
Supplementary Table 2: Top pathways upregulated in CRC compared to adjacent normal tissue
Pathway	p-value(COLON CANCER ALL SAMPLES (Most RECENT))	Matched Entities(COLON CANCER ALL SAMPLES (Most RECENT))	Pathway Entities of Experiment Type(COLON CANCER ALL SAMPLES (Most RECENT))	Fold enritchment
Hs_DNA_damage_response_WP707_38403	0	18	68
Hs_G1_to_S_cell_cycle_control_WP45_41128	8.42e-11	17	68
Hs_Cell_cycle_WP179_45137	1.83e-10	24	103
Hs_Senescence_and_Autophagy_WP615_47912	1.85e-07	17	106
Hs_Integrated_Breast_Cancer_Pathway_WP1984_44857	3.32e-07	21	164
Hs_Endochondral_Ossification_WP474_45000	2.13e-06	12	64
Hs_Integrated_Cancer_pathway_WP1971_44469	3.28e-06	9	36
Hs_Kinesins_WP1842_44882	6.07e-06	5	9
Hs_Selenium_Pathway_WP15_45021	6.59e-06	13	85
Hs_Matrix_Metalloproteinases_WP129_41106	6.88e-06	8	31
Hs_Mitotic_M-M-G1_phases_WP1860_44914	7.26e-06	6	15
Hs_DNA_Replication_WP466_41036	1.28e-05	9	42
Hs_Adipogenesis_WP236_41040	1.46e-05	16	131
Hs_miRNAs_involved_in_DDR_WP1545_44909	1.69e-05	6	69
Hs_Fanconi_Anemia_pathway_WP1816_42159	2.19e-05	4	6
Hs_Double-Strand_Break_Repair_WP1807_45201	2.46e-05	6	18
Hs_One_Carbon_Metabolism_WP241_41078	3.2e-05	7	27
Hs_Synthesis_of_DNA_WP1925_45107	3.49e-05	5	13
Hs_APC-C-mediated_degradation_of_cell_cycle_proteins_WP1782_44955	0.000273	4	10
Hs_Mitotic_G2-G2-M_phases_WP1859_44913	0.000273	4	10
Hs_Nucleotide_Metabolism_WP404_45328	0.000417	5	19
Hs_Mitotic_G1-G1-S_phases_WP1858_44912	0.000417	4	11
Hs_Statin_Pathway_WP430_45117	0.000451	6	31
Hs_Wnt_Signaling_Pathway_and_Pluripotency_WP399_45007	0.000685	11	98
Hs_Type_II_interferon_signaling_(IFNG)_WP619_41066	0.00173615	6	37
Hs_Toll-like_receptor_signaling_pathway_WP75_41115	0.00243588	10	102
Hs_Apoptosis_WP254_41184	0.00260885	9	83
Hs_TGF_Beta_Signaling_Pathway_WP560_42992	0.00278943	7	55
Hs_Mismatch_repair_WP531_41198	0.00313863	3	9
Hs_Telomere_Maintenance_WP1928_42143	0.00436666	3	11
Hs_Eicosanoid_Synthesis_WP167_45138	0.00475598	4	25
Hs_Intrinsic_Pathway_for_Apoptosis_WP1841_44875	0.00475598	4	21
Hs_Wnt_Signaling_Pathway_WP428_43042	0.00507116	7	61
Hs_Osteopontin_Signaling_WP1434_45316	0.00584765	3	11
Hs_Cell_surface_interactions_at_the_vascular_wall_WP1794_42017	0.00644835	5	39
Hs_Apoptosis_Modulation_and_Signaling_WP1772_42308	0.00722423	8	93
Hs_GPCRs,_Other_WP117_45105	0.00734452	9	118
Hs_Metabolism_of_nucleotides_WP1851_44898	0.00759401	3	12
Hs_Complement_and_Coagulation_Cascades_WP558_41101	0.00805923	6	63
Hs_RNA_Polymerase_I,_RNA_Polymerase_III,_and_Mitochondrial_Transcription_WP1905_45041	0.00932884	4	24
Hs_Interferon_alpha-beta_signaling_WP1835_44864	0.00932884	4	26
Hs_Base_Excision_Repair_WP1787_44973	0.00961585	3	14
Hs_Homologous_recombination_WP186_36295	0.00961585	3	13
Hs_Vitamin_A_and_carotenoid_metabolism_WP716_45017	0.010363	5	40
Hs_IL-7_signaling_pathway_WP205_45139	0.0108011	4	27
Hs_DNA_damage_response_(only_ATM_dependent)_WP710_33421	0.0110091	8	89
Hs_Peptide_GPCRs_WP24_45244	0.012534	7	73
Hs_cytochrome_P450_WP43_43178	0.0189077	6	63
Hs_Ovarian_Infertility_Genes_WP34_45314	0.0203732	4	31
Hs_Transport_of_inorganic_cations-anions_and_amino_acids-oligopeptides_WP1936_45061	0.0203732	4	33
Hs_Folate_Metabolism_WP176_35277	0.0227551	4	33
Hs_Regulation_of_DNA_replication_WP1898_45052	0.0232194	2	7
Hs_Transport_of_glucose_and_other_sugars,_bile_salts_and_organic_acids,_metal_ions_and_amine_compounds_WP1935_45063	0.0265418	5	48
Hs_Nuclear_receptors_in_lipid_metabolism_and_toxicity_WP299_45336	0.028008	4	35
Hs_Dissolution_of_Fibrin_Clot_WP1802_45190	0.030243	2	8
Hs_Urea_cycle_and_metabolism_of_amino_groups_WP497_43586	0.0319277	3	20
Hs_Blood_Clotting_Cascade_WP272_41053	0.0409557	3	22
Hs_FAS_pathway_and_Stress_induction_of_HSP_regulation_WP314_41070	0.0440597	4	38
Hs_Cytokines_and_Inflammatory_Response_WP530_41163	0.0459	3	30
Hs_Bile_acid_and_bile_salt_metabolism_WP1788_44976	0.0459	3	24
Hs_Regulation_of_Insulin-like_Growth_Factor_(IGF)_Activity_by_Insulin-like_Growth_Factor_Binding_Proteins_(IGFBPs)_WP1899_45051	0.0463922	2	10
Hs_Wnt_Signaling_Pathway_WP363_45009	0.0463922	2	10
