# Supplementary material for: Genome-wide mRNA and miRNA expression profiling reveal multiple regulatory networks in colorectal cancer
Source: Cell Death Dis. 2015 Jan 22;6(1):e1614–. doi: 10.1038/cddis.2014.556 (PMC4669754; doi:10.1038/cddis.2014.556)
Supplement: Supplementary Table 3 [file cddis2014556x7.xlsx]

## Sheet: Sheet1
Supplementary Table 3: List of gene predicted to be regulated by downregulated microRNAs in CRC
GeneID	mirbase accession No	p-value	Symbol	Synonyms	GO_ID	description	UniGene_cluster
1	MIMAT0000418	0.843723	A1BG	A1B|ABG|DKFZp686F0970|GAB|HYST2477	GO:0008150|GO:0005576|GO:0003674	alpha-1-B glycoprotein
10	MIMAT0000728	0.947667	NAT2	AAC2	GO:0016740|GO:0016407|GO:0008152|GO:0005829|GO:0005737|GO:0004060	N-acetyltransferase 2 (arylamine N-acetyltransferase)	Hs.2
100	MIMAT0000681	0.854637	ADA		GO:0060169|GO:0046103|GO:0042110|GO:0033632|GO:0032261|GO:0016787|GO:0016020|GO:0009897|GO:0009168|GO:0008270|GO:0006955|GO:0006154|GO:0005829|GO:0005764|GO:0005737|GO:0005515|GO:0004000|GO:0001666	adenosine deaminase
1000	MIMAT0006764,MIMAT0000265,MIMAT0000510,MIMAT0000763,MIMAT0000082,MIMAT0004764,MIMAT0005580,MIMAT0005792,MIMAT0005793,MIMAT0000437	0.247166	CDH2	CD325|CDHN|CDw325|NCAD	GO:0016021|GO:0007156|GO:0007155|GO:0005886|GO:0005515|GO:0005509	cadherin 2, type 1, N-cadherin (neuronal)
10000	MIMAT0016865,MIMAT0000450,MIMAT0000250,MIMAT0000461,MIMAT0002820	0.991116	AKT3	DKFZP434N0250|PKB-GAMMA|PKBG|PRKBG|RAC-PK-gamma|RAC-gamma|STK-2	GO:0016740|GO:0016020|GO:0007165|GO:0006468|GO:0005737|GO:0005524|GO:0005515|GO:0004674|GO:0000166	v-akt murine thymoma viral oncogene homolog 3 (protein kinase B, gamma)
10001	MIMAT0000087,MIMAT0002174,MIMAT0004812,MIMAT0000692,MIMAT0000451,MIMAT0000414,MIMAT0018073,MIMAT0004806,MIMAT0015072,MIMAT0000066,MIMAT0000064,MIMAT0000063,MIMAT0000244	0.00857884	MED6	NY-REN-28	GO:0045944|GO:0005634|GO:0005515|GO:0003713|GO:0003702|GO:0000119	mediator complex subunit 6
10002	MIMAT0004597,MIMAT0006764,MIMAT0016865,MIMAT0000451,MIMAT0000510,MIMAT0000450,MIMAT0000770,MIMAT0005921,MIMAT0000427,MIMAT0000732,MIMAT0005792,MIMAT0005793	0.272335	NR2E3	ESCS|MGC49976|PNR|RNR|rd7	GO:0050896|GO:0046872|GO:0043565|GO:0016439|GO:0008270|GO:0007602|GO:0007601|GO:0007165|GO:0006366|GO:0006355|GO:0006350|GO:0005634|GO:0005496|GO:0003707|GO:0003700	nuclear receptor subfamily 2, group E, member 3	Hs.187354
10003	MIMAT0004597,MIMAT0000703,MIMAT0000707,MIMAT0000450,MIMAT0004812,MIMAT0004806	0.789627	NAALAD2	MGC116996|MGC26353|NAADALASE2|NAALADASE2	GO:0046872|GO:0043275|GO:0016805|GO:0016021|GO:0016020|GO:0008270|GO:0008237|GO:0006508|GO:0004274|GO:0004180	N-acetylated alpha-linked acidic dipeptidase 2
100036519	MIMAT0000265,MIMAT0005584,MIMAT0000416,MIMAT0000450,MIMAT0018105	0.779401	FOXD4L2			forkhead box D4-like 2
100037417	MIMAT0000451,MIMAT0000066,MIMAT0000064,MIMAT0000063,MIMAT0000250,MIMAT0004748,MIMAT0000085,MIMAT0004812,MIMAT0000414,MIMAT0004806,MIMAT0000435	0.235479	DDTL		GO:0016829|GO:0005737	D-dopachrome tautomerase-like	Hs.1581
100038246	MIMAT0018105	0.75909	TD1	APT-B7		TLX1 divergent
10004	MIMAT0016876,MIMAT0000681,MIMAT0004502,MIMAT0004748	0.462867	NAALADL1	I100|NAALADASEL	GO:0046872|GO:0043275|GO:0016805|GO:0016324|GO:0016021|GO:0016020|GO:0008270|GO:0008237|GO:0006508|GO:0004180	N-acetylated alpha-linked acidic dipeptidase-like 1	Hs.13967
100049587	MIMAT0000265,MIMAT0018073,MIMAT0000066,MIMAT0000064,MIMAT0000063,MIMAT0004748,MIMAT0000082,MIMAT0005580,MIMAT0000414,MIMAT0005865,MIMAT0018099	0.121934	SIGLEC14		GO:0016021|GO:0016020|GO:0007155|GO:0005529|GO:0005515	sialic acid binding Ig-like lectin 14
10005	MIMAT0015072	0.629625	ACOT8	HNAACTE|PTE-2|PTE1|PTE2|hACTE-III|hTE	GO:0033882|GO:0016787|GO:0016291|GO:0007031|GO:0006637|GO:0006629|GO:0005777|GO:0005515|GO:0004091	acyl-CoA thioesterase 8	Hs.444776
10006	MIMAT0000707,MIMAT0000763,MIMAT0000681,MIMAT0000418,MIMAT0003304,MIMAT0018105	0.981263	ABI1	ABI-1|E3B1|NAP1BP|SSH3BP|SSH3BP1	GO:0045202|GO:0030054|GO:0030027|GO:0019717|GO:0018108|GO:0008285|GO:0008092|GO:0007169|GO:0005856|GO:0005829|GO:0005783|GO:0005737|GO:0005634|GO:0005625|GO:0005622	abl-interactor 1
10007	MIMAT0000443,MIMAT0006764,MIMAT0000451,MIMAT0000510,MIMAT0000707,MIMAT0004605,MIMAT0000244,MIMAT0000087,MIMAT0000692,MIMAT0000418,MIMAT0002806,MIMAT0004502,MIMAT0000423,MIMAT0005792,MIMAT0005793	0.0518811	GNPDA1	GNPDA|GNPI|GPI|HLN|KIAA0060	GO:0016787|GO:0007338|GO:0006091|GO:0006044|GO:0006043|GO:0005975|GO:0005737|GO:0004342	glucosamine-6-phosphate deaminase 1
10008	MIMAT0000451,MIMAT0000066,MIMAT0000064,MIMAT0000063,MIMAT0004812,MIMAT0000414,MIMAT0005921,MIMAT0004806,MIMAT0000728,MIMAT0000435	0.575341	KCNE3	DKFZp781H21101|HOKPP|MGC102685|MGC129924|MiRP2	GO:0030955|GO:0016021|GO:0016020|GO:0006813|GO:0006811|GO:0005249|GO:0005244	potassium voltage-gated channel, Isk-related family, member 3
10009	MIMAT0000510,MIMAT0018073,MIMAT0004812,MIMAT0004806,MIMAT0000728,MIMAT0000423,MIMAT0000437,MIMAT0016876,MIMAT0000443,MIMAT0006764,MIMAT0016865,MIMAT0000451,MIMAT0000461,MIMAT0000082,MIMAT0000085,MIMAT0005584,MIMAT0018099,MIMAT0005792,MIMAT0005793	0.0854676	ZBTB33	ZNF-kaiso|ZNF348	GO:0046872|GO:0016055|GO:0008270|GO:0007242|GO:0006355|GO:0006350|GO:0005737|GO:0005634|GO:0005622|GO:0005515|GO:0003677	zinc finger and BTB domain containing 33	Hs.143604
1001	MIMAT0000427,MIMAT0000770	0.958378	CDH3	CDHP|HJMD|PCAD	GO:0050896|GO:0016021|GO:0007601|GO:0007156|GO:0007155|GO:0005886|GO:0005515|GO:0005509	cadherin 3, type 1, P-cadherin (placental)
10010	MIMAT0000082,MIMAT0000087,MIMAT0000692,MIMAT0000763,MIMAT0004502,MIMAT0016926,MIMAT0000244	0.332173	TANK	I-TRAF|TRAF2	GO:0046872|GO:0008270|GO:0007165|GO:0005737|GO:0005515	TRAF family member-associated NFKB activator
100101267	MIMAT0000443,MIMAT0016865,MIMAT0000451,MIMAT0004748,MIMAT0016926,MIMAT0000461,MIMAT0002820,MIMAT0000082,MIMAT0000087,MIMAT0000085,MIMAT0000419,MIMAT0000418,MIMAT0000423,MIMAT0000435	0.0270005	POM121C	DKFZp586P2220|DKFZp779K1713|FLJ43877|FLJ45082|MGC163459|MGC163461|POM121-2		POM121 membrane glycoprotein C
100101467	MIMAT0000265,MIMAT0000707,MIMAT0018073,MIMAT0004605,MIMAT0000250,MIMAT0005584,MIMAT0018105	0.969638	ZNF397OS	FLJ16245|FLJ46864		zinc finger protein 397 opposite strand
100101629	MIMAT0000085,MIMAT0005792,MIMAT0000510,MIMAT0005793,MIMAT0006764	0.00411015	GAGE8	MGC190052|MGC190826|MGC26395	GO:0006968|GO:0005515	G antigen 8
10011	MIMAT0000425	0.997942	SRA1	MGC87674|SRA|SRAP|STRAA1|pp7684	GO:0045944|GO:0031252|GO:0030529|GO:0030374|GO:0030154|GO:0008283|GO:0006915|GO:0006355|GO:0006350|GO:0005737|GO:0005667|GO:0005634|GO:0005515|GO:0004872|GO:0003677	steroid receptor RNA activator 1
100113407	MIMAT0000510,MIMAT0018073,MIMAT0000254,MIMAT0000250,MIMAT0000244,MIMAT0002177,MIMAT0000419,MIMAT0000423,MIMAT0018105,MIMAT0000425,MIMAT0016876,MIMAT0000443,MIMAT0006764,MIMAT0000087,MIMAT0000692,MIMAT0002806,MIMAT0018099,MIMAT0005792,MIMAT0005793	0.111966	RP11-679B17.1	LOC100113407		hypothetical LOC100113407	Hs.146317
100125288	MIMAT0015072,MIMAT0016876,MIMAT0002174,MIMAT0018105,MIMAT0004614,MIMAT0018099,MIMAT0000451,MIMAT0002820	0.0127275	GLP-1	FLJ39511|FLJ39703|GLP1	GO:0046872|GO:0043565|GO:0008270|GO:0007275|GO:0006355|GO:0006350|GO:0005634|GO:0003700	GATA like protein-1
100127889	MIMAT0000763,MIMAT0006764,MIMAT0000265,MIMAT0005792,MIMAT0000510,MIMAT0005793,MIMAT0000450	0.0173222	LOC100127889			Uncharacterized protein C10orf131
100127983	MIMAT0006764,MIMAT0000419,MIMAT0000510,MIMAT0018073,MIMAT0005792,MIMAT0005793,MIMAT0000437	0.120625	LOC100127983			hypothetical protein LOC100127983
100128327	MIMAT0000085,MIMAT0000416,MIMAT0000450	0.782902	RP11-259P20.2	BET3L|LOC100128327	GO:0016192|GO:0005794|GO:0005783	BET3 like (S. cerevisiae)	Hs.134795
100128553	MIMAT0016876,MIMAT0002174,MIMAT0000425	0.571969	CTAGE4	cTAGE-4		CTAGE family, member 4
100128927	MIMAT0000451,MIMAT0000450,MIMAT0004748,MIMAT0002174,MIMAT0000419,MIMAT0018105	0.694803	LOC100128927			hypothetical LOC100128927
100129128	MIMAT0016876,MIMAT0004748,MIMAT0005584	0.31534	RP11-257K9.7	LOC100129128		hypothetical protein LOC100129128	Hs.433062
100129239	MIMAT0002806	0.245972	CXorf51			chromosome X open reading frame 51	Hs.98197
100129271	MIMAT0015072	0.8989	LOC100129271			similar to Skin-specific protein 32
100129480	MIMAT0004597,MIMAT0002174,MIMAT0000451,MIMAT0000435	0.622957	LOC100129480			similar to hCG2042446
100129583	MIMAT0004812,MIMAT0005580,MIMAT0004806	0.53851	LOC100129583			similar to genethonin 1
100129636	MIMAT0000085,MIMAT0004597,MIMAT0000732,MIMAT0000451,MIMAT0000450	0.11922	LOC100129636			hypothetical protein LOC100129636
100129654	MIMAT0000707,MIMAT0018073,MIMAT0015072,MIMAT0000066,MIMAT0000064,MIMAT0000063,MIMAT0016926,MIMAT0000244,MIMAT0000087,MIMAT0004812,MIMAT0000692,MIMAT0000418,MIMAT0000414,MIMAT0004806,MIMAT0003304,MIMAT0018105	0.0534065	LOC100129654		GO:0045449|GO:0030528|GO:0005634	similar to hCG2037011
100129792	MIMAT0004597,MIMAT0011777,MIMAT0006764,MIMAT0000703,MIMAT0000510,MIMAT0000763,MIMAT0002174,MIMAT0005921,MIMAT0018099,MIMAT0005792,MIMAT0005793,MIMAT0000437	0.23992	LOC100129792			hypothetical protein LOC100129792	Hs.275775
100129842	MIMAT0000510,MIMAT0018073,MIMAT0000763,MIMAT0004812,MIMAT0000419,MIMAT0000418,MIMAT0000414,MIMAT0004806,MIMAT0000423,MIMAT0000443,MIMAT0006764,MIMAT0000066,MIMAT0000064,MIMAT0000063,MIMAT0000082,MIMAT0005792,MIMAT0005793	0.20505	LOC100129842			similar to hCG1821184
10013	MIMAT0016865	0.961024	HDAC6	FLJ16239|HD6|JM21	GO:0046872|GO:0042903|GO:0042826|GO:0016787|GO:0016575|GO:0016568|GO:0016566|GO:0008270|GO:0007275|GO:0007049|GO:0006355|GO:0006350|GO:0005874|GO:0005737|GO:0005634|GO:0003779|GO:0000118	histone deacetylase 6	Hs.6764
100130086	MIMAT0003304	0.432102	LOC100130086			hypothetical protein LOC100130086
100130311	MIMAT0000710,MIMAT0000451,MIMAT0018105	0.762106	LOC100130311			hypothetical LOC100130311
100130348	MIMAT0018105	0.245972	LOC100130348			similar to rCG48429	Hs.98170
100130357	MIMAT0016876,MIMAT0000451,MIMAT0000250,MIMAT0004748,MIMAT0000085	0.941749	LOC100130357			similar to hCG2038897
100130361	MIMAT0000450	0.741139	CXorf49			chromosome X open reading frame 49
100130451	MIMAT0016926,MIMAT0000461,MIMAT0002820,MIMAT0005584,MIMAT0018105,MIMAT0000435	0.849552	LOC100130451			hypothetical LOC100130451
100130519	MIMAT0000703,MIMAT0000450,MIMAT0004605,MIMAT0000461,MIMAT0002820,MIMAT0004764,MIMAT0002806,MIMAT0005580,MIMAT0018099	0.288434	LOC100130519		GO:0016021|GO:0016020	Putative transmembrane protein ENSP00000342162
100130613	MIMAT0000082	0.819415	RP13-218H24.1	LOC100130613		Uncharacterized protein ENSP00000360166	Hs.130370
100130705	MIMAT0000265,MIMAT0000707,MIMAT0000450,MIMAT0004748,MIMAT0016926,MIMAT0002174	0.860849	LOC100130705			similar to hCG2042334
100130733	MIMAT0016926,MIMAT0004812,MIMAT0004806	0.202004	LOC100130733			similar to synleurin
100130827	MIMAT0002174,MIMAT0000425	0.580258	LOC100130827			similar to Putative uncharacterized serine/threonine-protein kinase SgK110 (Sugen kinase 110)
100130890	MIMAT0000451,MIMAT0004552,MIMAT0002819,MIMAT0005584,MIMAT0000419,MIMAT0002806,MIMAT0005580,MIMAT0018099,MIMAT0000435	0.504842	LOC100130890			similar to hCG2030844
100130933	MIMAT0000443,MIMAT0004502,MIMAT0000423	0.676935	LOC100130933			similar to hCG1643808
100131094	MIMAT0002174,MIMAT0000265,MIMAT0000419,MIMAT0003304,MIMAT0000763,MIMAT0005865,MIMAT0000427,MIMAT0000770	0.114436	LOC100131094			hypothetical LOC100131094
100131137	MIMAT0000703,MIMAT0018073	0.495069	BSPH1		GO:0007338|GO:0005576	bovine seminal plasma protein-like 1
100131187	MIMAT0015072	0.678997	RP11-544M22.4	LOC100131187		KAT protein
100131211	MIMAT0016876,MIMAT0000443,MIMAT0000265,MIMAT0000763,MIMAT0000250,MIMAT0004812,MIMAT0000419,MIMAT0004806,MIMAT0000423	0.762496	LOC100131211			similar to hCG1646803
100131378	MIMAT0004597,MIMAT0000461,MIMAT0005921,MIMAT0002820	0.367028	LOC100131378			similar to hCG2033382
100131801	MIMAT0004748	0.541225	LOC100131801			similar to hCG2036585
100131897	MIMAT0000450	0.993998	LOC100131897			hypothetical protein LOC100131897
100132146	MIMAT0006764,MIMAT0000451,MIMAT0000510,MIMAT0000244,MIMAT0000087,MIMAT0000681,MIMAT0002177,MIMAT0000692,MIMAT0002806,MIMAT0005792,MIMAT0005793	0.313481	LOC100132146			hypothetical LOC100132146
100132247	MIMAT0000728,MIMAT0002174,MIMAT0002819	0.118036	LOC100132247			similar to Uncharacterized protein KIAA0220
100132386	MIMAT0002177,MIMAT0000418,MIMAT0005580	0.858976	LOC100132386			hypothetical protein LOC100132386
100132399	MIMAT0000085,MIMAT0005792,MIMAT0000510,MIMAT0005793,MIMAT0006764	0.00411015	GAGE12D			G antigen 12D
100132403	MIMAT0000763	0.602205	LOC100132403			hypothetical protein LOC100132403
100132476	MIMAT0000418,MIMAT0005580	0.973286	LOC100132476			similar to keratin associated protein 4-5
100132911	MIMAT0000085,MIMAT0018073	0.732715	LOC100132911			similar to DPH3 homolog B (CSL-type zinc finger-containing protein 1)
100132916	MIMAT0000082,MIMAT0004812,MIMAT0004806	0.31534	FAM159B		GO:0016021|GO:0016020	family with sequence similarity 159, member B
100132963	MIMAT0000082,MIMAT0000710,MIMAT0000419,MIMAT0000418,MIMAT0005921	0.345377	LOC100132963			similar to hCG1808463	Hs.220762
100132994	MIMAT0000450	0.741139	CXorf49B			chromosome X open reading frame 49B
100134934	MIMAT0016865	0.8989	LOC100134934	DKFZp686C0493|DKFZp686G1463|FLJ39785|MGC54300		hypothetical protein LOC100134934
100134938	MIMAT0002174,MIMAT0000763,MIMAT0018099	0.792738	UPLP			uroplakin-like protein
100137047	MIMAT0016876,MIMAT0004552,MIMAT0002174,MIMAT0006764,MIMAT0000510,MIMAT0005580,MIMAT0004748,MIMAT0005865,MIMAT0018099,MIMAT0005792,MIMAT0005793	0.000825206	LOC100137047	FLJ20543|FLJ20656|FLJ20807|FLJ77014|FLJ78330		hypothetical protein LOC100137047	Hs.198161
100137049	MIMAT0000418,MIMAT0005580	0.861736	PLA2G4B	DKFZp686N12131|FLJ17693|FLJ42498|HsT16992|cPLA2-beta		phospholipase A2, group IVB (cytosolic)
10014	MIMAT0016865,MIMAT0004748,MIMAT0000244,MIMAT0000087,MIMAT0000692,MIMAT0005584,MIMAT0018105	0.519875	HDAC5	FLJ90614|HD5|NY-CO-9	GO:0045843|GO:0030183|GO:0016787|GO:0016566|GO:0008134|GO:0006954|GO:0006355|GO:0006350|GO:0006342|GO:0006338|GO:0005737|GO:0005634|GO:0004407|GO:0000118	histone deacetylase 5	Hs.438782
100141515	MIMAT0000732	0.8989	UNQ464		GO:0005576	GLPG464
100144748	MIMAT0006764,MIMAT0000265,MIMAT0000510,MIMAT0000254,MIMAT0000244,MIMAT0000082,MIMAT0000087,MIMAT0000692,MIMAT0000425,MIMAT0005792,MIMAT0000435,MIMAT0005793	0.413674	KILLIN			killin protein
10015	MIMAT0000707,MIMAT0015072,MIMAT0000461,MIMAT0002820,MIMAT0003304,MIMAT0018105,MIMAT0000732,MIMAT0000435,MIMAT0000437	0.893003	PDCD6IP	AIP1|Alix|DRIP4|HP95|MGC17003	GO:0042470|GO:0015031|GO:0006915|GO:0005829|GO:0005737|GO:0005515|GO:0004872|GO:0004871	programmed cell death 6 interacting protein
10016	MIMAT0004812,MIMAT0000265,MIMAT0004806	0.762106	PDCD6	ALG-2|FLJ46208|MGC111017|MGC119050|MGC9123|PEF1B	GO:0051592|GO:0048306|GO:0016020|GO:0008624|GO:0006915|GO:0005789|GO:0005783|GO:0005634|GO:0005509	programmed cell death 6	Hs.50823
10017	MIMAT0002819,MIMAT0005584,MIMAT0000419	0.648951	BCL2L10	BCL-B|Boo|Diva|MGC129810|MGC129811	GO:0042981|GO:0031965|GO:0016021|GO:0016020|GO:0007292|GO:0007283|GO:0006919|GO:0006916|GO:0005829|GO:0005739|GO:0005634|GO:0005624|GO:0005515	BCL2-like 10 (apoptosis facilitator)	Hs.283672
10018	MIMAT0000510,MIMAT0000254,MIMAT0000250,MIMAT0000244,MIMAT0000416,MIMAT0000414,MIMAT0018105,MIMAT0000425,MIMAT0000732,MIMAT0016876,MIMAT0006764,MIMAT0016865,MIMAT0000707,MIMAT0000450,MIMAT0000066,MIMAT0000064,MIMAT0000063,MIMAT0004748,MIMAT0004614,MIMAT0000087,MIMAT0000692,MIMAT0005584,MIMAT0002806,MIMAT0018099,MIMAT0005792,MIMAT0005793	0.0143577	BCL2L11	BAM|BIM|BIM-alpha6|BIM-beta6|BIM-beta7|BOD|BimEL|BimL	GO:0043065|GO:0016020|GO:0008633|GO:0006917|GO:0006915|GO:0005886|GO:0005829|GO:0005741|GO:0005624|GO:0005515	BCL2-like 11 (apoptosis facilitator)
10019	MIMAT0006764,MIMAT0000510,MIMAT0000450,MIMAT0000066,MIMAT0000064,MIMAT0000063,MIMAT0000244,MIMAT0000087,MIMAT0000692,MIMAT0000418,MIMAT0000414,MIMAT0005921,MIMAT0005865,MIMAT0005792,MIMAT0005793	0.146211	SH2B3	LNK	GO:0035162|GO:0030154|GO:0007242|GO:0005515|GO:0004871	SH2B adaptor protein 3
1002	MIMAT0000082,MIMAT0005865	0.495069	CDH4	CAD4|FLJ22202|FLJ40547|MGC126700|MGC138355|RCAD	GO:0045773|GO:0016021|GO:0007411|GO:0007156|GO:0007155|GO:0005886|GO:0005515|GO:0005509	cadherin 4, type 1, R-cadherin (retinal)
10020	MIMAT0006764,MIMAT0000510,MIMAT0018073,MIMAT0000254,MIMAT0016926,MIMAT0000085,MIMAT0005584,MIMAT0000416,MIMAT0005792,MIMAT0000435,MIMAT0005793	0.602439	GNE	DMRV|GLCNE|IBM2|NM|Uae1	GO:0016853|GO:0016740|GO:0016301|GO:0009384|GO:0009103|GO:0008761|GO:0007155|GO:0006054|GO:0006047|GO:0005737|GO:0005524|GO:0000166	glucosamine (UDP-N-acetyl)-2-epimerase/N-acetylmannosamine kinase	Hs.5920
10021	MIMAT0016876,MIMAT0000443,MIMAT0000451,MIMAT0000450,MIMAT0004748,MIMAT0004976,MIMAT0002174,MIMAT0002819,MIMAT0000419,MIMAT0002876,MIMAT0000423,MIMAT0000437	0.255927	HCN4		GO:0031402|GO:0030955|GO:0030552|GO:0016021|GO:0016020|GO:0008016|GO:0008015|GO:0006936|GO:0006814|GO:0006813|GO:0006812|GO:0005515|GO:0005272|GO:0005249|GO:0005244|GO:0005222|GO:0001701|GO:0000166	hyperpolarization activated cyclic nucleotide-gated potassium channel 4
10022	MIMAT0006764,MIMAT0005792,MIMAT0000510,MIMAT0005793,MIMAT0000707	0.11922	INSL5	MGC126695|MGC126697|PRO182|UNQ156	GO:0008150|GO:0005576|GO:0005179	insulin-like 5	Hs.251380
10023	MIMAT0004748,MIMAT0000461,MIMAT0002820,MIMAT0000082	0.932728	FRAT1		GO:0016055|GO:0005737	frequently rearranged in advanced T-cell lymphomas	Hs.126057
10024	MIMAT0016876	0.854637	TROAP	TASTIN	GO:0007155|GO:0005737|GO:0005515	trophinin associated protein (tastin)
10026	MIMAT0000710,MIMAT0006764,MIMAT0000510,MIMAT0000254,MIMAT0016926,MIMAT0004764,MIMAT0005584,MIMAT0000419,MIMAT0000418,MIMAT0003304,MIMAT0000425,MIMAT0005792,MIMAT0000435,MIMAT0005793	0.261054	PIGK	GPI8|MGC22559	GO:0042765|GO:0034235|GO:0016255|GO:0016021|GO:0016020|GO:0006508|GO:0006467|GO:0005789|GO:0005783|GO:0005515|GO:0003923|GO:0001509	phosphatidylinositol glycan anchor biosynthesis, class K	Hs.178305
1003	MIMAT0016876,MIMAT0000443,MIMAT0018073,MIMAT0000763,MIMAT0004748,MIMAT0004764,MIMAT0002819,MIMAT0000419,MIMAT0002806,MIMAT0005921,MIMAT0005865,MIMAT0000423,MIMAT0000437	0.0531933	CDH5	7B4|CD144|FLJ17376	GO:0030054|GO:0016021|GO:0016020|GO:0007156|GO:0007155|GO:0005886|GO:0005624|GO:0005515|GO:0005509	cadherin 5, type 2, VE-cadherin (vascular epithelium)	Hs.76206
10036	MIMAT0000082,MIMAT0000763	0.923108	CHAF1A	CAF-1|CAF1|CAF1B|CAF1P150|MGC71229|P150	GO:0051082|GO:0007049|GO:0006461|GO:0006355|GO:0006350|GO:0006335|GO:0006281|GO:0006260|GO:0005678|GO:0005634|GO:0003682	chromatin assembly factor 1, subunit A (p150)	Hs.79018
10038	MIMAT0016926,MIMAT0002177	0.271843	PARP2	ADPRT2|ADPRTL2|ADPRTL3|PARP-2|pADPRT-2	GO:0016757|GO:0006471|GO:0006284|GO:0005634|GO:0005515|GO:0003950|GO:0003677	poly (ADP-ribose) polymerase family, member 2	Hs.409412
10039	MIMAT0006764,MIMAT0000419,MIMAT0000510,MIMAT0005792,MIMAT0005793	0.303324	PARP3	ADPRT3|ADPRTL2|ADPRTL3|IRT1|hPARP-3|pADPRT-3	GO:0016757|GO:0006471|GO:0006281|GO:0005813|GO:0005634|GO:0005515|GO:0003950	poly (ADP-ribose) polymerase family, member 3	Hs.271742
1004	MIMAT0016876,MIMAT0011777,MIMAT0000443,MIMAT0018073,MIMAT0000419,MIMAT0000418,MIMAT0004502,MIMAT0000423,MIMAT0018105,MIMAT0018099	0.801825	CDH6	KCAD	GO:0016021|GO:0008585|GO:0007156|GO:0007155|GO:0005886|GO:0005515|GO:0005509	cadherin 6, type 2, K-cadherin (fetal kidney)	Hs.171054
10040	MIMAT0005584,MIMAT0000418,MIMAT0005580,MIMAT0005921,MIMAT0000728,MIMAT0016926,MIMAT0000425	0.332173	TOM1L1	SRCASM	GO:0043162|GO:0043130|GO:0016020|GO:0010008|GO:0006886|GO:0005829|GO:0005794|GO:0005768|GO:0005764|GO:0005622|GO:0005515	target of myb1 (chicken)-like 1	Hs.153504
10042	MIMAT0004597,MIMAT0000254,MIMAT0004605,MIMAT0004614,MIMAT0000418,MIMAT0005921,MIMAT0003304	0.793075	HMG2L1	HMGBCG|THC211630	GO:0008333|GO:0006355|GO:0005634|GO:0005509|GO:0003677|GO:0000785	high-mobility group protein 2-like 1
10043	MIMAT0000451,MIMAT0004748	0.927604	TOM1	FLJ33404	GO:0016197|GO:0016020|GO:0006897|GO:0006886|GO:0005829|GO:0005769|GO:0005768|GO:0005764|GO:0005737|GO:0005622|GO:0005515	target of myb1 (chicken)
10044	MIMAT0000419,MIMAT0015072,MIMAT0000461,MIMAT0000435,MIMAT0002820	0.430336	SH2D3C	CHAT|FLJ39664|NSP3|PRO34088	GO:0016020|GO:0007264|GO:0007254|GO:0005737|GO:0005622|GO:0005515|GO:0005085|GO:0005070	SH2 domain containing 3C	Hs.306412
10045	MIMAT0005584,MIMAT0000451,MIMAT0000418,MIMAT0002806,MIMAT0016926,MIMAT0000435	0.49199	SH2D3A	NSP1	GO:0007264|GO:0007254|GO:0005622|GO:0005515|GO:0005085|GO:0005070	SH2 domain containing 3A	Hs.439645
10046	MIMAT0004597,MIMAT0000451,MIMAT0000244,MIMAT0000087,MIMAT0000692,MIMAT0018105,MIMAT0000732	0.5757	MAMLD1	CG1|CXorf6|F18	GO:0008150|GO:0005575|GO:0003674	mastermind-like domain containing 1	Hs.20136
10047	MIMAT0004764,MIMAT0004812,MIMAT0004806	0.238867	CST8	CRES	GO:0005576|GO:0004869	cystatin 8 (cystatin-related epididymal specific)	Hs.121602
10048	MIMAT0016876,MIMAT0000451,MIMAT0000707,MIMAT0000082	0.952881	RANBP9	RANBPM	GO:0008536|GO:0007020|GO:0006461|GO:0005875|GO:0005737|GO:0005634|GO:0005515	RAN binding protein 9
10049	MIMAT0000710,MIMAT0000451,MIMAT0000450,MIMAT0000763,MIMAT0000461,MIMAT0002820,MIMAT0000087,MIMAT0004764,MIMAT0002177,MIMAT0000692,MIMAT0005580,MIMAT0004702,MIMAT0003304,MIMAT0005865	0.365679	DNAJB6	DJ4|DKFZp566D0824|DnaJ|FLJ42837|HHDJ1|HSJ-2|HSJ2|MGC1152|MGC117297|MRJ|MSJ-1	GO:0051087|GO:0048471|GO:0045892|GO:0045109|GO:0043154|GO:0031072|GO:0016564|GO:0006986|GO:0006457|GO:0005737|GO:0005634|GO:0003677|GO:0001671	DnaJ (Hsp40) homolog, subfamily B, member 6
10050	MIMAT0000265,MIMAT0000451,MIMAT0000450,MIMAT0015072,MIMAT0000250,MIMAT0004748,MIMAT0000681,MIMAT0004764,MIMAT0005584,MIMAT0005921,MIMAT0000732	0.464057	SLC17A4	KAIA2138|KIAA2138|MGC129623	GO:0031402|GO:0016020|GO:0015293|GO:0006814|GO:0006811|GO:0006796|GO:0005887|GO:0005624|GO:0005436|GO:0005215	solute carrier family 17 (sodium phosphate), member 4	Hs.282931
10051	MIMAT0000450,MIMAT0004812,MIMAT0000416,MIMAT0004806,MIMAT0000437	0.911578	SMC4	CAPC|SMC4L1|hCAP-C	GO:0051301|GO:0051276|GO:0046982|GO:0007076|GO:0007049|GO:0005737|GO:0005694|GO:0005634|GO:0005524|GO:0005515|GO:0000796|GO:0000166	structural maintenance of chromosomes 4	Hs.58992
10052	MIMAT0000443,MIMAT0000265,MIMAT0000451,MIMAT0015072,MIMAT0000066,MIMAT0000064,MIMAT0000063,MIMAT0000250,MIMAT0004812,MIMAT0005580,MIMAT0000414,MIMAT0004806,MIMAT0000423,MIMAT0018105,MIMAT0018099	0.106238	GJC1	CX45|DKFZp686P0738|GJA7	GO:0048738|GO:0048468|GO:0030054|GO:0016021|GO:0007601|GO:0007268|GO:0007154|GO:0007043|GO:0006936|GO:0006810|GO:0005922|GO:0005886|GO:0001570	gap junction protein, gamma 1, 45kDa
10053	MIMAT0004748,MIMAT0000451	0.759556	AP1M2	HSMU1B|MU-1B|MU1B	GO:0031410|GO:0030131|GO:0016020|GO:0006903|GO:0006605|GO:0005829|GO:0005794|GO:0005515	adaptor-related protein complex 1, mu 2 subunit	Hs.18894
10054	MIMAT0000082,MIMAT0000265,MIMAT0002806,MIMAT0000728,MIMAT0000427,MIMAT0000770	0.276573	UBA2	ARX|FLJ13058|HRIHFB2115|SAE2	GO:0016874|GO:0008641|GO:0008047|GO:0006512|GO:0006464|GO:0005634|GO:0005524|GO:0005515|GO:0000166	ubiquitin-like modifier activating enzyme 2
10055	MIMAT0000265,MIMAT0000451,MIMAT0004605,MIMAT0016926,MIMAT0000087,MIMAT0002174,MIMAT0000692,MIMAT0002806	0.46832	SAE1	AOS1|FLJ3091|HSPC140|SUA1	GO:0046982|GO:0043008|GO:0016874|GO:0016567|GO:0008152|GO:0008047|GO:0008022|GO:0006464|GO:0005634|GO:0004839	SUMO1 activating enzyme subunit 1
10056	MIMAT0015072,MIMAT0000763,MIMAT0004597	0.373333	FARSB	FARSLB|FRSB|HSPC173|PheHB|PheRS	GO:0016874|GO:0006432|GO:0006412|GO:0005737|GO:0005625|GO:0005524|GO:0004826|GO:0003723|GO:0000166	phenylalanyl-tRNA synthetase, beta subunit
10057	MIMAT0000510,MIMAT0018073,MIMAT0000250,MIMAT0002174,MIMAT0000418,MIMAT0000416,MIMAT0000414,MIMAT0002876,MIMAT0000423,MIMAT0000425,MIMAT0000437,MIMAT0016876,MIMAT0011777,MIMAT0000443,MIMAT0006764,MIMAT0016865,MIMAT0000066,MIMAT0000064,MIMAT0000063,MIMAT0004748,MIMAT0000461,MIMAT0004614,MIMAT0002820,MIMAT0002806,MIMAT0005580,MIMAT0003304,MIMAT0018099,MIMAT0005792,MIMAT0005793	8.48805e-05	ABCC5	ABC33|DKFZp686C1782|EST277145|MOAT-C|MOATC|MRP5|SMRP|pABC11	GO:0042626|GO:0016887|GO:0016021|GO:0016020|GO:0008514|GO:0006810|GO:0005887|GO:0005624|GO:0005524|GO:0000166	ATP-binding cassette, sub-family C (CFTR/MRP), member 5	Hs.368563
10058	MIMAT0000265,MIMAT0000681,MIMAT0018105	0.133615	ABCB6	ABC|ABC14|EST45597|FLJ22414|MTABC3|PRP|umat	GO:0043190|GO:0042626|GO:0019867|GO:0016887|GO:0016021|GO:0006879|GO:0006810|GO:0005741|GO:0005740|GO:0005739|GO:0005524|GO:0000166	ATP-binding cassette, sub-family B (MDR/TAP), member 6	Hs.107911
10059	MIMAT0000265,MIMAT0018073,MIMAT0016926,MIMAT0004812,MIMAT0004806,MIMAT0003304,MIMAT0002876,MIMAT0018105,MIMAT0000425,MIMAT0018099	0.795731	DNM1L	DLP1|DRP1|DVLP|DYMPLE|HDYNIV|VPS1	GO:0043653|GO:0016787|GO:0016020|GO:0012505|GO:0007275|GO:0007154|GO:0007006|GO:0005801|GO:0005783|GO:0005737|GO:0005525|GO:0005515|GO:0003924|GO:0000166	dynamin 1-like
1006	MIMAT0000707,MIMAT0000461,MIMAT0000244,MIMAT0002820,MIMAT0000087,MIMAT0000692,MIMAT0000419,MIMAT0000437	0.86101	CDH8	Nbla04261	GO:0016021|GO:0016020|GO:0007156|GO:0007155|GO:0005886|GO:0005515|GO:0005509	cadherin 8, type 2	Hs.368322
10060	MIMAT0016876,MIMAT0004597,MIMAT0006764,MIMAT0000510,MIMAT0004605,MIMAT0000244,MIMAT0004614,MIMAT0000087,MIMAT0004812,MIMAT0000692,MIMAT0004806,MIMAT0003304,MIMAT0004502,MIMAT0005792,MIMAT0000435,MIMAT0005793	0.172486	ABCC9	ABC37|CMD1O|FLJ36852|SUR2	GO:0051607|GO:0042626|GO:0016887|GO:0016021|GO:0016020|GO:0008281|GO:0006813|GO:0006810|GO:0005524|GO:0005215|GO:0004872|GO:0000166	ATP-binding cassette, sub-family C (CFTR/MRP), member 9	Hs.446050
10061	MIMAT0016876,MIMAT0011777,MIMAT0000703,MIMAT0015072,MIMAT0004748,MIMAT0000461,MIMAT0002820,MIMAT0002174,MIMAT0003304,MIMAT0000732	0.36946	ABCF2	ABC28|DKFZp586K1823|EST133090|HUSSY-18|M-ABC1	GO:0043190|GO:0016887|GO:0006810|GO:0005740|GO:0005524|GO:0005215|GO:0000166	ATP-binding cassette, sub-family F (GCN20), member 2
10062	MIMAT0000416	0.741139	NR1H3	LXR-a|LXRA|RLD-1	GO:0046872|GO:0043565|GO:0009055|GO:0008270|GO:0006355|GO:0006350|GO:0005634|GO:0005622|GO:0005515|GO:0005507|GO:0004887|GO:0003713|GO:0003707|GO:0003700	nuclear receptor subfamily 1, group H, member 3	Hs.438863
10063	MIMAT0000451	0.678997	COX17	MGC104397|MGC117386	GO:0046872|GO:0016531|GO:0006825|GO:0006091|GO:0005758|GO:0005739|GO:0005737	COX17 cytochrome c oxidase assembly homolog (S. cerevisiae)
10066	MIMAT0004748	0.912615	SCAMP2		GO:0016021|GO:0016020|GO:0015031|GO:0006892	secretory carrier membrane protein 2
10067	MIMAT0015072,MIMAT0000437	0.517347	SCAMP3	C1orf3	GO:0016021|GO:0016020|GO:0015031|GO:0006892	secretory carrier membrane protein 3	Hs.282997///Hs.200600
10068	MIMAT0016876,MIMAT0000265,MIMAT0016865,MIMAT0000451,MIMAT0000450,MIMAT0002174	0.940312	IL18BP	IL18BPa	GO:0048019|GO:0042088|GO:0042007|GO:0008150|GO:0005576|GO:0005575|GO:0003674	interleukin 18 binding protein
10069	MIMAT0016876,MIMAT0000681,MIMAT0006764,MIMAT0000510,MIMAT0005792,MIMAT0005793	0.466828	RWDD2B	C21orf6|GL011	GO:0008150|GO:0005575|GO:0003674	RWD domain containing 2B	Hs.34136
1007	MIMAT0018073	0.973082	CDH9	MGC125386	GO:0016021|GO:0007156|GO:0005886|GO:0005515|GO:0005509|GO:0003674	cadherin 9, type 2 (T1-cadherin)	Hs.272212
10071	MIMAT0002819	0.9638	MUC12	MUC11	GO:0016020|GO:0005887|GO:0003674|GO:0001558	mucin 12, cell surface associated
10072	MIMAT0005580,MIMAT0000414,MIMAT0000066,MIMAT0000064,MIMAT0000063	0.779401	DPP3	DPPIII|FLJ11387|FLJ22331	GO:0046872|GO:0017039|GO:0008270|GO:0008237|GO:0006508|GO:0005737|GO:0004177	dipeptidyl-peptidase 3
10073	MIMAT0015072,MIMAT0000763,MIMAT0000085,MIMAT0000732,MIMAT0000419	0.173528	SNUPN	KPNBL|RNUT1|Snurportin1	GO:0008565|GO:0006886|GO:0006810|GO:0006606|GO:0005829|GO:0005737|GO:0005643|GO:0005634|GO:0000387|GO:0000339	snurportin 1	Hs.21577
10075	MIMAT0016865,MIMAT0018073,MIMAT0000082,MIMAT0018105,MIMAT0018099	0.879685	HUWE1	ARF-BP1|HECTH9|HSPC272|Ib772|KIAA0312|LASU1|MULE|UREB1	GO:0051028|GO:0016874|GO:0016574|GO:0006512|GO:0006464|GO:0005737|GO:0005634|GO:0005622|GO:0005515|GO:0005488|GO:0004842|GO:0003677|GO:0000209	HECT, UBA and WWE domain containing 1	Hs.136905
10076	MIMAT0000443,MIMAT0016865,MIMAT0000066,MIMAT0000064,MIMAT0000063,MIMAT0000250,MIMAT0004614,MIMAT0002819,MIMAT0000414,MIMAT0000423	0.131408	PTPRU	FLJ37530|FMI|GLEPP1|PCP-2|PTP|PTP-J|PTP-PI|PTPPSI|PTPRO|PTPU2|R-PTP-PSI|hPTP-J	GO:0016791|GO:0016787|GO:0016020|GO:0008150|GO:0007185|GO:0007155|GO:0006470|GO:0006464|GO:0005887|GO:0005575|GO:0005001|GO:0004872|GO:0004725	protein tyrosine phosphatase, receptor type, U	Hs.19718
10077	MIMAT0002876,MIMAT0000710	0.599881	TSPAN32	FLJ17158|FLJ97586|MGC22455|PHEMX|PHMX|TSSC6	GO:0016021|GO:0016020|GO:0007267|GO:0003674	tetraspanin 32	Hs.271954
10078	MIMAT0000085,MIMAT0016865,MIMAT0005580	0.31534	TSSC4			tumor suppressing subtransferable candidate 4
10079	MIMAT0016876,MIMAT0006764,MIMAT0016865,MIMAT0000451,MIMAT0000510,MIMAT0015072,MIMAT0004614,MIMAT0000082,MIMAT0002806,MIMAT0005580,MIMAT0005792,MIMAT0005793	0.166939	ATP9A	ATPIIA|KIAA0611	GO:0016787|GO:0016021|GO:0016020|GO:0015914|GO:0015662|GO:0008152|GO:0006810|GO:0005524|GO:0004012|GO:0000287|GO:0000166	ATPase, class II, type 9A
1008	MIMAT0000707,MIMAT0018073	0.890268	CDH10		GO:0016021|GO:0007156|GO:0005886|GO:0005515|GO:0005509	cadherin 10, type 2 (T2-cadherin)	Hs.92489
10081	MIMAT0000451,MIMAT0000450,MIMAT0000250,MIMAT0004552,MIMAT0004764,MIMAT0018105,MIMAT0000732	0.531243	PDCD7	ES18|HES18|MGC22015	GO:0051384|GO:0008380|GO:0006917|GO:0006915|GO:0005689|GO:0005634	programmed cell death 7
10082	MIMAT0016876,MIMAT0000443,MIMAT0018073,MIMAT0000250,MIMAT0004748,MIMAT0016926,MIMAT0004614,MIMAT0000082,MIMAT0004812,MIMAT0000419,MIMAT0000418,MIMAT0005580,MIMAT0004806	0.560253	GPC6	MGC126288	GO:0031225|GO:0005887|GO:0005886|GO:0005578|GO:0005576	glypican 6	Hs.444329
10083	MIMAT0000451,MIMAT0015072,MIMAT0004614	0.811325	USH1C	AIE-75|DFNB18|NY-CO-37|NY-CO-38|PDZ-45|PDZ-73|PDZ-73/NY-CO-38|PDZ73|ush1cpst	GO:0050957|GO:0050896|GO:0045494|GO:0045202|GO:0045177|GO:0042491|GO:0042472|GO:0032420|GO:0030046|GO:0007605|GO:0005886|GO:0005737|GO:0005515|GO:0001917|GO:0001750|GO:0000086	Usher syndrome 1C (autosomal recessive, severe)
10085	MIMAT0000703,MIMAT0018073,MIMAT0016926,MIMAT0000244,MIMAT0000087,MIMAT0004812,MIMAT0000692,MIMAT0000419,MIMAT0004806,MIMAT0000728	0.320872	EDIL3	DEL1|MGC26287	GO:0007275|GO:0007155|GO:0005576|GO:0005515|GO:0005509|GO:0005178	EGF-like repeats and discoidin I-like domains 3
10086	MIMAT0000443,MIMAT0016926,MIMAT0000681,MIMAT0002819,MIMAT0000419,MIMAT0004502,MIMAT0000423	0.888924	HHLA1	PLA2L		HERV-H LTR-associating 1
10087	MIMAT0006764,MIMAT0000451,MIMAT0000510,MIMAT0000707,MIMAT0000461,MIMAT0004976,MIMAT0002820,MIMAT0000082,MIMAT0000085,MIMAT0002177,MIMAT0000416,MIMAT0003304,MIMAT0018099,MIMAT0000732,MIMAT0005792,MIMAT0005793	0.150079	COL4A3BP	CERT|CERTL|FLJ20597|GPBP|STARD11	GO:0006955|GO:0006869|GO:0006468|GO:0005794|GO:0005783|GO:0005737|GO:0005575|GO:0005515|GO:0004672	collagen, type IV, alpha 3 (Goodpasture antigen) binding protein	Hs.270437
1009	MIMAT0000082,MIMAT0000265,MIMAT0000419,MIMAT0015072,MIMAT0016926	0.787621	CDH11	CAD11|CDHOB|OB|OSF-4	GO:0016021|GO:0007156|GO:0005886|GO:0005515|GO:0005509|GO:0001503	cadherin 11, type 2, OB-cadherin (osteoblast)	Hs.116471
10090	MIMAT0016876,MIMAT0006764,MIMAT0016865,MIMAT0000451,MIMAT0000510,MIMAT0000707,MIMAT0000450,MIMAT0000066,MIMAT0000254,MIMAT0000064,MIMAT0000063,MIMAT0002174,MIMAT0000416,MIMAT0000414,MIMAT0000728,MIMAT0005792,MIMAT0005793	0.0241127	UST	2OST	GO:0016740|GO:0016021|GO:0016020|GO:0008146|GO:0006477|GO:0005794|GO:0000139	uronyl-2-sulfotransferase
10092	MIMAT0006764,MIMAT0000510,MIMAT0000254,MIMAT0004748,MIMAT0016926,MIMAT0000244,MIMAT0000770,MIMAT0000087,MIMAT0004812,MIMAT0002819,MIMAT0000692,MIMAT0004806,MIMAT0003304,MIMAT0000427,MIMAT0005792,MIMAT0005793,MIMAT0000437	0.00515883	ARPC5	ARC16|dJ127C7.3|p16-Arc	GO:0030833|GO:0030036|GO:0030027|GO:0006928|GO:0005885|GO:0005737|GO:0005515|GO:0005200|GO:0003779	actin related protein 2/3 complex, subunit 5, 16kDa
10093	MIMAT0000710,MIMAT0000450,MIMAT0015072,MIMAT0004748	0.447134	ARPC4	ARC20|MGC13544|p20-Arc	GO:0051015|GO:0045010|GO:0042995|GO:0030674|GO:0030041|GO:0005885|GO:0005856|GO:0005737|GO:0005200	actin related protein 2/3 complex, subunit 4, 20kDa	Hs.323342
10094	MIMAT0000082,MIMAT0000451,MIMAT0000416	0.619343	ARPC3	ARC21|p21-Arc	GO:0042995|GO:0030833|GO:0006928|GO:0005885|GO:0005737|GO:0005515|GO:0005200|GO:0003779	actin related protein 2/3 complex, subunit 3, 21kDa
10095	MIMAT0003304,MIMAT0000763,MIMAT0000423,MIMAT0000443,MIMAT0000265,MIMAT0018073	0.0536829	ARPC1B	ARC41|p40-ARC|p41-ARC	GO:0006928|GO:0005885|GO:0005737|GO:0005515|GO:0005200|GO:0003779	actin related protein 2/3 complex, subunit 1B, 41kDa
10096	MIMAT0000082,MIMAT0002177,MIMAT0000707,MIMAT0016926,MIMAT0018099,MIMAT0000437	0.654399	ACTR3	ARP3	GO:0030027|GO:0006928|GO:0005885|GO:0005737|GO:0005524|GO:0005515|GO:0003779|GO:0000166	ARP3 actin-related protein 3 homolog (yeast)	Hs.433512
10097	MIMAT0016876,MIMAT0000710,MIMAT0006764,MIMAT0000510,MIMAT0018073,MIMAT0004605,MIMAT0000461,MIMAT0002820,MIMAT0000418,MIMAT0003304,MIMAT0005792,MIMAT0005793,MIMAT0000437	0.324114	ACTR2	ARP2	GO:0042995|GO:0006928|GO:0005885|GO:0005737|GO:0005524|GO:0005515|GO:0003779|GO:0000166	ARP2 actin-related protein 2 homolog (yeast)
10098	MIMAT0011777,MIMAT0000265,MIMAT0000451,MIMAT0015072,MIMAT0000250,MIMAT0004748,MIMAT0016926,MIMAT0000461,MIMAT0004614,MIMAT0002820,MIMAT0000082,MIMAT0000085,MIMAT0005580,MIMAT0000435	0.190188	TSPAN5	NET-4|TM4SF9|TSPAN-5	GO:0016021|GO:0016020	tetraspanin 5
10099	MIMAT0004597,MIMAT0015072,MIMAT0004605,MIMAT0000250,MIMAT0004748,MIMAT0016926,MIMAT0000461,MIMAT0002820,MIMAT0000681,MIMAT0002174,MIMAT0005580,MIMAT0000732	0.341272	TSPAN3	TM4-A|TM4SF8|TSPAN-3	GO:0016021|GO:0016020	tetraspanin 3	Hs.5062
101	MIMAT0016876,MIMAT0016865,MIMAT0000451,MIMAT0002806,MIMAT0015072,MIMAT0004605,MIMAT0004748	0.172126	ADAM8	CD156|MGC134985|MS2	GO:0046872|GO:0016337|GO:0008270|GO:0006508|GO:0005887|GO:0005886|GO:0004222	ADAM metallopeptidase domain 8
1010	MIMAT0000443,MIMAT0004812,MIMAT0018073,MIMAT0004806,MIMAT0000728,MIMAT0004502,MIMAT0000423,MIMAT0018099	0.325244	CDH12	CDHB|FLJ34857	GO:0016021|GO:0007156|GO:0005886|GO:0005515|GO:0005509	cadherin 12, type 2 (N-cadherin 2)	Hs.113684
10100	MIMAT0011777,MIMAT0018073,MIMAT0000250,MIMAT0016926,MIMAT0004614,MIMAT0004812,MIMAT0004806,MIMAT0000435	0.904243	TSPAN2	6330415F13Rik|FLJ12082|TSN2|TSPAN-2	GO:0016021|GO:0016020	tetraspanin 2	Hs.310458
10101	MIMAT0011777,MIMAT0016865,MIMAT0000250	0.676935	NUBP2	CFD1|NUBP1	GO:0005634|GO:0005524|GO:0000166	nucleotide binding protein 2 (MinD homolog, E. coli)	Hs.256549
10102	MIMAT0000461,MIMAT0004614,MIMAT0002820,MIMAT0002174,MIMAT0004812,MIMAT0000419,MIMAT0004806,MIMAT0004502,MIMAT0000732	0.584849	TSFM	COXPD3|EF-TS|EF-Tsmt	GO:0006414|GO:0005739|GO:0005622|GO:0003746|GO:0003711	Ts translation elongation factor, mitochondrial
10103	MIMAT0016865,MIMAT0000419	0.772098	TSPAN1	9030418M05Rik|NET-1|RP11-322N21.1|TSPAN-1	GO:0016021|GO:0016020	tetraspanin 1	Hs.38972
10105	MIMAT0011777,MIMAT0000443,MIMAT0000763,MIMAT0000461,MIMAT0002820,MIMAT0000681,MIMAT0000689,MIMAT0000097,MIMAT0000098,MIMAT0000419,MIMAT0000418,MIMAT0005580,MIMAT0005865,MIMAT0000423	0.0177552	PPIF	CYP3|Cyp-D|FLJ90798|MGC117207	GO:0042277|GO:0016853|GO:0006457|GO:0005759|GO:0005739|GO:0005624|GO:0003755	peptidylprolyl isomerase F (cyclophilin F)	Hs.381072
10106	MIMAT0000763,MIMAT0000082,MIMAT0002174,MIMAT0000419,MIMAT0003304,MIMAT0000437	0.843638	CTDSP2	OS4|PSR2|SCP2	GO:0016791|GO:0016787|GO:0008150|GO:0005634|GO:0005625|GO:0005575|GO:0004721|GO:0003674	CTD (carboxy-terminal domain, RNA polymerase II, polypeptide A) small phosphatase 2
10107	MIMAT0000763,MIMAT0016926,MIMAT0000082,MIMAT0004764,MIMAT0002177,MIMAT0005584,MIMAT0018099,MIMAT0000435	0.822634	TRIM10	HERF1|MGC141979|RFB30|RNF9	GO:0046872|GO:0030097|GO:0008270|GO:0005737|GO:0005622|GO:0005515	tripartite motif-containing 10
10109	MIMAT0005865,MIMAT0000707,MIMAT0018073	0.503671	ARPC2	ARC34|PNAS-139|PRO2446|p34-Arc	GO:0042995|GO:0030833|GO:0006928|GO:0005885|GO:0005856|GO:0005737|GO:0005515|GO:0005200|GO:0003779	actin related protein 2/3 complex, subunit 2, 34kDa
10110	MIMAT0000265,MIMAT0000419,MIMAT0000451,MIMAT0003304,MIMAT0000461,MIMAT0000732,MIMAT0000435,MIMAT0002820	0.203942	SGK2	H-SGK2|dJ138B7.2	GO:0017080|GO:0016740|GO:0015459|GO:0007243|GO:0006979|GO:0006468|GO:0005575|GO:0005524|GO:0004682|GO:0004674|GO:0000166	serum/glucocorticoid regulated kinase 2	Hs.300863
10111	MIMAT0018073,MIMAT0000450,MIMAT0016926,MIMAT0000461,MIMAT0002820,MIMAT0005584	0.974627	RAD50	RAD50-2|hRad50	GO:0046872|GO:0030870|GO:0030674|GO:0016787|GO:0008408|GO:0008270|GO:0007131|GO:0007126|GO:0007049|GO:0007004|GO:0006302|GO:0005694|GO:0005634|GO:0005524|GO:0004518|GO:0003677|GO:0000781|GO:0000166|GO:0000019|GO:0000014	RAD50 homolog (S. cerevisiae)
10112	MIMAT0018105,MIMAT0000265	0.759556	KIF20A	FLJ21151|MKLP2|RAB6KIFL	GO:0016192|GO:0015031|GO:0007018|GO:0005875|GO:0005874|GO:0005794|GO:0005654|GO:0005524|GO:0005215|GO:0003777|GO:0000166	kinesin family member 20A	Hs.73625
10113	MIMAT0002174,MIMAT0002819,MIMAT0000707	0.890434	PREB	MGC3467|SEC12	GO:0016192|GO:0016044|GO:0016021|GO:0016020|GO:0015031|GO:0006888|GO:0006355|GO:0006350|GO:0005789|GO:0005783|GO:0005634|GO:0003677	prolactin regulatory element binding	Hs.279784
10114	MIMAT0004597,MIMAT0006764,MIMAT0000510,MIMAT0000707,MIMAT0018073,MIMAT0005580,MIMAT0005921,MIMAT0000732,MIMAT0005792,MIMAT0005793	0.151669	HIPK3	DYRK6|FIST3|PKY|YAK1	GO:0043508|GO:0018107|GO:0018105|GO:0016740|GO:0006916|GO:0006915|GO:0006355|GO:0006350|GO:0005737|GO:0005634|GO:0005524|GO:0004674|GO:0000166	homeodomain interacting protein kinase 3	Hs.201918
10116	MIMAT0000681	0.297485	FEM1B	DKFZp451E0710|FIAA	GO:0051438|GO:0042981|GO:0006917|GO:0006512|GO:0005737|GO:0005575|GO:0005123|GO:0004842	fem-1 homolog b (C. elegans)	Hs.362733
10117	MIMAT0000443,MIMAT0006764,MIMAT0000510,MIMAT0018073,MIMAT0015072,MIMAT0000066,MIMAT0000064,MIMAT0000063,MIMAT0016926,MIMAT0004812,MIMAT0002819,MIMAT0000416,MIMAT0000414,MIMAT0004806,MIMAT0000423,MIMAT0018105,MIMAT0005792,MIMAT0000435,MIMAT0005793	0.0261319	ENAM	ADAI|AIH2	GO:0042476|GO:0030345|GO:0030282|GO:0005578|GO:0005576	enamelin
1012	MIMAT0015072,MIMAT0000763,MIMAT0004605,MIMAT0016926,MIMAT0002177,MIMAT0000425	0.886138	CDH13	CDHH	GO:0055096|GO:0051668|GO:0050927|GO:0050850|GO:0048661|GO:0045885|GO:0045296|GO:0043616|GO:0043542|GO:0043005|GO:0042058|GO:0031225|GO:0030335|GO:0030169|GO:0030100|GO:0030032|GO:0016601|GO:0016339|GO:0008285|GO:0007266|GO:0007162|GO:0007156|GO:0005901|GO:0005886|GO:0005737|GO:0005615|GO:0005509|GO:0002040|GO:0001954|GO:0001938	cadherin 13, H-cadherin (heart)
10120	MIMAT0000443,MIMAT0000451,MIMAT0000254,MIMAT0000066,MIMAT0000064,MIMAT0000063,MIMAT0005580,MIMAT0000414,MIMAT0000423	0.240765	ACTR1B	ARP1B|CTRN2	GO:0005869|GO:0005856|GO:0005813|GO:0005737|GO:0005524|GO:0005515|GO:0005198|GO:0000166	ARP1 actin-related protein 1 homolog B, centractin beta (yeast)	Hs.98791
10121	MIMAT0000451,MIMAT0000450,MIMAT0004614,MIMAT0003304	0.957544	ACTR1A	ARP1	GO:0016192|GO:0005869|GO:0005856|GO:0005813|GO:0005737|GO:0005524|GO:0005515|GO:0005198|GO:0000166	ARP1 actin-related protein 1 homolog A, centractin alpha (yeast)	Hs.153961
10123	MIMAT0004597,MIMAT0000707,MIMAT0000763,MIMAT0016926,MIMAT0004764,MIMAT0002819,MIMAT0000419,MIMAT0000728	0.8707	ARL4C	ARL7|LAK	GO:0007264|GO:0005634|GO:0005622|GO:0005525|GO:0003924|GO:0000166	ADP-ribosylation factor-like 4C
10124	MIMAT0018073,MIMAT0015072,MIMAT0004605,MIMAT0000244,MIMAT0000087,MIMAT0000681,MIMAT0004764,MIMAT0000692,MIMAT0002876,MIMAT0018105	0.87399	ARL4A	ARL4	GO:0007264|GO:0005634|GO:0005622|GO:0005525|GO:0003924|GO:0000166	ADP-ribosylation factor-like 4A	Hs.245540
10125	MIMAT0006764,MIMAT0000510,MIMAT0015072,MIMAT0000066,MIMAT0000064,MIMAT0000063,MIMAT0000250,MIMAT0004812,MIMAT0000414,MIMAT0004806,MIMAT0018105,MIMAT0000732,MIMAT0005792,MIMAT0000435,MIMAT0005793	0.255346	RASGRP1	CALDAG-GEFI|CALDAG-GEFII|MGC129998|MGC129999|RASGRP|V|hRasGRP1	GO:0051056|GO:0030154|GO:0019992|GO:0008270|GO:0007265|GO:0005886|GO:0005794|GO:0005783|GO:0005737|GO:0005624|GO:0005622|GO:0005515|GO:0005509|GO:0005085	RAS guanyl releasing protein 1 (calcium and DAG-regulated)
10126	MIMAT0000443,MIMAT0000451,MIMAT0000450,MIMAT0000254,MIMAT0016926,MIMAT0000423,MIMAT0000427,MIMAT0000770	0.185829	DNAL4	PIG27	GO:0042623|GO:0007018|GO:0005886|GO:0005874|GO:0005858|GO:0003777	dynein, axonemal, light chain 4
10127	MIMAT0000443,MIMAT0000703,MIMAT0016926,MIMAT0004764,MIMAT0002174,MIMAT0005584,MIMAT0000418,MIMAT0000416,MIMAT0003304,MIMAT0000423,MIMAT0018105,MIMAT0000732	0.0385686	ZNF263	FPM315|ZKSCAN12	GO:0046872|GO:0016564|GO:0008270|GO:0006355|GO:0006350|GO:0005634|GO:0005622|GO:0003700	zinc finger protein 263
10128	MIMAT0006764,MIMAT0016865,MIMAT0000510,MIMAT0000250,MIMAT0000461,MIMAT0004614,MIMAT0002820,MIMAT0004552,MIMAT0000418,MIMAT0000425,MIMAT0005792,MIMAT0000435,MIMAT0005793	0.0820825	LRPPRC	CLONE-23970|GP130|LRP130|LSFC	GO:0051028|GO:0051015|GO:0048487|GO:0048471|GO:0047497|GO:0016020|GO:0008017|GO:0006810|GO:0006355|GO:0006350|GO:0005856|GO:0005739|GO:0005640|GO:0005637|GO:0005634|GO:0005515|GO:0003723|GO:0003677|GO:0000794	leucine-rich PPR-motif containing	Hs.368084
10129	MIMAT0011777,MIMAT0000265,MIMAT0000707,MIMAT0000461,MIMAT0004812,MIMAT0005580,MIMAT0004806,MIMAT0000425,MIMAT0000732	0.650099	FRY	13CDNA73|214K23.2|C13orf14|CG003|bA207N4.2|bA37E23.1	GO:0016021|GO:0016020|GO:0006355|GO:0006350	furry homolog (Drosophila)
1013	MIMAT0016865,MIMAT0000437	0.687829	CDH15	CDH14|CDH3|CDHM|MCAD	GO:0031594|GO:0016021|GO:0007156|GO:0007155|GO:0005886|GO:0005515|GO:0005509	cadherin 15, M-cadherin (myotubule)	Hs.148090
10130	MIMAT0000451,MIMAT0000450,MIMAT0000461,MIMAT0002820,MIMAT0000082,MIMAT0000418,MIMAT0002806,MIMAT0005921,MIMAT0000435	0.222589	PDIA6	ERP5|P5|TXNDC7	GO:0045454|GO:0042470|GO:0016853|GO:0006457|GO:0005793|GO:0005788|GO:0005783|GO:0005515|GO:0003756	protein disulfide isomerase family A, member 6	Hs.212102
10131	MIMAT0016865,MIMAT0005792,MIMAT0000510,MIMAT0005793,MIMAT0018073,MIMAT0006764	0.000773771	TRAP1	HSP75|HSP90L	GO:0051082|GO:0008150|GO:0006457|GO:0005739|GO:0005575|GO:0005524|GO:0005164|GO:0000166	TNF receptor-associated protein 1	Hs.30345
10133	MIMAT0000703,MIMAT0000451,MIMAT0016926	0.984699	OPTN	FIP2|GLC1E|HIP7|HYPL|NRP|TFIIIA-INTP	GO:0043001|GO:0008219|GO:0008022|GO:0007165|GO:0007030|GO:0005794|GO:0005737|GO:0000042	optineurin	Hs.332706
10134	MIMAT0011777	0.978464	BCAP31	6C6-AG|BAP31|CDM|DXS1357E	GO:0033116|GO:0016192|GO:0006955|GO:0006915|GO:0006886|GO:0005887|GO:0005886|GO:0005789|GO:0005783|GO:0005102|GO:0000139	B-cell receptor-associated protein 31
10135	MIMAT0006764,MIMAT0000510,MIMAT0018073,MIMAT0000082,MIMAT0004764,MIMAT0000418,MIMAT0000416,MIMAT0005792,MIMAT0005793	0.847871	NAMPT	1110035O14Rik|DKFZP666B131|MGC117256|PBEF|PBEF1|VF|VISFATIN	GO:0047280|GO:0019674|GO:0019363|GO:0016757|GO:0008284|GO:0007267|GO:0007165|GO:0005829|GO:0005737|GO:0005125	nicotinamide phosphoribosyltransferase
10136	MIMAT0005865	0.629625	ELA3A	ELA3	GO:0008233|GO:0008203|GO:0008132|GO:0007586|GO:0006508	elastase 3A, pancreatic
10137	MIMAT0004597,MIMAT0018073,MIMAT0000763,MIMAT0016926,MIMAT0000461,MIMAT0000244,MIMAT0002820,MIMAT0000082,MIMAT0000087,MIMAT0002177,MIMAT0002819,MIMAT0000692,MIMAT0005584,MIMAT0002806,MIMAT0003304,MIMAT0000732	0.17836	RBM12	HRIHFB2091|KIAA0765|SWAN	GO:0005634|GO:0005515|GO:0003723|GO:0000166	RNA binding motif protein 12	Hs.246413
10138	MIMAT0000265,MIMAT0018073,MIMAT0000254,MIMAT0016926,MIMAT0000244,MIMAT0000770,MIMAT0004812,MIMAT0005921,MIMAT0004806,MIMAT0000427,MIMAT0000732,MIMAT0000435,MIMAT0000703,MIMAT0004748,MIMAT0000082,MIMAT0000087,MIMAT0000692,MIMAT0005580,MIMAT0003304,MIMAT0005793	0.695013	YAF2	MGC41856	GO:0046872|GO:0045941|GO:0016481|GO:0008270|GO:0006355|GO:0005634|GO:0005622|GO:0005515|GO:0003714|GO:0003713	YY1 associated factor 2
10139	MIMAT0011777,MIMAT0006764,MIMAT0000510,MIMAT0000461,MIMAT0004614,MIMAT0002820,MIMAT0002174,MIMAT0004812,MIMAT0005580,MIMAT0004806,MIMAT0005792,MIMAT0005793	0.0837728	ARFRP1	ARL18|ARP|Arp1	GO:0007264|GO:0007165|GO:0005794|GO:0005624|GO:0005622|GO:0005525|GO:0005515|GO:0003924|GO:0000166	ADP-ribosylation factor related protein 1	Hs.389277
1014	MIMAT0004748,MIMAT0002174,MIMAT0000451	0.296026	CDH16		GO:0016021|GO:0007156|GO:0007155|GO:0005886|GO:0005515|GO:0005509	cadherin 16, KSP-cadherin
10141	MIMAT0000451	0.98001	C4orf6	aC1	GO:0007399	chromosome 4 open reading frame 6	Hs.177972
10142	MIMAT0015072,MIMAT0000427,MIMAT0000770,MIMAT0000437	0.685369	AKAP9	AKAP350|AKAP450|CG-NAP|HYPERION|KIAA0803|MU-RMS-40.16A|PRKA9|YOTIAO	GO:0007268|GO:0007165|GO:0006810|GO:0005856|GO:0005813|GO:0005794|GO:0005737|GO:0005102	A kinase (PRKA) anchor protein (yotiao) 9
10143	MIMAT0000681,MIMAT0004764,MIMAT0002174,MIMAT0000707,MIMAT0000763,MIMAT0005865,MIMAT0016926	0.461885	CLEC3A	CLECSF1|MGC129558|MGC129559	GO:0005529|GO:0005488|GO:0001501	C-type lectin domain family 3, member A	Hs.177936
10144	MIMAT0016876,MIMAT0016865,MIMAT0004976,MIMAT0002174,MIMAT0005584,MIMAT0000419,MIMAT0005580,MIMAT0005865	0.834326	FAM13A1	FLJ34562|MGC105131	GO:0007165|GO:0005622	family with sequence similarity 13, member A1
10146	MIMAT0018073,MIMAT0016926,MIMAT0002177,MIMAT0004812,MIMAT0005921,MIMAT0004806,MIMAT0000437	0.628511	G3BP1	G3BP|HDH-VIII|MGC111040	GO:0016787|GO:0007265|GO:0006810|GO:0005886|GO:0005737|GO:0005634|GO:0005622|GO:0005524|GO:0005515|GO:0004519|GO:0004386|GO:0004004|GO:0004003|GO:0003723|GO:0003677|GO:0003676|GO:0000166	GTPase activating protein (SH3 domain) binding protein 1
10147	MIMAT0016876,MIMAT0000707,MIMAT0000450,MIMAT0000082,MIMAT0000418,MIMAT0000435,MIMAT0000437	0.919518	SFRS14	DKFZp779L2418	GO:0008380|GO:0006397|GO:0005634|GO:0005622|GO:0003723	splicing factor, arginine/serine-rich 14
10148	MIMAT0000419,MIMAT0004605,MIMAT0000461,MIMAT0004614,MIMAT0002820	0.331283	EBI3		GO:0046641|GO:0045523|GO:0045078|GO:0042088|GO:0019965|GO:0006959|GO:0005886|GO:0005615|GO:0005576|GO:0005515|GO:0004896	Epstein-Barr virus induced gene 3
10149	MIMAT0000707,MIMAT0000254,MIMAT0000085,MIMAT0000418,MIMAT0002876	0.941749	GPR64	FLJ00282|HE6|MGC104454|MGC138738|MGC138739|TM7LN2	GO:0016021|GO:0007283|GO:0007218|GO:0007165|GO:0005887|GO:0005886|GO:0004930|GO:0004872	G protein-coupled receptor 64	Hs.146978
1015	MIMAT0016876,MIMAT0004614,MIMAT0004764,MIMAT0004812,MIMAT0000418,MIMAT0004806,MIMAT0000435	0.68703	CDH17	CDH16|FLJ26931|HPT-1|HPT1|MGC138218|MGC142024	GO:0016323|GO:0016021|GO:0007156|GO:0007155|GO:0006810|GO:0005886|GO:0005515|GO:0005509|GO:0005215	cadherin 17, LI cadherin (liver-intestine)
10150	MIMAT0018073,MIMAT0015072,MIMAT0000250,MIMAT0000244,MIMAT0004812,MIMAT0000419,MIMAT0005921,MIMAT0004806,MIMAT0000732,MIMAT0000461,MIMAT0002820	0.807789	MBNL2	DKFZp781H1296|MBLL|MBLL39|MGC120625|MGC120626|MGC120628|PRO2032	GO:0046872|GO:0008270|GO:0005737|GO:0005634|GO:0003723|GO:0003676	muscleblind-like 2 (Drosophila)
10152	MIMAT0018073,MIMAT0004812,MIMAT0000418,MIMAT0004806,MIMAT0000728,MIMAT0016876,MIMAT0000707,MIMAT0000461,MIMAT0002820,MIMAT0002819	0.890346	ABI2	ABI-2|ABI2B|AIP-1|AblBP3|SSH3BP2|argBPIA|argBPIB	GO:0030175|GO:0030027|GO:0019900|GO:0018108|GO:0017124|GO:0016477|GO:0008154|GO:0008150|GO:0008093|GO:0007010|GO:0005856|GO:0005829|GO:0005737|GO:0005070|GO:0003677|GO:0003674	abl interactor 2
10153	MIMAT0000416	0.75909	CEBPZ	CBF2|HSP-CBF|NOC1	GO:0006366|GO:0006355|GO:0006350|GO:0005634|GO:0005488|GO:0003677	CCAAT/enhancer binding protein zeta	Hs.135406
10154	MIMAT0004597,MIMAT0000265,MIMAT0000510,MIMAT0015072,MIMAT0000250,MIMAT0000244,MIMAT0000418,MIMAT0000414,MIMAT0006764,MIMAT0000451,MIMAT0000066,MIMAT0004605,MIMAT0000064,MIMAT0000063,MIMAT0000461,MIMAT0002820,MIMAT0000087,MIMAT0002819,MIMAT0000692,MIMAT0005584,MIMAT0005865,MIMAT0005792,MIMAT0005793	0.00265612	PLXNC1	CD232|PLXN-C1|VESPR	GO:0016021|GO:0007275|GO:0007165|GO:0007155|GO:0005886|GO:0005622|GO:0005102|GO:0004872	plexin C1
10156	MIMAT0016876,MIMAT0000451,MIMAT0000066,MIMAT0000064,MIMAT0000063,MIMAT0004614,MIMAT0000082,MIMAT0005580,MIMAT0000414,MIMAT0018099	0.409078	RASA4	CAPRI|GAPL|KIAA0538|MGC131890	GO:0051056|GO:0046872|GO:0008270|GO:0007242|GO:0005886|GO:0005737|GO:0005622|GO:0005096	RAS p21 protein activator 4
10157	MIMAT0004597,MIMAT0000066,MIMAT0000064,MIMAT0000063,MIMAT0004812,MIMAT0000418,MIMAT0005580,MIMAT0000414,MIMAT0004806,MIMAT0000732,MIMAT0000437	0.708549	AASS	LKR/SDH|LKRSDH|LORSDH	GO:0055114|GO:0051262|GO:0047131|GO:0047130|GO:0009055|GO:0006554|GO:0005739|GO:0005488	aminoadipate-semialdehyde synthase	Hs.156738
10158	MIMAT0004748,MIMAT0000419	0.853631	PDZK1IP1	DD96|MAP17|RP1-18D14.5|SPAP	GO:0016021|GO:0016020	PDZK1 interacting protein 1	Hs.431099
10159	MIMAT0004597,MIMAT0004812,MIMAT0004806,MIMAT0002876,MIMAT0000427,MIMAT0000770	0.565049	ATP6AP2	APT6M8-9|ATP6IP2|ATP6M8-9|ELDF10|HT028|M8-9|MGC99577|MRXE|MSTP009|XMRE	GO:0043408|GO:0032914|GO:0016021|GO:0016020|GO:0009897|GO:0005515|GO:0004872|GO:0002003	ATPase, H+ transporting, lysosomal accessory protein 2
1016	MIMAT0000250,MIMAT0000085	0.472169	CDH18	CDH14|CDH14L|CDH24|EY-CADHERIN	GO:0016021|GO:0007156|GO:0007155|GO:0005886|GO:0005515|GO:0005509	cadherin 18, type 2	Hs.317632
10160	MIMAT0004597,MIMAT0000265,MIMAT0000510,MIMAT0000770,MIMAT0002174,MIMAT0004812,MIMAT0000414,MIMAT0004806,MIMAT0000427,MIMAT0000437,MIMAT0006764,MIMAT0000707,MIMAT0000066,MIMAT0000064,MIMAT0000063,MIMAT0000082,MIMAT0002819,MIMAT0005792,MIMAT0005793	0.0787607	FARP1	CDEP|MGC87400|PLEKHC2	GO:0035023|GO:0019898|GO:0008092|GO:0005856|GO:0005737|GO:0005622|GO:0005488|GO:0005089|GO:0005085	FERM, RhoGEF (ARHGEF) and pleckstrin domain protein 1 (chondrocyte-derived)	Hs.403917
10161	MIMAT0000419	0.87426	P2RY5	LAH3|MGC120358|P2Y5	GO:0045028|GO:0016021|GO:0007186|GO:0007165|GO:0005886|GO:0004872|GO:0001584	purinergic receptor P2Y, G-protein coupled, 5	Hs.123464
10162	MIMAT0018105	0.995222	MBOAT5	C3F|LPCAT3|OACT5|nessy	GO:0047184|GO:0016740|GO:0016021|GO:0016020|GO:0008654|GO:0008415|GO:0005783	membrane bound O-acyltransferase domain containing 5
10163	MIMAT0000265,MIMAT0000703,MIMAT0004748,MIMAT0004764,MIMAT0004812,MIMAT0004806	0.90753	WASF2	SCAR2|WAVE2|dJ393P12.2	GO:0030036|GO:0030027|GO:0015629|GO:0007188|GO:0005737|GO:0005622|GO:0003779	WAS protein family, member 2
10164	MIMAT0000419,MIMAT0018073,MIMAT0000254	0.919931	CHST4	LSST	GO:0031228|GO:0016740|GO:0016021|GO:0016020|GO:0007267|GO:0007155|GO:0006955|GO:0006954|GO:0006928|GO:0006790|GO:0006477|GO:0006044|GO:0005975|GO:0005802|GO:0005794|GO:0001517	carbohydrate (N-acetylglucosamine 6-O) sulfotransferase 4	Hs.251383
10165	MIMAT0000451,MIMAT0018073,MIMAT0004748,MIMAT0016926,MIMAT0000681,MIMAT0000418,MIMAT0018105,MIMAT0000732,MIMAT0000435	0.348822	SLC25A13	ARALAR2|CITRIN|CTLN2	GO:0051592|GO:0045333|GO:0043490|GO:0016021|GO:0016020|GO:0015813|GO:0015810|GO:0015183|GO:0006810|GO:0006754|GO:0005887|GO:0005743|GO:0005739|GO:0005509|GO:0005488|GO:0005313|GO:0005215	solute carrier family 25, member 13 (citrin)
10166	MIMAT0016876,MIMAT0000443,MIMAT0000451,MIMAT0000450,MIMAT0000082,MIMAT0000681,MIMAT0002806,MIMAT0005580,MIMAT0000423,MIMAT0018099,MIMAT0000435	0.269175	SLC25A15	D13S327|HHH|ORC1|ORNT1	GO:0016021|GO:0016020|GO:0006810|GO:0006520|GO:0005743|GO:0005739|GO:0005488|GO:0005215|GO:0000066|GO:0000064|GO:0000050	solute carrier family 25 (mitochondrial carrier; ornithine transporter) member 15
10168	MIMAT0000265,MIMAT0000510,MIMAT0018073,MIMAT0000254,MIMAT0016926,MIMAT0000244,MIMAT0002174,MIMAT0000414,MIMAT0002876,MIMAT0018105,MIMAT0006764,MIMAT0016865,MIMAT0000703,MIMAT0000450,MIMAT0000066,MIMAT0000064,MIMAT0000063,MIMAT0000087,MIMAT0000681,MIMAT0000689,MIMAT0000097,MIMAT0000098,MIMAT0000692,MIMAT0005865,MIMAT0018099,MIMAT0005792,MIMAT0005793	0.0038896	ZNF197	D3S1363E|P18|VHLaK|ZKSCAN9|ZNF166|ZNF20	GO:0046872|GO:0008270|GO:0008150|GO:0006355|GO:0006350|GO:0005634|GO:0005622|GO:0005575|GO:0003700|GO:0003676	zinc finger protein 197	Hs.157035
10169	MIMAT0004597,MIMAT0000265,MIMAT0018073,MIMAT0000254,MIMAT0000066,MIMAT0000064,MIMAT0000063,MIMAT0000414,MIMAT0004502	0.463437	SERF2	4F5REL|FAM2C|FLJ20431|FLJ37527|FLJ38557|H4F5rel|HsT17089|MGC48826		small EDRK-rich factor 2	Hs.424126
1017	MIMAT0000681,MIMAT0005584,MIMAT0002806,MIMAT0018105	0.98808	CDK2	p33(CDK2)	GO:0051301|GO:0042802|GO:0035173|GO:0016740|GO:0008284|GO:0007089|GO:0007067|GO:0007049|GO:0006468|GO:0006275|GO:0005829|GO:0005737|GO:0005654|GO:0005634|GO:0005524|GO:0004693|GO:0004674|GO:0000307|GO:0000166|GO:0000086	cyclin-dependent kinase 2	Hs.19192
10170	MIMAT0000265,MIMAT0000435	0.861736	DHRS9	3alpha-HSD|RDH15|RDHL|RETSDR8	GO:0055114|GO:0047035|GO:0042904|GO:0042572|GO:0042448|GO:0030855|GO:0030176|GO:0016854|GO:0016491|GO:0016020|GO:0008209|GO:0005792|GO:0005783|GO:0005488|GO:0004745|GO:0004022	dehydrogenase/reductase (SDR family) member 9	Hs.179608
10171	MIMAT0004764,MIMAT0011777,MIMAT0000419,MIMAT0000461,MIMAT0000427,MIMAT0000770,MIMAT0002820	0.332173	RCL1	RNAC|RPCL1	GO:0042254|GO:0008150|GO:0005730|GO:0005634|GO:0003963|GO:0003824	RNA terminal phosphate cyclase-like 1	Hs.194121
10174	MIMAT0005580,MIMAT0000450,MIMAT0015072	0.851829	SORBS3	SCAM-1|SCAM1|SH3D4|VINEXIN	GO:0051496|GO:0051495|GO:0043410|GO:0031589|GO:0030054|GO:0017166|GO:0016020|GO:0008134|GO:0005925|GO:0005856|GO:0005737|GO:0005634|GO:0005200|GO:0000122	sorbin and SH3 domain containing 3
10175	MIMAT0000707,MIMAT0018073,MIMAT0000250,MIMAT0016926,MIMAT0004812,MIMAT0004806,MIMAT0002876,MIMAT0000425	0.457308	CNIH	CNIH1|CNIL|MGC117156|TGAM77	GO:0016192|GO:0016021|GO:0016020|GO:0007242|GO:0006955|GO:0005794|GO:0005789|GO:0005783|GO:0000139	cornichon homolog (Drosophila)	Hs.294603
10178	MIMAT0000707,MIMAT0000244,MIMAT0000770,MIMAT0000087,MIMAT0002177,MIMAT0004812,MIMAT0000692,MIMAT0000418,MIMAT0004806,MIMAT0005865,MIMAT0000427	0.693347	ODZ1	ODZ3|TEN-M1|TNM|TNM1	GO:0016021|GO:0016020|GO:0008285|GO:0008201|GO:0007399|GO:0006955|GO:0005576	odz, odd Oz/ten-m homolog 1(Drosophila)	Hs.23796
10179	MIMAT0016876,MIMAT0000443,MIMAT0006764,MIMAT0000510,MIMAT0018073,MIMAT0016926,MIMAT0000461,MIMAT0002820,MIMAT0002177,MIMAT0002806,MIMAT0000728,MIMAT0000423,MIMAT0005792,MIMAT0005793	0.0419113	RBM7	FLJ11153	GO:0007126|GO:0003723|GO:0003676|GO:0000166	RNA binding motif protein 7
1018	MIMAT0016865,MIMAT0000707,MIMAT0003304,MIMAT0018105	0.719277	CDK3		GO:0051301|GO:0016740|GO:0008283|GO:0007067|GO:0007049|GO:0006468|GO:0005524|GO:0005515|GO:0004693|GO:0000166	cyclin-dependent kinase 3
10180	MIMAT0000418,MIMAT0000461,MIMAT0002820	0.133615	RBM6	3G2|DEF-3|DEF3|DKFZp686B0877|FLJ36517|HLC-11|NY-LU-12|g16	GO:0008270|GO:0006396|GO:0005634|GO:0005622|GO:0003723|GO:0003677|GO:0003676	RNA binding motif protein 6	Hs.439480
10181	MIMAT0000087,MIMAT0000692,MIMAT0000416,MIMAT0004748,MIMAT0000244	0.359521	RBM5	FLJ39876|G15|H37|LUCA15|RMB5	GO:0046872|GO:0045786|GO:0008270|GO:0006396|GO:0005634|GO:0005622|GO:0003723|GO:0003677|GO:0003676|GO:0000398|GO:0000166	RNA binding motif protein 5	Hs.439480
10184	MIMAT0004597,MIMAT0000707,MIMAT0004605,MIMAT0000770,MIMAT0000418,MIMAT0002806,MIMAT0005921,MIMAT0003304,MIMAT0000728,MIMAT0000427	0.749462	LHFPL2	DKFZp781E0375|KIAA0206	GO:0016021|GO:0016020	lipoma HMGIC fusion partner-like 2	Hs.79299
10186	MIMAT0000707,MIMAT0004605,MIMAT0000770,MIMAT0000419,MIMAT0018105,MIMAT0000427	0.849552	LHFP	MGC22429	GO:0016021|GO:0016020|GO:0003677	lipoma HMGIC fusion partner
10188	MIMAT0016876,MIMAT0002174,MIMAT0011777,MIMAT0000450,MIMAT0000461,MIMAT0002820	0.338962	TNK2	ACK|ACK1|FLJ44758|FLJ45547|p21cdc42Hs	GO:0050731|GO:0016740|GO:0007264|GO:0006468|GO:0005886|GO:0005524|GO:0005515|GO:0005095|GO:0004715|GO:0004713|GO:0000287|GO:0000166	tyrosine kinase, non-receptor, 2
10189	MIMAT0004552,MIMAT0000437	0.448676	THOC4	ALY|BEF	GO:0051028|GO:0008380|GO:0006810|GO:0005737|GO:0005681|GO:0005634|GO:0005515|GO:0003723|GO:0000398|GO:0000166	THO complex 4
10190	MIMAT0000710,MIMAT0018073,MIMAT0000437	0.865826	TXNDC9	APACD	GO:0008150|GO:0005575|GO:0005515|GO:0003674	thioredoxin domain containing 9
10193	MIMAT0000265,MIMAT0000461,MIMAT0002820,MIMAT0000085,MIMAT0002174,MIMAT0004812,MIMAT0002806,MIMAT0005580,MIMAT0004806	0.889034	RNF41	MGC45228|NRDP1|SBBI03	GO:0046872|GO:0016874|GO:0008270|GO:0006512|GO:0005515	ring finger protein 41
10194	MIMAT0015072,MIMAT0000082,MIMAT0000425	0.996158	TSHZ1	NY-CO-33|SDCCAG33|TSH1	GO:0046872|GO:0043565|GO:0008270|GO:0007275|GO:0006355|GO:0006350|GO:0005634|GO:0005622|GO:0003700	teashirt zinc finger homeobox 1	Hs.284217
10195	MIMAT0016876,MIMAT0016865	0.424627	ALG3	CDGS4|D16Ertd36e|NOT56L|Not56	GO:0016757|GO:0016021|GO:0016020|GO:0006486|GO:0005789|GO:0005783|GO:0004584|GO:0000033	asparagine-linked glycosylation 3 homolog (S. cerevisiae, alpha-1,3-mannosyltransferase)
10196	MIMAT0004502,MIMAT0018099	0.990008	PRMT3	HRMT1L3	GO:0046872|GO:0016740|GO:0016274|GO:0008270|GO:0008168|GO:0008152|GO:0005737|GO:0005622	protein arginine methyltransferase 3	Hs.152337
10197	MIMAT0016876,MIMAT0006764,MIMAT0000510,MIMAT0004748,MIMAT0000461,MIMAT0000244,MIMAT0002820,MIMAT0000087,MIMAT0000085,MIMAT0000692,MIMAT0002806,MIMAT0005580,MIMAT0004502,MIMAT0018105,MIMAT0005792,MIMAT0005793	0.0142504	PSME3	Ki|PA28-gamma|PA28G|REG-GAMMA	GO:0051437|GO:0051436|GO:0042802|GO:0031145|GO:0008538|GO:0008537|GO:0005829|GO:0000502	proteasome (prosome, macropain) activator subunit 3 (PA28 gamma; Ki)	Hs.152978
10198	MIMAT0016876,MIMAT0000425	0.908026	MPHOSPH9	DKFZp434J034|FLJ12954|MPP-9|MPP9	GO:0016020|GO:0005794|GO:0000139|GO:0000087	M-phase phosphoprotein 9
102	MIMAT0016876,MIMAT0006764,MIMAT0000703,MIMAT0000510,MIMAT0000707,MIMAT0000461,MIMAT0002820,MIMAT0002174,MIMAT0000416,MIMAT0005580,MIMAT0005792,MIMAT0000435,MIMAT0005793,MIMAT0000437	0.0653889	ADAM10	AD10|CD156c|HsT18717|MADM|kuz	GO:0051089|GO:0046872|GO:0042803|GO:0019901|GO:0016021|GO:0012505|GO:0009986|GO:0008270|GO:0007267|GO:0007229|GO:0007219|GO:0007162|GO:0006508|GO:0006468|GO:0005886|GO:0005798|GO:0005794|GO:0005737|GO:0005634|GO:0005178|GO:0004222|GO:0001701	ADAM metallopeptidase domain 10
1020	MIMAT0005584	0.602205	CDK5	PSSALRE	GO:0060078|GO:0051301|GO:0050321|GO:0045860|GO:0043525|GO:0043125|GO:0043113|GO:0043025|GO:0031594|GO:0031175|GO:0030549|GO:0030426|GO:0030425|GO:0030424|GO:0030334|GO:0030182|GO:0030175|GO:0030027|GO:0016740|GO:0016020|GO:0014044|GO:0009790|GO:0008283|GO:0008045|GO:0007409|GO:0007160|GO:0007049|GO:0006468|GO:0005829|GO:0005737|GO:0005634|GO:0005524|GO:0005515|GO:0005176|GO:0004693|GO:0000166	cyclin-dependent kinase 5
10200	MIMAT0000414,MIMAT0000066,MIMAT0000064,MIMAT0000063	0.813168	MPHOSPH6	MPP|MPP-6|MPP6	GO:0005737|GO:0005634|GO:0005515|GO:0000087	M-phase phosphoprotein 6	Hs.344400
10201	MIMAT0002174,MIMAT0000451,MIMAT0000414,MIMAT0000066,MIMAT0004502,MIMAT0000064,MIMAT0000063	0.231821	NME6	IPIA-ALPHA|NM23-H6	GO:0016740|GO:0016301|GO:0009142|GO:0009117|GO:0006916|GO:0006915|GO:0006241|GO:0006228|GO:0006183|GO:0005575|GO:0005524|GO:0004550|GO:0000287|GO:0000166	non-metastatic cells 6, protein expressed in (nucleoside-diphosphate kinase)
10202	MIMAT0000085,MIMAT0000681,MIMAT0000265	0.411586	DHRS2	HEP27	GO:0055114|GO:0043011|GO:0016491|GO:0009636|GO:0008285|GO:0008207|GO:0008152|GO:0005737|GO:0005635|GO:0005634|GO:0005488|GO:0004090	dehydrogenase/reductase (SDR family) member 2	Hs.272499
10203	MIMAT0011777,MIMAT0000265,MIMAT0000703,MIMAT0000450,MIMAT0004614,MIMAT0004812,MIMAT0000419,MIMAT0000418,MIMAT0004806,MIMAT0002876,MIMAT0018105,MIMAT0000437	0.60218	CALCRL	CGRPR|CRLR	GO:0048661|GO:0007507|GO:0007189|GO:0007187|GO:0007165|GO:0005887|GO:0005886|GO:0004948|GO:0004930|GO:0004872|GO:0001635	calcitonin receptor-like
10204	MIMAT0004502,MIMAT0018073	0.772098	NUTF2	NTF2|PP15	GO:0015031|GO:0005829|GO:0005737|GO:0005643|GO:0005622|GO:0005515|GO:0005215	nuclear transport factor 2
10205	MIMAT0000443,MIMAT0006764,MIMAT0000265,MIMAT0000510,MIMAT0000707,MIMAT0000450,MIMAT0016926,MIMAT0000244,MIMAT0000087,MIMAT0000085,MIMAT0000692,MIMAT0000423,MIMAT0005792,MIMAT0005793,MIMAT0000437	0.240985	MPZL2	EVA|EVA1	GO:0016021|GO:0016020|GO:0009653|GO:0007156|GO:0007155|GO:0005856|GO:0005515	myelin protein zero-like 2	Hs.116651
10206	MIMAT0000265,MIMAT0000451,MIMAT0015072,MIMAT0000254,MIMAT0000063,MIMAT0004748,MIMAT0005584,MIMAT0000418,MIMAT0000416,MIMAT0002806,MIMAT0018099	0.425911	TRIM13	CAR|DLEU5|LEU5|RFP2|RNF77	GO:0046872|GO:0045786|GO:0043123|GO:0009653|GO:0008270|GO:0005737|GO:0005622|GO:0005515|GO:0004871	tripartite motif-containing 13	Hs.436922
10207	MIMAT0016876,MIMAT0011777,MIMAT0000707,MIMAT0018073,MIMAT0016926,MIMAT0000082,MIMAT0000418,MIMAT0000425,MIMAT0000435,MIMAT0000437	0.696969	INADL	Cipp|FLJ26982|InaD-like|PATJ	GO:0030054|GO:0016324|GO:0016020|GO:0007242|GO:0005923|GO:0005575|GO:0005515	InaD-like (Drosophila)
10208	MIMAT0000728	0.741139	USPL1	C13orf22|D13S106E|DKFZp781K2286|FLJ32952|RP11-121O19.1|bA121O19.1	GO:0006511|GO:0004221	ubiquitin specific peptidase like 1
10209	MIMAT0002174,MIMAT0000265,MIMAT0000418,MIMAT0000728,MIMAT0000250,MIMAT0016926	0.541174	EIF1	A121|EIF-1|EIF1A|ISO1|SUI1	GO:0006950|GO:0006446|GO:0005737|GO:0003743	eukaryotic translation initiation factor 1	Hs.150580
1021	MIMAT0006764,MIMAT0016865,MIMAT0000510,MIMAT0000250,MIMAT0004748,MIMAT0000681,MIMAT0004812,MIMAT0000418,MIMAT0004806,MIMAT0004502,MIMAT0005792,MIMAT0005793,MIMAT0000437	0.455274	CDK6	MGC59692|PLSTIRE	GO:0051301|GO:0050680|GO:0048146|GO:0045668|GO:0045646|GO:0043697|GO:0042063|GO:0030332|GO:0016740|GO:0010468|GO:0007049|GO:0006468|GO:0005737|GO:0005634|GO:0005524|GO:0004693|GO:0001954|GO:0001726|GO:0000307|GO:0000166|GO:0000080	cyclin-dependent kinase 6	Hs.119882
10210	MIMAT0018073,MIMAT0015072,MIMAT0004812,MIMAT0002819,MIMAT0002806,MIMAT0004806,MIMAT0000728	0.586527	TOPORS	LUN|P53BP3|RP31|TP53BPL	GO:0051457|GO:0050896|GO:0046872|GO:0017033|GO:0016874|GO:0016607|GO:0008270|GO:0007601|GO:0006974|GO:0006512|GO:0006350|GO:0005634|GO:0005515|GO:0003823|GO:0003677	topoisomerase I binding, arginine/serine-rich
10211	MIMAT0002174,MIMAT0004748,MIMAT0000435	0.751133	FLOT1		GO:0042470|GO:0016600|GO:0016021|GO:0016020|GO:0005815|GO:0005515	flotillin 1	Hs.179986
10212	MIMAT0018099	0.741139	DDX39	BAT1|BAT1L|DDXL|MGC18203|MGC8417|URH49	GO:0016787|GO:0008380|GO:0008026|GO:0006406|GO:0005634|GO:0005524|GO:0005515|GO:0003676|GO:0000398|GO:0000166	DEAD (Asp-Glu-Ala-Asp) box polypeptide 39	Hs.311609
10213	MIMAT0000707	0.939388	PSMD14	PAD1|POH1|rpn11	GO:0051437|GO:0051436|GO:0031145|GO:0006511|GO:0005829|GO:0005515|GO:0000502	proteasome (prosome, macropain) 26S subunit, non-ATPase, 14
10214	MIMAT0004764,MIMAT0000254,MIMAT0004748	0.960852	SSX3	MGC119054|MGC14495	GO:0006355|GO:0006350|GO:0005622|GO:0003676	synovial sarcoma, X breakpoint 3
10215	MIMAT0011777,MIMAT0000451,MIMAT0005921,MIMAT0004748	0.769835	OLIG2	BHLHB1|OLIGO2|PRKCBP2|RACK17	GO:0048709|GO:0048663|GO:0042803|GO:0042552|GO:0030528|GO:0007399|GO:0007275|GO:0006355|GO:0005737|GO:0005634|GO:0005515|GO:0003705|GO:0003677|GO:0000122	oligodendrocyte lineage transcription factor 2	Hs.176977
10216	MIMAT0000087,MIMAT0006764,MIMAT0000692,MIMAT0000510,MIMAT0016926,MIMAT0000244,MIMAT0018099,MIMAT0005792,MIMAT0005793	0.0744449	PRG4	CACP|FLJ32635|HAPO|JCAP|MSF|SZP|bG174L6.2	GO:0046872|GO:0008283|GO:0005576|GO:0003824	proteoglycan 4
10217	MIMAT0004597,MIMAT0000265,MIMAT0018073,MIMAT0000450,MIMAT0000254,MIMAT0000763,MIMAT0000461,MIMAT0000085,MIMAT0000689,MIMAT0000097,MIMAT0000098,MIMAT0000418,MIMAT0002806,MIMAT0003304,MIMAT0005865	0.135493	CTDSPL	C3orf8|HYA22|PSR1|RBSP3|SCP3	GO:0016787|GO:0008150|GO:0005634|GO:0005575|GO:0004721|GO:0003674	CTD (carboxy-terminal domain, RNA polymerase II, polypeptide A) small phosphatase-like
10218	MIMAT0016926,MIMAT0004812,MIMAT0000419,MIMAT0000418,MIMAT0004806,MIMAT0000435	0.831267	ANGPTL7	AngX|CDT6|RP4-647M16.2|dJ647M16.1	GO:0007165|GO:0006979|GO:0005576|GO:0005102	angiopoietin-like 7	Hs.146559
10219	MIMAT0000710,MIMAT0000703,MIMAT0000451,MIMAT0005584,MIMAT0000418,MIMAT0003304,MIMAT0005865	0.826087	KLRG1	2F1|CLEC15A|MAFA|MAFA-2F1|MAFA-L|MAFA-LIKE|MGC13600	GO:0016021|GO:0016020|GO:0007166|GO:0006968|GO:0006954|GO:0005529|GO:0005488|GO:0004872	killer cell lectin-like receptor subfamily G, member 1
1022	MIMAT0000250,MIMAT0005584	0.732715	CDK7	CAK1|CDKN7|MO15|STK1|p39MO15	GO:0051301|GO:0050681|GO:0045944|GO:0030521|GO:0016740|GO:0008353|GO:0008283|GO:0008022|GO:0007049|GO:0006468|GO:0006368|GO:0006367|GO:0006350|GO:0006281|GO:0005654|GO:0005634|GO:0005524|GO:0004693|GO:0003713|GO:0000718|GO:0000166|GO:0000079	cyclin-dependent kinase 7	Hs.184298
10220	MIMAT0000710,MIMAT0016865,MIMAT0000707,MIMAT0000450,MIMAT0004748,MIMAT0000082,MIMAT0000085,MIMAT0002819,MIMAT0000728,MIMAT0018105	0.565953	GDF11	BMP-11|BMP11	GO:0048593|GO:0048469|GO:0045596|GO:0040007|GO:0031016|GO:0009887|GO:0008285|GO:0008083|GO:0007498|GO:0007399|GO:0005615|GO:0005576|GO:0005515|GO:0005125|GO:0001657|GO:0001501	growth differentiation factor 11
10221	MIMAT0000443,MIMAT0000451,MIMAT0018073,MIMAT0000254,MIMAT0000763,MIMAT0004605,MIMAT0000689,MIMAT0002174,MIMAT0000097,MIMAT0000098,MIMAT0000418,MIMAT0005580,MIMAT0005865,MIMAT0000423	0.115319	TRIB1	C8FW|GIG2|SKIP1	GO:0048662|GO:0043433|GO:0043405|GO:0032496|GO:0031665|GO:0031434|GO:0014912|GO:0008134|GO:0007254|GO:0006469|GO:0006468|GO:0005737|GO:0005634|GO:0005524|GO:0004860|GO:0004672	tribbles homolog 1 (Drosophila)	Hs.444947
10223	MIMAT0000416	0.999531	GPA33	A33|MGC129986|MGC129987	GO:0005887|GO:0005886|GO:0004872	glycoprotein A33 (transmembrane)
10224	MIMAT0000419,MIMAT0000414,MIMAT0000450,MIMAT0000066,MIMAT0000064,MIMAT0000063	0.516798	ZNF443	ZK1	GO:0046872|GO:0008270|GO:0006950|GO:0006917|GO:0006355|GO:0006350|GO:0005634|GO:0005622|GO:0003677	zinc finger protein 443
10225	MIMAT0000443,MIMAT0000450,MIMAT0000763,MIMAT0000244,MIMAT0000087,MIMAT0002177,MIMAT0000692,MIMAT0000423,MIMAT0000437	0.748067	CD96	DKFZp667E2122|MGC22596|TACTILE	GO:0007155|GO:0006955|GO:0005887|GO:0005886|GO:0005515	CD96 molecule	Hs.142023
10226	MIMAT0000087,MIMAT0004597,MIMAT0000443,MIMAT0000692,MIMAT0000451,MIMAT0000423,MIMAT0000244,MIMAT0000732	0.213268	M6PRBP1	MGC11117|MGC2012|PP17|TIP47	GO:0016192|GO:0016020|GO:0005794|GO:0005768|GO:0005737	mannose-6-phosphate receptor binding protein 1	Hs.140452
10227	MIMAT0011777,MIMAT0002806	0.732715	MFSD10	IT10C3|TETRAN|TETTRAN|TPO1	GO:0016021|GO:0016020|GO:0008493|GO:0006915|GO:0006810|GO:0005215	major facilitator superfamily domain containing 10
10228	MIMAT0004597,MIMAT0011777,MIMAT0000443,MIMAT0000265,MIMAT0000703,MIMAT0018073,MIMAT0004605,MIMAT0002819,MIMAT0000419,MIMAT0002806,MIMAT0000416,MIMAT0005921,MIMAT0004502,MIMAT0000423,MIMAT0018105,MIMAT0000425,MIMAT0018099	0.105816	STX6		GO:0048471|GO:0048193|GO:0030136|GO:0016021|GO:0007032|GO:0006906|GO:0006886|GO:0005886|GO:0005802|GO:0005794|GO:0005769|GO:0005484|GO:0000139	syntaxin 6
10229	MIMAT0004597,MIMAT0000710,MIMAT0018073,MIMAT0016926,MIMAT0000770,MIMAT0000418,MIMAT0000427	0.806789	COQ7	CAT5|CLK-1|CLK1	GO:0046914|GO:0019538|GO:0016491|GO:0006744|GO:0005739|GO:0005634	coenzyme Q7 homolog, ubiquinone (yeast)	Hs.157113
10231	MIMAT0000265,MIMAT0000703,MIMAT0000450,MIMAT0004605,MIMAT0004764,MIMAT0000419,MIMAT0018105	0.870403	RCAN2	CSP2|DSCR1L1|MCIP2|RCN2|ZAKI-4|hRCN2	GO:0030346|GO:0019722|GO:0007417|GO:0005575	regulator of calcineurin 2	Hs.440168
10232	MIMAT0004702	0.721871	MSLN	CAK1|MPF|SMR	GO:0042605|GO:0031225|GO:0007155|GO:0005886|GO:0005794|GO:0005576|GO:0005515	mesothelin	Hs.408488
10233	MIMAT0003304	0.432102	LRRC23	LRPB7	GO:0008150|GO:0005575|GO:0005515|GO:0003674	leucine rich repeat containing 23	Hs.155586
10234	MIMAT0000087,MIMAT0000692,MIMAT0000416,MIMAT0000254,MIMAT0000244	0.41622	LRRC17	P37NB	GO:0005515	leucine rich repeat containing 17
10235	MIMAT0004597,MIMAT0002174	0.495069	RASGRP2	CALDAG-GEFI|CDC25L	GO:0051056|GO:0045202|GO:0042995|GO:0030054|GO:0019992|GO:0019717|GO:0008270|GO:0005886|GO:0005737|GO:0005622|GO:0005509|GO:0005085	RAS guanyl releasing protein 2 (calcium and DAG-regulated)	Hs.99491
10236	MIMAT0004605,MIMAT0005865	0.952851	HNRNPR	FLJ25714|HNRPR|hnRNP-R	GO:0030530|GO:0030529|GO:0008380|GO:0005681|GO:0005634|GO:0005515|GO:0003723|GO:0003676|GO:0000398|GO:0000166	heterogeneous nuclear ribonucleoprotein R	Hs.373763
10237	MIMAT0000066,MIMAT0000064,MIMAT0000063,MIMAT0000414	0.0486877	SLC35B1	UGTREL1	GO:0016021|GO:0016020|GO:0008643|GO:0005792|GO:0005789|GO:0005783|GO:0005459|GO:0005351	solute carrier family 35, member B1	Hs.154073
10238	MIMAT0000443,MIMAT0002820,MIMAT0000082,MIMAT0002819,MIMAT0000419,MIMAT0000728,MIMAT0002876,MIMAT0000423	0.921336	WDR68	AN11|HAN11	GO:0005737|GO:0005515	WD repeat domain 68	Hs.410596
10239	MIMAT0016876,MIMAT0004748,MIMAT0003304,MIMAT0005865	0.972305	AP3S2	AP3S3|FLJ35955|sigma3b	GO:0031410|GO:0030659|GO:0030117|GO:0016192|GO:0016020|GO:0006886|GO:0005794|GO:0005515	adaptor-related protein complex 3, sigma 2 subunit
1024	MIMAT0000082,MIMAT0000419	0.806414	CDK8	K35|MGC126074|MGC126075	GO:0016740|GO:0008353|GO:0006468|GO:0006355|GO:0006350|GO:0005634|GO:0005524|GO:0005515|GO:0004693|GO:0004672|GO:0000166|GO:0000119	cyclin-dependent kinase 8	Hs.382306
10240	MIMAT0018099	0.541225	MRPS31	IMOGN38|MRP-S31|S31mt	GO:0005840|GO:0005739	mitochondrial ribosomal protein S31	Hs.154655
10241	MIMAT0000443,MIMAT0000703,MIMAT0000451,MIMAT0000254,MIMAT0004605,MIMAT0004748,MIMAT0000085,MIMAT0000418,MIMAT0000423	0.808573	CALCOCO2	MGC17318|NDP52	GO:0016032|GO:0005856|GO:0005794|GO:0005737|GO:0005634|GO:0005515	calcium binding and coiled-coil domain 2
10242	MIMAT0000707,MIMAT0000244,MIMAT0004614,MIMAT0000087,MIMAT0004812,MIMAT0000692,MIMAT0000418,MIMAT0000416,MIMAT0004806,MIMAT0018105,MIMAT0000437	0.350267	KCNMB2	MGC22431	GO:0019229|GO:0019228|GO:0016020|GO:0015459|GO:0015269|GO:0008200|GO:0008076|GO:0006813|GO:0006811|GO:0005513|GO:0005216	potassium large conductance calcium-activated channel, subfamily M, beta member 2
10243	MIMAT0018073,MIMAT0000728,MIMAT0016926,MIMAT0000437	0.719277	GPHN	GEPH|GPH|GPHRYN|KIAA1385	GO:0045211|GO:0045202|GO:0030054|GO:0006777|GO:0005856|GO:0005737|GO:0003824|GO:0000287|GO:0000166	gephyrin	Hs.208765
10244	MIMAT0004812,MIMAT0000425,MIMAT0004806	0.373333	RABEPK	DKFZp686P1077|RAB9P40|bA65N13.1|p40	GO:0016020|GO:0010008|GO:0006904|GO:0006898|GO:0005768|GO:0005737	Rab9 effector protein with kelch motifs	Hs.19012
10245	MIMAT0016876,MIMAT0000085,MIMAT0000443,MIMAT0005580,MIMAT0000414,MIMAT0000066,MIMAT0000064,MIMAT0000063,MIMAT0000423	0.00419757	TIMM17B	DXS9822|JM3|TIM17B	GO:0065002|GO:0016021|GO:0016020|GO:0015450|GO:0008565|GO:0006626|GO:0005744|GO:0005739	translocase of inner mitochondrial membrane 17 homolog B (yeast)	Hs.30570
10246	MIMAT0000082,MIMAT0004597,MIMAT0000703,MIMAT0000418,MIMAT0002806,MIMAT0018073	0.26445	SLC17A2	MGC138238|NPT3	GO:0031402|GO:0016020|GO:0015293|GO:0006814|GO:0006811|GO:0006796|GO:0005887|GO:0005624|GO:0005436|GO:0005215	solute carrier family 17 (sodium phosphate), member 2
10247	MIMAT0000082,MIMAT0004812,MIMAT0000418,MIMAT0004806,MIMAT0000728,MIMAT0018099	0.276573	HRSP12	P14.5|PSP|UK114	GO:0016787|GO:0006449|GO:0005737|GO:0005634|GO:0004519	heat-responsive protein 12	Hs.18426
10248	MIMAT0000425	0.891268	POP7	0610037N12Rik|RPP2|RPP20	GO:0016787|GO:0008033|GO:0005655|GO:0005634|GO:0005515|GO:0004526|GO:0003676	processing of precursor 7, ribonuclease P/MRP subunit (S. cerevisiae)	Hs.416994
10249	MIMAT0004614,MIMAT0000085,MIMAT0005921,MIMAT0018099	0.997208	GLYAT	ACGNAT|CAT|GAT	GO:0047961|GO:0016740|GO:0009636|GO:0008415|GO:0006637|GO:0005739	glycine-N-acyltransferase	Hs.145384
1025	MIMAT0000710,MIMAT0000451,MIMAT0016926,MIMAT0004976,MIMAT0002174,MIMAT0005921,MIMAT0003304,MIMAT0005865	0.390898	CDK9	C-2k|CDC2L4|CTK1|PITALRE|TAK	GO:0017069|GO:0016740|GO:0008353|GO:0008283|GO:0008023|GO:0006468|GO:0006368|GO:0006367|GO:0006355|GO:0006350|GO:0005654|GO:0005634|GO:0005524|GO:0005515|GO:0004693|GO:0003677|GO:0000166	cyclin-dependent kinase 9	Hs.150423
10250	MIMAT0006764,MIMAT0016865,MIMAT0000510,MIMAT0018073,MIMAT0018105,MIMAT0005792,MIMAT0005793	0.34383	SRRM1	160-KD|MGC39488|POP101|SRM160	GO:0031202|GO:0016607|GO:0016363|GO:0008380|GO:0005681|GO:0005634|GO:0005515|GO:0003723|GO:0003677|GO:0000398	serine/arginine repetitive matrix 1	Hs.18192
10251	MIMAT0000265,MIMAT0000450,MIMAT0000763,MIMAT0002806,MIMAT0004502	0.995004	SPRY3	HSPRY3	GO:0016020|GO:0009966|GO:0007275|GO:0005737|GO:0005515|GO:0003674	sprouty homolog 3 (Drosophila)	Hs.381912
10252	MIMAT0000450,MIMAT0004605,MIMAT0004748,MIMAT0000681	0.977766	SPRY1	hSPRY1	GO:0043407|GO:0030027|GO:0009966|GO:0007275|GO:0005886|GO:0005829|GO:0005737|GO:0005515|GO:0001759|GO:0001657	sprouty homolog 1, antagonist of FGF signaling (Drosophila)	Hs.436944
10253	MIMAT0000419,MIMAT0000418,MIMAT0005580	0.938856	SPRY2	MGC23039|hSPRY2	GO:0048754|GO:0045165|GO:0043407|GO:0042472|GO:0030324|GO:0009966|GO:0009887|GO:0007605|GO:0007275|GO:0007267|GO:0005886|GO:0005874|GO:0005829|GO:0005737|GO:0005515	sprouty homolog 2 (Drosophila)	Hs.18676
10254	MIMAT0004597,MIMAT0015072,MIMAT0002174,MIMAT0004812,MIMAT0000419,MIMAT0004806,MIMAT0000728,MIMAT0000732,MIMAT0000451,MIMAT0004614,MIMAT0000082	0.813453	STAM2	DKFZp564C047|Hbp|STAM2A|STAM2B	GO:0016020|GO:0006886|GO:0005829|GO:0005737|GO:0005515	signal transducing adaptor molecule (SH3 domain and ITAM motif) 2	Hs.17200
10256	MIMAT0015072,MIMAT0004605,MIMAT0004748,MIMAT0000085,MIMAT0002177	0.11922	CNKSR1	CNK|CNK1|KSR	GO:0030674|GO:0007266|GO:0007169|GO:0005938|GO:0005911|GO:0005886|GO:0005737	connector enhancer of kinase suppressor of Ras 1	Hs.16232
10257	MIMAT0016876,MIMAT0000443,MIMAT0000082,MIMAT0002174,MIMAT0004812,MIMAT0000419,MIMAT0002806,MIMAT0005921,MIMAT0004806,MIMAT0000423,MIMAT0000435	0.744574	ABCC4	EST170205|MOAT-B|MOATB|MRP4	GO:0042626|GO:0031088|GO:0016887|GO:0016404|GO:0016021|GO:0016020|GO:0008150|GO:0006811|GO:0005886|GO:0005624|GO:0005575|GO:0005524|GO:0005254|GO:0000166	ATP-binding cassette, sub-family C (CFTR/MRP), member 4
1026	MIMAT0000710,MIMAT0011777,MIMAT0000066,MIMAT0000064,MIMAT0000063,MIMAT0004748,MIMAT0000085,MIMAT0005580,MIMAT0000414,MIMAT0000425	0.438958	CDKN1A	CAP20|CDKN1|CIP1|MDA-6|P21|SDI1|WAF1|p21CIP1	GO:0048146|GO:0046872|GO:0045736|GO:0043071|GO:0043066|GO:0042326|GO:0031668|GO:0030890|GO:0030332|GO:0030308|GO:0016301|GO:0009411|GO:0008629|GO:0008285|GO:0008270|GO:0007050|GO:0007049|GO:0006974|GO:0005829|GO:0005737|GO:0005654|GO:0005634|GO:0004861|GO:0004860|GO:0000307|GO:0000086|GO:0000082	cyclin-dependent kinase inhibitor 1A (p21, Cip1)	Hs.370771
10260	MIMAT0006764,MIMAT0000451,MIMAT0000510,MIMAT0000450,MIMAT0015072,MIMAT0000250,MIMAT0000461,MIMAT0002820,MIMAT0005792,MIMAT0005793	0.330472	DENND4A	FLJ33949|IRLB|KIAA0476|MYCPBP	GO:0006355|GO:0006350|GO:0005634|GO:0005515|GO:0003677	DENN/MADD domain containing 4A
10261	MIMAT0016926	0.939388	IGSF6	DORA	GO:0016020|GO:0007166|GO:0006955|GO:0005887|GO:0004888	immunoglobulin superfamily, member 6
10262	MIMAT0000085,MIMAT0000427,MIMAT0000770	0.238867	SF3B4	MGC10828|SAP49|SF3b49	GO:0031202|GO:0008380|GO:0005681|GO:0005634|GO:0005515|GO:0003723|GO:0003676|GO:0000398|GO:0000166	splicing factor 3b, subunit 4, 49kDa
10263	MIMAT0000425	0.971009	CDK2AP2	DOC-1R|FLJ10636|p14		CDK2-associated protein 2
10265	MIMAT0002177,MIMAT0004812,MIMAT0002806,MIMAT0004806,MIMAT0016926	0.578739	IRX5	IRX-2a|IRXB2	GO:0048468|GO:0043565|GO:0006355|GO:0005634|GO:0003700	iroquois homeobox 5	Hs.435730
10266	MIMAT0005580	0.75909	RAMP2		GO:0008565|GO:0008277|GO:0006898|GO:0006886|GO:0005905|GO:0005887|GO:0005886|GO:0005764|GO:0004872	receptor (G protein-coupled) activity modifying protein 2
10267	MIMAT0000265,MIMAT0016865,MIMAT0000732	0.467597	RAMP1		GO:0016021|GO:0008565|GO:0008277|GO:0006886|GO:0006810|GO:0005887|GO:0005886|GO:0004872	receptor (G protein-coupled) activity modifying protein 1
10268	MIMAT0002819,MIMAT0005584,MIMAT0000451,MIMAT0000418,MIMAT0004748	0.565994	RAMP3		GO:0015027|GO:0008565|GO:0008277|GO:0006898|GO:0006886|GO:0005887|GO:0005886|GO:0005764|GO:0004872	receptor (G protein-coupled) activity modifying protein 3	Hs.25691
10269	MIMAT0000710,MIMAT0000703,MIMAT0018073,MIMAT0000244,MIMAT0000087,MIMAT0004812,MIMAT0000692,MIMAT0004806,MIMAT0004502	0.667722	ZMPSTE24	FACE-1|FACE1|FLJ14968|STE24|Ste24p	GO:0046872|GO:0016021|GO:0016020|GO:0008270|GO:0008235|GO:0006508|GO:0005794|GO:0005789|GO:0005783|GO:0004222|GO:0000139	zinc metallopeptidase (STE24 homolog, S. cerevisiae)	Hs.132642
1027	MIMAT0000451,MIMAT0005921,MIMAT0002876	0.996158	CDKN1B	CDKN4|KIP1|MEN1B|MEN4|P27KIP1	GO:0051271|GO:0050680|GO:0048839|GO:0048102|GO:0045736|GO:0042326|GO:0031116|GO:0030308|GO:0008284|GO:0007605|GO:0007050|GO:0007049|GO:0006917|GO:0006813|GO:0005829|GO:0005737|GO:0005634|GO:0005515|GO:0005072|GO:0004861|GO:0004860|GO:0000082	cyclin-dependent kinase inhibitor 1B (p27, Kip1)	Hs.238990
10270	MIMAT0000066,MIMAT0000064,MIMAT0000063,MIMAT0000250,MIMAT0004614,MIMAT0004812,MIMAT0005584,MIMAT0002806,MIMAT0005580,MIMAT0000414,MIMAT0005921,MIMAT0004806,MIMAT0000435	0.0418172	AKAP8	AKAP95|DKFZp586B1222	GO:0046872|GO:0019901|GO:0016363|GO:0008270|GO:0007165|GO:0007076|GO:0007067|GO:0005634|GO:0005622|GO:0003677|GO:0001939|GO:0000793	A kinase (PRKA) anchor protein 8
10272	MIMAT0000710,MIMAT0002819,MIMAT0005580,MIMAT0015072,MIMAT0003304	0.770946	FSTL3	FLRG|FSRP	GO:0048185|GO:0030514|GO:0017106|GO:0005634|GO:0005615|GO:0005576	follistatin-like 3 (secreted glycoprotein)
10273	MIMAT0003304	0.883068	STUB1	CHIP|HSPABP2|NY-CO-7|SDCCAG7|UBOX1	GO:0051879|GO:0051604|GO:0046332|GO:0042803|GO:0032436|GO:0031943|GO:0031398|GO:0031371|GO:0030911|GO:0030674|GO:0030579|GO:0030544|GO:0030191|GO:0016874|GO:0006457|GO:0005737|GO:0004842|GO:0000209|GO:0000151	STIP1 homology and U-box containing protein 1
10274	MIMAT0011777,MIMAT0000265,MIMAT0018073,MIMAT0000244,MIMAT0000087,MIMAT0000692,MIMAT0000419,MIMAT0005921,MIMAT0018105	0.494552	STAG1	DKFZp781D1416|SA1	GO:0051301|GO:0007067|GO:0007059|GO:0007049|GO:0005634|GO:0005515|GO:0005488	stromal antigen 1	Hs.412586
10276	MIMAT0000451,MIMAT0000254,MIMAT0000763,MIMAT0004614,MIMAT0004812,MIMAT0002819,MIMAT0000419,MIMAT0000416,MIMAT0004806,MIMAT0002876,MIMAT0000437	0.304453	NET1	ARHGEF8|NET1A	GO:0035023|GO:0007165|GO:0005737|GO:0005634|GO:0005622|GO:0005575|GO:0005089|GO:0005085|GO:0001558	neuroepithelial cell transforming gene 1	Hs.25155
10277	MIMAT0000461,MIMAT0004976,MIMAT0002820,MIMAT0000082	0.955267	UBE4B	E4|HDNB1|KIAA0684|UBOX3|UFD2	GO:0042787|GO:0019899|GO:0009411|GO:0006915|GO:0005737|GO:0004842|GO:0000151	ubiquitination factor E4B (UFD2 homolog, yeast)
10278	MIMAT0006764,MIMAT0000451,MIMAT0000510,MIMAT0005580,MIMAT0000732,MIMAT0005792,MIMAT0000435,MIMAT0005793	0.479294	EFS	CAS3|CASS3|EFS1|EFS2|HEFS|SIN	GO:0007242|GO:0007155|GO:0005737|GO:0005515	embryonal Fyn-associated substrate	Hs.24587
10279	MIMAT0011777,MIMAT0006764,MIMAT0000510,MIMAT0015072,MIMAT0000763,MIMAT0004605,MIMAT0000418,MIMAT0003304,MIMAT0000728,MIMAT0000425,MIMAT0005792,MIMAT0005793	0.173654	PRSS16	FLJ36271|FLJ40714|FLJ44172|TSSP	GO:0031410|GO:0030163|GO:0008236|GO:0006508|GO:0005575|GO:0004252	protease, serine, 16 (thymus)	Hs.274407
1028	MIMAT0000082,MIMAT0011777,MIMAT0006764,MIMAT0000510,MIMAT0000707,MIMAT0004748,MIMAT0016926,MIMAT0005792,MIMAT0005793	0.134308	CDKN1C	BWCR|BWS|KIP2|WBS|p57	GO:0050680|GO:0045786|GO:0042551|GO:0030511|GO:0007050|GO:0005737|GO:0005634|GO:0005515|GO:0004861|GO:0004860|GO:0000122|GO:0000080|GO:0000079	cyclin-dependent kinase inhibitor 1C (p57, Kip2)	Hs.106070
10280	MIMAT0000087,MIMAT0004764,MIMAT0000692,MIMAT0000416,MIMAT0000450,MIMAT0000763,MIMAT0000728,MIMAT0018105,MIMAT0000244,MIMAT0004614	0.071112	OPRS1	FLJ25585|MGC3851|SIGMAR1|SR-BP1	GO:0042995|GO:0030054|GO:0012511|GO:0008144|GO:0006869|GO:0006696|GO:0005887|GO:0005886|GO:0005789|GO:0005783|GO:0005640|GO:0005637|GO:0005634|GO:0004872|GO:0000247	opioid receptor, sigma 1
10282	MIMAT0004597,MIMAT0000265,MIMAT0000451,MIMAT0018073,MIMAT0004748,MIMAT0000770,MIMAT0000085,MIMAT0002174,MIMAT0000418,MIMAT0000416,MIMAT0000427,MIMAT0018099	0.386277	BET1	DKFZp781C0425|HBET1	GO:0016192|GO:0016021|GO:0016020|GO:0015031|GO:0006888|GO:0005794|GO:0005783|GO:0005515|GO:0000139	blocked early in transport 1 homolog (S. cerevisiae)
10283	MIMAT0000763	0.973082	SDCCAG10	NY-CO-10	GO:0016853|GO:0006457|GO:0003755	serologically defined colon cancer antigen 10	Hs.371372
10284	MIMAT0004597,MIMAT0000710,MIMAT0000254,MIMAT0016926,MIMAT0002174,MIMAT0000425,MIMAT0000437	0.771209	SAP18	2HOR0202|MGC27131|SAP18p	GO:0006357|GO:0006350|GO:0005515|GO:0003714|GO:0000118	Sin3A-associated protein, 18kDa
10285	MIMAT0006764,MIMAT0000451,MIMAT0000510,MIMAT0016926,MIMAT0000082,MIMAT0000728,MIMAT0005792,MIMAT0000435,MIMAT0005793	0.379849	SMNDC1	SMNR|SPF30	GO:0031202|GO:0016607|GO:0008380|GO:0006917|GO:0006915|GO:0006397|GO:0005737|GO:0005681|GO:0005634|GO:0005515|GO:0003723|GO:0000245	survival motor neuron domain containing 1
10286	MIMAT0004597,MIMAT0002177,MIMAT0000418,MIMAT0005921,MIMAT0018099	0.402064	BCAS2	DAM1	GO:0031202|GO:0008380|GO:0006397|GO:0005681|GO:0005634|GO:0005515	breast carcinoma amplified sequence 2	Hs.22960
10287	MIMAT0011777,MIMAT0005584,MIMAT0000763	0.73977	RGS19	GAIP|RGSGAIP	GO:0016020|GO:0009968|GO:0007264|GO:0007186|GO:0006914|GO:0005834|GO:0005794|GO:0005624|GO:0005515|GO:0004871	regulator of G-protein signaling 19	Hs.422336
10288	MIMAT0016876,MIMAT0000265,MIMAT0000450,MIMAT0000763,MIMAT0016926,MIMAT0000244,MIMAT0000082,MIMAT0000087,MIMAT0000692,MIMAT0005921,MIMAT0000437	0.0634527	LILRB2	CD85D|ILT4|LILRA6|LIR-2|LIR2|MIR-10|MIR10	GO:0007267|GO:0007166|GO:0006968|GO:0006955|GO:0005887|GO:0005886|GO:0005624|GO:0004872	leukocyte immunoglobulin-like receptor, subfamily B (with TM and ITIM domains), member 2
10289	MIMAT0018073,MIMAT0015072	0.890268	EIF1B	GC20	GO:0006446|GO:0005515|GO:0003743	eukaryotic translation initiation factor 1B	Hs.315230
1029	MIMAT0002174,MIMAT0000710,MIMAT0000443,MIMAT0000423,MIMAT0004976,MIMAT0018105	0.402959	CDKN2A	ARF|CDK4I|CDKN2|CMM2|INK4|INK4a|MLM|MTS1|TP16|p14|p14ARF|p16|p16INK4|p16INK4a|p19	GO:0051059|GO:0045786|GO:0045736|GO:0042326|GO:0032088|GO:0030308|GO:0019901|GO:0010389|GO:0010149|GO:0008637|GO:0008285|GO:0007050|GO:0006919|GO:0006917|GO:0006915|GO:0006469|GO:0006364|GO:0006355|GO:0006350|GO:0006309|GO:0005737|GO:0005730|GO:0005654|GO:0005634|GO:0005515|GO:0004861|GO:0003677|GO:0001953|GO:0000082|GO:0000075	cyclin-dependent kinase inhibitor 2A (melanoma, p16, inhibits CDK4)
10290	MIMAT0016876,MIMAT0000443,MIMAT0016865,MIMAT0000451,MIMAT0018073,MIMAT0000450,MIMAT0004748,MIMAT0000461,MIMAT0004614,MIMAT0002820,MIMAT0005584,MIMAT0000416,MIMAT0005580,MIMAT0002876,MIMAT0000423,MIMAT0000732	0.019982	SPEG	APEG1|BPEG|KIAA1297|MGC12676|SPEGalpha|SPEGbeta	GO:0030154|GO:0016740|GO:0008285|GO:0007517|GO:0006468|GO:0005634|GO:0005524|GO:0004674|GO:0000166	SPEG complex locus	Hs.21639
10291	MIMAT0011777,MIMAT0006764,MIMAT0000510,MIMAT0000082,MIMAT0002174,MIMAT0004812,MIMAT0002819,MIMAT0005580,MIMAT0004806,MIMAT0005792,MIMAT0005793	0.21932	SF3A1	PRP21|PRPF21|SAP114|SF3A120	GO:0008380|GO:0006464|GO:0006396|GO:0005684|GO:0005634|GO:0005515|GO:0003723|GO:0000398|GO:0000389	splicing factor 3a, subunit 1, 120kDa	Hs.406277
10293	MIMAT0016876,MIMAT0002174,MIMAT0005580,MIMAT0002876	0.596009	TRAIP	RNF206|TRIP	GO:0046872|GO:0008283|GO:0008270|GO:0007165|GO:0006917|GO:0005737|GO:0005515|GO:0005057	TRAF interacting protein
10294	MIMAT0016876,MIMAT0004597,MIMAT0006764,MIMAT0000510,MIMAT0000066,MIMAT0000064,MIMAT0000063,MIMAT0016926,MIMAT0000461,MIMAT0002820,MIMAT0000082,MIMAT0000414,MIMAT0005921,MIMAT0000728,MIMAT0004502,MIMAT0018105,MIMAT0005792,MIMAT0005793	0.0477785	DNAJA2	CPR3|DJ3|DJA2|DNAJ|DNJ3|HIRIP4|PRO3015|RDJ2	GO:0051082|GO:0046872|GO:0031072|GO:0016020|GO:0008284|GO:0008270|GO:0006457	DnaJ (Hsp40) homolog, subfamily A, member 2	Hs.368078
10295	MIMAT0016876,MIMAT0002174,MIMAT0000443,MIMAT0000254,MIMAT0000423	0.603653	BCKDK		GO:0047323|GO:0018106|GO:0016310|GO:0016301|GO:0009083|GO:0007165|GO:0005947|GO:0005759|GO:0005739|GO:0005524|GO:0005515|GO:0004674|GO:0000155	branched chain ketoacid dehydrogenase kinase
10296	MIMAT0000082,MIMAT0002876,MIMAT0000250,MIMAT0000427,MIMAT0000770	0.373696	MAEA	EMLP|EMP|HLC-10|PIG5	GO:0051301|GO:0043249|GO:0016363|GO:0007275|GO:0007155|GO:0007049|GO:0006915|GO:0005887|GO:0005886|GO:0005856|GO:0005737|GO:0005634|GO:0005624|GO:0003779	macrophage erythroblast attacher	Hs.139896
10297	MIMAT0005865,MIMAT0016926	0.960907	APC2	APCL	GO:0016342|GO:0016055|GO:0008017|GO:0008013|GO:0007165|GO:0006461|GO:0005886|GO:0005874|GO:0005794|GO:0005737	adenomatosis polyposis coli 2	Hs.446376
10298	MIMAT0002819,MIMAT0016865,MIMAT0002806,MIMAT0004748	0.796676	PAK4		GO:0016740|GO:0007165|GO:0006928|GO:0006468|GO:0005794|GO:0005524|GO:0005515|GO:0004674|GO:0000166	p21(CDKN1A)-activated kinase 4	Hs.20447
10299	MIMAT0004597,MIMAT0000451,MIMAT0000244,MIMAT0000087,MIMAT0004812,MIMAT0000692,MIMAT0002806,MIMAT0004806,MIMAT0004502,MIMAT0000732	0.565953	2014-03-06	KIAA0597|MARCH-VI|RNF176|TEB4	GO:0046872|GO:0016874|GO:0016021|GO:0016020|GO:0008270|GO:0006512|GO:0005789|GO:0005783|GO:0005515	membrane-associated ring finger (C3HC4) 6	Hs.432862
103	MIMAT0000710,MIMAT0000443,MIMAT0000763,MIMAT0004748,MIMAT0002174,MIMAT0000419,MIMAT0000416,MIMAT0000423,MIMAT0000732,MIMAT0000435	0.621035	ADAR	ADAR1|DRADA|DSH|DSRAD|G1P1|IFI-4|IFI4|K88dsRBP|TDRD10|p136	GO:0046872|GO:0031047|GO:0016787|GO:0016553|GO:0008270|GO:0006397|GO:0005737|GO:0005634|GO:0005622|GO:0003726|GO:0003725|GO:0003677	adenosine deaminase, RNA-specific	Hs.12341
1030	MIMAT0000265,MIMAT0000451,MIMAT0000085,MIMAT0002177,MIMAT0000416,MIMAT0002806	0.987658	CDKN2B	CDK4I|INK4B|MTS2|P15|TP15|p15INK4b	GO:0050680|GO:0045786|GO:0042326|GO:0031670|GO:0031668|GO:0031575|GO:0030511|GO:0019901|GO:0016301|GO:0007050|GO:0005737|GO:0005634|GO:0005515|GO:0004861|GO:0000086|GO:0000079	cyclin-dependent kinase inhibitor 2B (p15, inhibits CDK4)	Hs.72901
10300	MIMAT0015072,MIMAT0003304,MIMAT0000461,MIMAT0002820	0.195589	KATNB1	KAT	GO:0051301|GO:0046982|GO:0031117|GO:0008568|GO:0008352|GO:0008017|GO:0007067|GO:0007049|GO:0007026|GO:0006605|GO:0005874|GO:0005856|GO:0005737|GO:0000922	katanin p80 (WD repeat containing) subunit B 1	Hs.275675
10302	MIMAT0018105	0.8989	SNAPC5	SNAP19	GO:0006384|GO:0006366|GO:0006355|GO:0006350|GO:0005634|GO:0003700	small nuclear RNA activating complex, polypeptide 5, 19kDa	Hs.30174
10307	MIMAT0000066,MIMAT0000064,MIMAT0000063,MIMAT0000414	0.334761	APBB3	FE65L2|MGC150555|MGC87674|SRA	GO:0007242|GO:0005737|GO:0005575|GO:0005515	amyloid beta (A4) precursor protein-binding, family B, member 3
10308	MIMAT0006764,MIMAT0005584,MIMAT0000418,MIMAT0000510,MIMAT0016926,MIMAT0000461,MIMAT0005792,MIMAT0005793,MIMAT0002820	0.141417	ZNF267	HZF2	GO:0046872|GO:0008270|GO:0007275|GO:0006355|GO:0006350|GO:0005634|GO:0005622|GO:0003677	zinc finger protein 267
10311	MIMAT0018073,MIMAT0000450,MIMAT0016926,MIMAT0000461,MIMAT0002820,MIMAT0000082,MIMAT0002174,MIMAT0002819,MIMAT0000437	0.632	DSCR3	DCRA|DSCRA|MGC117385	GO:0030904|GO:0008150|GO:0007034|GO:0005634|GO:0005575|GO:0003674	Down syndrome critical region gene 3	Hs.369488
10313	MIMAT0004597,MIMAT0016865,MIMAT0000703,MIMAT0004605,MIMAT0000461,MIMAT0002820,MIMAT0002174,MIMAT0000416,MIMAT0018105	0.535382	RTN3	ASYIP|HAP|NSPL2|NSPLII|RTN3-A1	GO:0016192|GO:0016021|GO:0016020|GO:0006950|GO:0006915|GO:0005794|GO:0005789|GO:0005783|GO:0005615|GO:0000139	reticulon 3
10314	MIMAT0000265,MIMAT0000254,MIMAT0000250,MIMAT0004812,MIMAT0000418,MIMAT0004806,MIMAT0000423,MIMAT0000435,MIMAT0000443,MIMAT0000450,MIMAT0000461,MIMAT0002820,MIMAT0002806,MIMAT0005580	0.511176	LANCL1	GPR69A|p40	GO:0050750|GO:0016020|GO:0007186|GO:0005887|GO:0005737|GO:0004930|GO:0003824	LanC lantibiotic synthetase component C-like 1 (bacterial)	Hs.13351
10316	MIMAT0018073,MIMAT0000254,MIMAT0002177,MIMAT0018105	0.99512	NMUR1	(FM-3)|FM-3|FM3|GPC-R|GPR66|NMU1R	GO:0048016|GO:0019722|GO:0019226|GO:0007218|GO:0007202|GO:0007165|GO:0006939|GO:0006821|GO:0006816|GO:0005887|GO:0005886|GO:0005624|GO:0004872|GO:0001607|GO:0001584	neuromedin U receptor 1
10317	MIMAT0016865,MIMAT0000085,MIMAT0002174,MIMAT0004812,MIMAT0004806	0.962476	B3GALT5	B3GalT-V|B3GalTx|B3T5|GLCT5|beta3Gal-T5	GO:0016757|GO:0016021|GO:0016020|GO:0008499|GO:0008378|GO:0006486|GO:0005794|GO:0005783|GO:0000139	UDP-Gal:betaGlcNAc beta 1,3-galactosyltransferase, polypeptide 5
10318	MIMAT0000087,MIMAT0000692,MIMAT0000451,MIMAT0000450,MIMAT0015072,MIMAT0000244	0.576779	TNIP1	ABIN-1|KIAA0113|NAF1|VAN	GO:0045071|GO:0009405|GO:0009101|GO:0006952|GO:0006412|GO:0005737|GO:0005634|GO:0005622|GO:0005515	TNFAIP3 interacting protein 1
10319	MIMAT0000087,MIMAT0000692,MIMAT0000450,MIMAT0000244	0.856315	LAMC3	DKFZp434E202	GO:0016020|GO:0007155|GO:0005604|GO:0005578|GO:0005576|GO:0005515|GO:0005198	laminin, gamma 3	Hs.201805
1032	MIMAT0004605,MIMAT0004614	0.883686	CDKN2D	INK4D|p19|p19-INK4D	GO:0048102|GO:0045786|GO:0043154|GO:0042326|GO:0033280|GO:0032526|GO:0030308|GO:0019901|GO:0009411|GO:0008285|GO:0007050|GO:0006916|GO:0005737|GO:0005634|GO:0004861|GO:0000731|GO:0000082|GO:0000079	cyclin-dependent kinase inhibitor 2D (p19, inhibits CDK4)	Hs.435051
10321	MIMAT0000265,MIMAT0018073,MIMAT0000254,MIMAT0004605,MIMAT0016926,MIMAT0000728,MIMAT0005865	0.618224	CRISP3	Aeg2|CRISP-3|CRS3|MGC126588|SGP28|dJ442L6.3	GO:0045087|GO:0042581|GO:0005578|GO:0005576|GO:0003674	cysteine-rich secretory protein 3	Hs.404466
10322	MIMAT0016876,MIMAT0016865,MIMAT0000450,MIMAT0000763,MIMAT0002820,MIMAT0002174,MIMAT0002819,MIMAT0005584,MIMAT0000418	0.348822	SMYD5	NN8-4AG|RAI15|RRG1|ZMYND23	GO:0046872|GO:0008270|GO:0008150|GO:0005634|GO:0005575|GO:0003674	SMYD family member 5
10324	MIMAT0000728,MIMAT0000085,MIMAT0016926,MIMAT0018105,MIMAT0000451	0.16196	KBTBD10	SARCOSIN	GO:0042995|GO:0006941|GO:0006512|GO:0005856|GO:0005737|GO:0005515	kelch repeat and BTB (POZ) domain containing 10	Hs.50550
10325	MIMAT0000703	0.95483	RRAGB	RAGB|bA465E19.1	GO:0007165|GO:0005737|GO:0005634|GO:0005525|GO:0005515|GO:0000166	Ras-related GTP binding B	Hs.50282
10326	MIMAT0000265,MIMAT0018073,MIMAT0000763,MIMAT0002174,MIMAT0000419,MIMAT0000418,MIMAT0000732,MIMAT0000435,MIMAT0002820,MIMAT0000085,MIMAT0005584	0.868082	SIRPB1	CD172b|DKFZp686A05192|FLJ26614|SIRP-BETA-1	GO:0016020|GO:0007166|GO:0005887	signal-regulatory protein beta 1
10328	MIMAT0004597,MIMAT0000265,MIMAT0016865	0.958569	COX4NB	C16orf4|FAM158B|NOC4	GO:0005739|GO:0005737|GO:0005634	COX4 neighbor	Hs.173162
1033	MIMAT0000082	0.832002	CDKN3	CDI1|CIP2|FLJ25787|KAP|KAP1|MGC70625	GO:0016787|GO:0016311|GO:0008285|GO:0008138|GO:0007050|GO:0007049|GO:0005515|GO:0004725|GO:0000082|GO:0000079	cyclin-dependent kinase inhibitor 3 (CDK2-associated dual specificity phosphatase)	Hs.84113
10330	MIMAT0004597,MIMAT0000250,MIMAT0018105	0.72801	CNPY2	HP10390|MSAP|TMEM4|ZSIG9	GO:0005887|GO:0005783|GO:0005515	canopy 2 homolog (zebrafish)	Hs.8752
10331	MIMAT0000451,MIMAT0000461,MIMAT0002820,MIMAT0000085,MIMAT0005921	0.947073	B3GNT3	B3GAL-T8|B3GN-T3|B3GNT-3|HP10328|TMEM3|beta3Gn-T3	GO:0016757|GO:0016020|GO:0008378|GO:0006486|GO:0005887|GO:0005794|GO:0000139	UDP-GlcNAc:betaGal beta-1,3-N-acetylglucosaminyltransferase 3	Hs.69009
10332	MIMAT0004597,MIMAT0004764,MIMAT0016865,MIMAT0003304	0.750498	CLEC4M	CD209L|CD299|DC-SIGN2|DC-SIGNR|DCSIGNR|HP10347|L-SIGN|LSIGN|MGC129964|MGC47866	GO:0046968|GO:0046795|GO:0046790|GO:0042607|GO:0030369|GO:0019882|GO:0019079|GO:0019062|GO:0019048|GO:0009988|GO:0009405|GO:0007242|GO:0007159|GO:0006955|GO:0006897|GO:0005887|GO:0005886|GO:0005737|GO:0005576|GO:0005537|GO:0005529|GO:0005509|GO:0004872	C-type lectin domain family 4, member M	Hs.421437
10333	MIMAT0000265,MIMAT0000085,MIMAT0004764,MIMAT0002806,MIMAT0002876	0.94957	TLR6	CD286	GO:0045410|GO:0045087|GO:0043507|GO:0043123|GO:0042742|GO:0042088|GO:0031410|GO:0031224|GO:0008034|GO:0007250|GO:0007165|GO:0006954|GO:0005887|GO:0005886|GO:0005515|GO:0004888	toll-like receptor 6
10335	MIMAT0000265,MIMAT0016865,MIMAT0000763,MIMAT0000250,MIMAT0002174,MIMAT0000435	0.970571	MRVI1	IRAG|JAW1L	GO:0016529|GO:0016021|GO:0016020|GO:0005789|GO:0005737	murine retrovirus integration site 1 homolog
10336	MIMAT0004748,MIMAT0002806,MIMAT0003304	0.999692	PCGF3	DKFZp686D20235|DONG1|FLJ36550|FLJ43813|MGC129615|MGC40413|RNF3|RNF3A	GO:0046872|GO:0008270|GO:0006355|GO:0006350|GO:0005515	polycomb group ring finger 3	Hs.144309
10342	MIMAT0004812,MIMAT0018073,MIMAT0004806,MIMAT0000763,MIMAT0000461,MIMAT0000427,MIMAT0000770,MIMAT0002820	0.0666266	TFG	FLJ36137|TF6|TRKT3	GO:0043123|GO:0042802|GO:0016740|GO:0016020|GO:0007169|GO:0006468|GO:0005737|GO:0005524|GO:0004871|GO:0004714|GO:0000166	TRK-fused gene
10343	MIMAT0000681,MIMAT0000710,MIMAT0006764,MIMAT0000451,MIMAT0000418,MIMAT0000510,MIMAT0018073,MIMAT0003304,MIMAT0004605,MIMAT0000763,MIMAT0005792,MIMAT0005793	0.0142931	PKDREJ		GO:0016021|GO:0016020|GO:0007340|GO:0007218|GO:0006811|GO:0005509|GO:0005216	polycystic kidney disease (polycystin) and REJ homolog (sperm receptor for egg jelly homolog, sea urchin)	Hs.241383
10344	MIMAT0002174,MIMAT0004812,MIMAT0004806	0.257733	CCL26	IMAC|MGC126714|MIP-4a|MIP-4alpha|SCYA26|TSC-1	GO:0008009|GO:0007267|GO:0007165|GO:0006955|GO:0006954|GO:0006935|GO:0005615|GO:0005576	chemokine (C-C motif) ligand 26	Hs.131342
10345	MIMAT0016876,MIMAT0000770,MIMAT0004764,MIMAT0000419,MIMAT0000418,MIMAT0000427,MIMAT0000732	0.981277	TRDN	DKFZp779I2253|MGC88285|TDN|TRISK|TRISK51	GO:0033017|GO:0016529|GO:0016021|GO:0006936|GO:0005886|GO:0005737|GO:0005102	triadin
10346	MIMAT0004605,MIMAT0000423,MIMAT0000435	0.998841	TRIM22	GPSTAF50|RNF94|STAF50	GO:0046872|GO:0009615|GO:0008270|GO:0006955|GO:0006355|GO:0005634|GO:0005622|GO:0005515|GO:0003714|GO:0003700	tripartite motif-containing 22
10347	MIMAT0005865	0.655181	ABCA7	ABCA-SSN|ABCX|FLJ40025	GO:0043190|GO:0016887|GO:0016021|GO:0010008|GO:0006909|GO:0006810|GO:0005886|GO:0005794|GO:0005768|GO:0005524|GO:0005215|GO:0000166|GO:0000139	ATP-binding cassette, sub-family A (ABC1), member 7	Hs.134514
10349	MIMAT0000703,MIMAT0016926,MIMAT0002174,MIMAT0000418,MIMAT0005580	0.863352	ABCA10	EST698739	GO:0016887|GO:0016021|GO:0016020|GO:0006810|GO:0005524|GO:0000166	ATP-binding cassette, sub-family A (ABC1), member 10	Hs.25377
10350	MIMAT0000707,MIMAT0018073,MIMAT0000244,MIMAT0000692,MIMAT0005580	0.926337	ABCA9	DKFZp686F2450|EST640918|MGC75415	GO:0016887|GO:0016021|GO:0016020|GO:0006810|GO:0005524|GO:0000166	ATP-binding cassette, sub-family A (ABC1), member 9	Hs.131686
10351	MIMAT0000087,MIMAT0004812,MIMAT0000692,MIMAT0000703,MIMAT0000418,MIMAT0018073,MIMAT0004806,MIMAT0000244	0.325244	ABCA8	KIAA0822|MGC163152	GO:0042626|GO:0016887|GO:0016021|GO:0006810|GO:0005886|GO:0005524|GO:0000166	ATP-binding cassette, sub-family A (ABC1), member 8	Hs.58351
10352	MIMAT0006764,MIMAT0000703,MIMAT0000510,MIMAT0000066,MIMAT0000064,MIMAT0000063,MIMAT0000419,MIMAT0000418,MIMAT0000414,MIMAT0000425,MIMAT0018099,MIMAT0005792,MIMAT0005793,MIMAT0000437	0.079994	WARS2	TrpRS	GO:0016874|GO:0006436|GO:0005759|GO:0005739|GO:0005737|GO:0005524|GO:0004830|GO:0000166	tryptophanyl tRNA synthetase 2, mitochondrial
1036	MIMAT0000710,MIMAT0004812,MIMAT0018073,MIMAT0004806,MIMAT0000250	0.684167	CDO1		GO:0055114|GO:0046872|GO:0046439|GO:0042412|GO:0017172|GO:0016491|GO:0006954|GO:0005829|GO:0005506|GO:0000097	cysteine dioxygenase, type I	Hs.442378
10360	MIMAT0000681	0.912615	NPM3	PORMIN|TMEM123	GO:0009303|GO:0006364|GO:0005730|GO:0005634|GO:0005515|GO:0003676	nucleophosmin/nucleoplasmin, 3	Hs.90691
10361	MIMAT0016865,MIMAT0004748	0.448676	NPM2	MGC78655	GO:0045836|GO:0042393|GO:0009994|GO:0009790|GO:0007338|GO:0007096|GO:0006338|GO:0005634|GO:0003676|GO:0000790|GO:0000789	nucleophosmin/nucleoplasmin, 2	Hs.131055
10362	MIMAT0000763,MIMAT0004748	0.784077	HMG20B	BRAF25|BRAF35|FLJ26127|HMGX2|PP7706|SMARCE1r|SOXL|pp8857	GO:0016568|GO:0007049|GO:0006418|GO:0006355|GO:0006350|GO:0005737|GO:0005634|GO:0005524|GO:0004812|GO:0003700|GO:0000785|GO:0000166	high-mobility group 20B	Hs.406534
10363	MIMAT0011777,MIMAT0000265,MIMAT0016865,MIMAT0000250,MIMAT0000461,MIMAT0004614,MIMAT0002820,MIMAT0004764,MIMAT0002876,MIMAT0000423	0.680875	HMG20A	FLJ10739|HMGX1	GO:0016568|GO:0006355|GO:0006350|GO:0005634|GO:0005515|GO:0003700	high-mobility group 20A	Hs.69594
10365	MIMAT0000710,MIMAT0005584,MIMAT0000419,MIMAT0000707	0.596009	KLF2	LKLF	GO:0046872|GO:0045941|GO:0016563|GO:0008270|GO:0006355|GO:0005634|GO:0005622|GO:0005515|GO:0003700	Kruppel-like factor 2 (lung)	Hs.107740
10367	MIMAT0016876,MIMAT0000443,MIMAT0000707,MIMAT0000461,MIMAT0002820,MIMAT0002174,MIMAT0000416,MIMAT0005921,MIMAT0003304,MIMAT0000423	0.264991	CBARA1	CALC|DKFZp564C246|EFHA3|FLJ12684	GO:0016021|GO:0016020|GO:0006952|GO:0005622|GO:0005509	calcium binding atopy-related autoantigen 1
10368	MIMAT0016876,MIMAT0004812,MIMAT0004806,MIMAT0004702,MIMAT0004748,MIMAT0018105,MIMAT0000437	0.275181	CACNG3	Cacng2	GO:0016021|GO:0016020|GO:0006816|GO:0006811|GO:0005923|GO:0005891|GO:0005509|GO:0005245|GO:0005244|GO:0005198	calcium channel, voltage-dependent, gamma subunit 3	Hs.7235
10369	MIMAT0000265,MIMAT0000451,MIMAT0000450,MIMAT0015072,MIMAT0016926,MIMAT0004812,MIMAT0000419,MIMAT0004806,MIMAT0000728	0.442555	CACNG2	MGC138502|MGC138504	GO:0042391|GO:0019226|GO:0016021|GO:0007528|GO:0006816|GO:0006811|GO:0005923|GO:0005891|GO:0005886|GO:0005509|GO:0005245|GO:0005244|GO:0005198	calcium channel, voltage-dependent, gamma subunit 2
10370	MIMAT0000416,MIMAT0000437	0.967653	CITED2	MRG1|P35SRJ	GO:0045893|GO:0045787|GO:0030511|GO:0007507|GO:0007368|GO:0006950|GO:0006357|GO:0005634|GO:0005515|GO:0003700	Cbp/p300-interacting transactivator, with Glu/Asp-rich carboxy-terminal domain, 2	Hs.82071
10371	MIMAT0000710,MIMAT0006764,MIMAT0016865,MIMAT0000451,MIMAT0000510,MIMAT0000707,MIMAT0016926,MIMAT0000461,MIMAT0000244,MIMAT0002820,MIMAT0000087,MIMAT0004764,MIMAT0002177,MIMAT0000692,MIMAT0018099,MIMAT0005792,MIMAT0005793,MIMAT0000437	0.0501689	SEMA3A	Hsema-I|Hsema-III|MGC133243|SEMA1|SEMAD|SEMAIII|SEMAL|SemD|coll-1	GO:0030154|GO:0016020|GO:0007399|GO:0007275|GO:0005576|GO:0004872	sema domain, immunoglobulin domain (Ig), short basic domain, secreted, (semaphorin) 3A	Hs.252451
10376	MIMAT0015072	0.819415	TUBA1B	K-ALPHA-1	GO:0051258|GO:0043234|GO:0007018|GO:0005874|GO:0005525|GO:0005198|GO:0003924|GO:0000166	tubulin, alpha 1b
10379	MIMAT0016865	0.993526	IRF9	IRF-9|ISGF3|ISGF3G|p48	GO:0045351|GO:0042802|GO:0009615|GO:0007166|GO:0006366|GO:0006355|GO:0006350|GO:0005737|GO:0005634|GO:0003700	interferon regulatory factor 9	Hs.1706
1038	MIMAT0016876,MIMAT0000763,MIMAT0000437	0.202004	CDR1	CDR|CDR34|CDR62A		cerebellar degeneration-related protein 1, 34kDa
10380	MIMAT0016876,MIMAT0006764,MIMAT0000451,MIMAT0000510,MIMAT0015072,MIMAT0000416,MIMAT0005792,MIMAT0005793	0.634836	BPNT1	PIP	GO:0031403|GO:0016787|GO:0008441|GO:0007399|GO:0006139|GO:0005829|GO:0004437|GO:0000287	3'(2'), 5'-bisphosphate nucleotidase 1	Hs.406134
10381	MIMAT0011777	0.864799	TUBB3	MC1R|TUBB4|beta-4	GO:0051258|GO:0043234|GO:0030182|GO:0016021|GO:0007186|GO:0007165|GO:0007067|GO:0007018|GO:0005886|GO:0005874|GO:0005737|GO:0005525|GO:0005198|GO:0004980|GO:0004872|GO:0003924|GO:0001584|GO:0000166	tubulin, beta 3
10382	MIMAT0000085,MIMAT0000451,MIMAT0000416,MIMAT0015072,MIMAT0000063,MIMAT0000435	0.415796	TUBB4	TUBB5|beta-5	GO:0051258|GO:0043234|GO:0007018|GO:0005929|GO:0005874|GO:0005525|GO:0005198|GO:0003924|GO:0000166	tubulin, beta 4	Hs.110837
10383	MIMAT0004764,MIMAT0018105	0.424627	TUBB2C	TUBB2	GO:0051258|GO:0051082|GO:0043234|GO:0042288|GO:0042267|GO:0007018|GO:0006928|GO:0005874|GO:0005856|GO:0005737|GO:0005525|GO:0005198|GO:0003924|GO:0000166	tubulin, beta 2C	Hs.433615
10384	MIMAT0000451,MIMAT0000450,MIMAT0000254,MIMAT0002174,MIMAT0000418,MIMAT0000416,MIMAT0018099	0.658479	BTN3A3	BTF3	GO:0016021|GO:0016020	butyrophilin, subfamily 3, member A3	Hs.167741
10385	MIMAT0016876,MIMAT0000451,MIMAT0000254,MIMAT0004764,MIMAT0003304,MIMAT0018099	0.9547	BTN2A2	BT2.2|BTF2|FLJ41908	GO:0016021|GO:0016020	butyrophilin, subfamily 2, member A2	Hs.373938
10388	MIMAT0000082,MIMAT0004812,MIMAT0006764,MIMAT0000510,MIMAT0004806,MIMAT0004502,MIMAT0005792,MIMAT0005793	0.232421	SYCP2	SCP2	GO:0051301|GO:0007130|GO:0007128|GO:0007126|GO:0007049|GO:0005634|GO:0003677|GO:0000795	synaptonemal complex protein 2	Hs.202676
10389	MIMAT0004597,MIMAT0000265,MIMAT0000510,MIMAT0015072,MIMAT0000763,MIMAT0000250,MIMAT0000244,MIMAT0004812,MIMAT0004806,MIMAT0000423,MIMAT0018105,MIMAT0016876,MIMAT0000443,MIMAT0006764,MIMAT0000451,MIMAT0000707,MIMAT0000082,MIMAT0000087,MIMAT0000681,MIMAT0004764,MIMAT0000692,MIMAT0002806,MIMAT0005792,MIMAT0005793	0.00158687	SCML2		GO:0009653|GO:0006355|GO:0005634|GO:0003700	sex comb on midleg-like 2 (Drosophila)
1039	MIMAT0011777,MIMAT0004812,MIMAT0000419,MIMAT0004806,MIMAT0000728,MIMAT0018105	0.895139	CDR2	CDR62|Yo	GO:0005737|GO:0005634|GO:0005515|GO:0003674	cerebellar degeneration-related protein 2, 62kDa
10390	MIMAT0004597,MIMAT0005584,MIMAT0000419,MIMAT0000450,MIMAT0000728,MIMAT0002876	0.338962	CEPT1	DKFZp313G0615|MGC45223	GO:0031965|GO:0030145|GO:0016780|GO:0016740|GO:0016021|GO:0016020|GO:0008654|GO:0006629|GO:0005789|GO:0005783|GO:0005634|GO:0004307|GO:0004142|GO:0000287	choline/ethanolamine phosphotransferase 1	Hs.363572
10391	MIMAT0016865,MIMAT0000450,MIMAT0015072,MIMAT0004748,MIMAT0005584,MIMAT0000435,MIMAT0000437	0.87525	CORO2B	CLIPINC|KIAA0925	GO:0030036|GO:0016020|GO:0015629|GO:0005737|GO:0003779	coronin, actin binding protein, 2B
103910	MIMAT0006764,MIMAT0000418,MIMAT0000510,MIMAT0000763,MIMAT0005792,MIMAT0005793,MIMAT0000437	0.112949	MRLC2	MLC-B	GO:0005509	myosin regulatory light chain MRLC2
10392	MIMAT0000443,MIMAT0015072,MIMAT0000461,MIMAT0002820,MIMAT0000419,MIMAT0005580,MIMAT0005865,MIMAT0000423	0.672073	NOD1	CARD4|CLR7.1|NLRC1	GO:0051259|GO:0043123|GO:0042981|GO:0042834|GO:0042742|GO:0042228|GO:0016045|GO:0008656|GO:0007242|GO:0006954|GO:0005737|GO:0005622|GO:0005524|GO:0005515|GO:0004871|GO:0000166	nucleotide-binding oligomerization domain containing 1	Hs.405153
10395	MIMAT0000265,MIMAT0018073,MIMAT0000254,MIMAT0016926,MIMAT0000418,MIMAT0000414,MIMAT0000425,MIMAT0000435,MIMAT0000437,MIMAT0000066,MIMAT0000064,MIMAT0000082	0.808415	DLC1	ARHGAP7|FLJ21120|HP|STARD12|p122-RhoGAP	GO:0051497|GO:0048041|GO:0042169|GO:0035307|GO:0035024|GO:0032956|GO:0030900|GO:0030675|GO:0030336|GO:0021575|GO:0008360|GO:0008285|GO:0007165|GO:0006919|GO:0006917|GO:0005925|GO:0005901|GO:0005737|GO:0005634|GO:0005622|GO:0005515|GO:0005096|GO:0003007|GO:0001843	deleted in liver cancer 1	Hs.134296
10396	MIMAT0016876,MIMAT0004597,MIMAT0000265,MIMAT0000250,MIMAT0000461,MIMAT0002820,MIMAT0004764,MIMAT0002174,MIMAT0004812,MIMAT0002806,MIMAT0005921,MIMAT0004806,MIMAT0000728,MIMAT0000435	0.299961	ATP8A1	ATPASEII|ATPIA|ATPP2|MGC130042|MGC130043|MGC26327	GO:0031410|GO:0019829|GO:0016820|GO:0016787|GO:0016021|GO:0016020|GO:0015917|GO:0015914|GO:0015662|GO:0008152|GO:0006810|GO:0005524|GO:0004012|GO:0000287|GO:0000166	ATPase, aminophospholipid transporter (APLT), class I, type 8A, member 1	Hs.435052
10397	MIMAT0018073,MIMAT0000450,MIMAT0015072,MIMAT0000770,MIMAT0018105,MIMAT0000427,MIMAT0000732	0.677675	NDRG1	CAP43|CMT4D|DRG1|GC4|HMSNL|NDR1|NMSL|PROXY1|RIT42|RTP|TARG1|TDD5	GO:0010038|GO:0005886|GO:0005737|GO:0005634|GO:0005515	N-myc downstream regulated gene 1	Hs.372914
10398	MIMAT0016876,MIMAT0000443,MIMAT0016865,MIMAT0000423	0.636016	MYL9	LC20|MGC3505|MLC2|MRLC1|MYRL2	GO:0016459|GO:0008307|GO:0006937|GO:0005859|GO:0005509|GO:0003774	myosin, light chain 9, regulatory
10399	MIMAT0005792,MIMAT0000510,MIMAT0005793,MIMAT0016926,MIMAT0006764	7.22032e-06	GNB2L1	Gnb2-rs1|H12.3|HLC-7|PIG21|RACK1	GO:0043025|GO:0005737|GO:0005102	guanine nucleotide binding protein (G protein), beta polypeptide 2-like 1	Hs.5662
104	MIMAT0000510,MIMAT0015072,MIMAT0000244,MIMAT0004552,MIMAT0004812,MIMAT0004806,MIMAT0000710,MIMAT0011777,MIMAT0006764,MIMAT0016865,MIMAT0000087,MIMAT0002819,MIMAT0000692,MIMAT0005792,MIMAT0005793	0.355991	ADARB1	ADAR2|ADAR2a|ADAR2a-L1|ADAR2a-L2|ADAR2a-L3|ADAR2b|ADAR2c|ADAR2d|ADAR2g|DRABA2|DRADA2|RED1	GO:0046872|GO:0016787|GO:0008270|GO:0006397|GO:0005622|GO:0004000|GO:0003725	adenosine deaminase, RNA-specific, B1 (RED1 homolog rat)
1040	MIMAT0016926,MIMAT0002174,MIMAT0004812,MIMAT0000419,MIMAT0000418,MIMAT0005921,MIMAT0004806,MIMAT0000728,MIMAT0000425,MIMAT0000703,MIMAT0000707,MIMAT0004605,MIMAT0000082	0.602185	CDS1	CDS	GO:0016740|GO:0016021|GO:0016020|GO:0008654|GO:0007601|GO:0007165|GO:0006629|GO:0005789|GO:0005783|GO:0004605|GO:0004142|GO:0000287	CDP-diacylglycerol synthase (phosphatidate cytidylyltransferase) 1
10400	MIMAT0006764,MIMAT0005792,MIMAT0000510,MIMAT0000416,MIMAT0005793	0.0415795	PEMT	MGC2483|PEAMT|PEMPT|PEMT2|PNMT	GO:0031966|GO:0016740|GO:0016021|GO:0016020|GO:0008654|GO:0008283|GO:0008170|GO:0006656|GO:0006644|GO:0006629|GO:0005789|GO:0005783|GO:0005739|GO:0004608	phosphatidylethanolamine N-methyltransferase	Hs.287717
10401	MIMAT0011777,MIMAT0018073,MIMAT0016926,MIMAT0004812,MIMAT0000416,MIMAT0005580,MIMAT0004806,MIMAT0000435	0.413044	PIAS3	FLJ14651|ZMIZ5	GO:0051059|GO:0046872|GO:0016607|GO:0008270|GO:0006512|GO:0006355|GO:0006350|GO:0005634|GO:0003676	protein inhibitor of activated STAT, 3	Hs.435761
10402	MIMAT0000419,MIMAT0015072	0.918356	ST3GAL6	SIAT10|ST3GALVI	GO:0030173|GO:0016021|GO:0016020|GO:0009249|GO:0008373|GO:0006664|GO:0006486|GO:0006040|GO:0005794|GO:0000139	ST3 beta-galactoside alpha-2,3-sialyltransferase 6	Hs.148716
10407	MIMAT0000443,MIMAT0000703,MIMAT0004605,MIMAT0000423	0.740388	SPAG11B	EP2|EP2C|EP2D|HE2|HE2C|MGC61846|SPAG11	GO:0042742|GO:0007283|GO:0005576|GO:0003674	sperm associated antigen 11B	Hs.2717
10409	MIMAT0002177,MIMAT0000451,MIMAT0015072,MIMAT0018105	0.842947	BASP1	CAP-23|CAP23|MGC8555|NAP-22|NAP22	GO:0042995|GO:0005886|GO:0005856	brain abundant, membrane attached signal protein 1	Hs.201641
1041	MIMAT0000451,MIMAT0000450,MIMAT0004748,MIMAT0000085,MIMAT0000732	0.845256	CDSN	D6S586E|HTSS|S	GO:0042803|GO:0030216|GO:0030057|GO:0016337|GO:0008544|GO:0005576|GO:0003674|GO:0001533	corneodesmosin
10410	MIMAT0000681	0.655181	IFITM3	1-8U|IP15	GO:0016021|GO:0009607|GO:0006955|GO:0005886	interferon induced transmembrane protein 3 (1-8U)	Hs.374650
10411	MIMAT0016876,MIMAT0006764,MIMAT0016865,MIMAT0000510,MIMAT0000707,MIMAT0000450,MIMAT0000082,MIMAT0002174,MIMAT0000728,MIMAT0000732,MIMAT0005792,MIMAT0005793	0.067304	RAPGEF3	CAMP-GEFI|EPAC|EPAC1|MGC21410|bcm910	GO:0051056|GO:0030552|GO:0016020|GO:0012505|GO:0008603|GO:0008283|GO:0007264|GO:0005952|GO:0005624|GO:0005622|GO:0005085|GO:0001932|GO:0000166	Rap guanine nucleotide exchange factor (GEF) 3	Hs.8578
10412	MIMAT0016926,MIMAT0000419	0.718384	TINP1	CDK105|HCL-G1|NSA2|YR-29	GO:0030529|GO:0006364|GO:0005634|GO:0005622	TGF beta-inducible nuclear protein 1
10413	MIMAT0000703,MIMAT0018073,MIMAT0000461,MIMAT0002820,MIMAT0002174,MIMAT0004812,MIMAT0000419,MIMAT0005921,MIMAT0004806,MIMAT0000728,MIMAT0018105	0.715982	YAP1	YAP|YAP2|YAP65|YKI	GO:0045944|GO:0016563|GO:0005667|GO:0005515	Yes-associated protein 1, 65kDa
10417	MIMAT0000461,MIMAT0002820	0.876748	SPON2	DIL-1|DIL1|M-spondin|Mindin	GO:0007411|GO:0007155|GO:0006955|GO:0005578|GO:0005576|GO:0005515	spondin 2, extracellular matrix protein	Hs.302963
10418	MIMAT0000265,MIMAT0018073,MIMAT0016926,MIMAT0004614,MIMAT0005584,MIMAT0002806,MIMAT0018105	0.838122	SPON1	KIAA0762|MGC10724|f-spondin	GO:0007155|GO:0005578|GO:0005576|GO:0005515	spondin 1, extracellular matrix protein
10419	MIMAT0000763,MIMAT0000732	0.927604	PRMT5	HRMT1L5|IBP72|JBP1|SKB1|SKB1Hs	GO:0035246|GO:0016740|GO:0016568|GO:0008469|GO:0008283|GO:0008168|GO:0007088|GO:0006355|GO:0006350|GO:0005737|GO:0000387	protein arginine methyltransferase 5	Hs.367854
10420	MIMAT0000451,MIMAT0000707,MIMAT0002819,MIMAT0005865,MIMAT0000425	0.919247	TESK2		GO:0048041|GO:0030145|GO:0030036|GO:0016740|GO:0007283|GO:0006468|GO:0005634|GO:0005524|GO:0004713|GO:0004674|GO:0000287|GO:0000166	testis-specific kinase 2
10421	MIMAT0016876,MIMAT0000450,MIMAT0004748,MIMAT0000085,MIMAT0002806	0.932882	CD2BP2	FWP010|LIN1|Snu40	GO:0005737|GO:0005515|GO:0000398	CD2 (cytoplasmic tail) binding protein 2
10422	MIMAT0000087,MIMAT0000692,MIMAT0000461,MIMAT0000244,MIMAT0002820	0.23573	UBAC1	GBDR1|RP11-432J22.3|UBADC1	GO:0006512|GO:0005737|GO:0005515	UBA domain containing 1	Hs.9194
10423	MIMAT0000082,MIMAT0004764,MIMAT0000443,MIMAT0002806,MIMAT0000423	0.627755	CDIPT	MGC1328|PIS|PIS1	GO:0030145|GO:0016780|GO:0016740|GO:0016021|GO:0008654|GO:0008526|GO:0005886|GO:0005794|GO:0005789|GO:0005783|GO:0003881|GO:0000287|GO:0000139	CDP-diacylglycerol--inositol 3-phosphatidyltransferase (phosphatidylinositol synthase)	Hs.121549
10424	MIMAT0000443,MIMAT0000250,MIMAT0004748,MIMAT0016926,MIMAT0000082,MIMAT0004812,MIMAT0000418,MIMAT0004806,MIMAT0004502,MIMAT0000423,MIMAT0000425	0.715982	PGRMC2	DG6|PMBP	GO:0046914|GO:0020037|GO:0016021|GO:0016020|GO:0005496|GO:0004872|GO:0003707	progesterone receptor membrane component 2
10425	MIMAT0000710,MIMAT0000451,MIMAT0000254,MIMAT0000763,MIMAT0000419,MIMAT0002806,MIMAT0000732	0.813391	ARIH2	ARI2|FLJ10938|FLJ33921|TRIAD1	GO:0046872|GO:0008270|GO:0007275|GO:0006512|GO:0005634|GO:0005515|GO:0003676	ariadne homolog 2 (Drosophila)
10426	MIMAT0000703,MIMAT0000451,MIMAT0018073,MIMAT0000244,MIMAT0000087,MIMAT0000692,MIMAT0000728	0.508419	TUBGCP3	GCP3|SPBC98|Spc98p	GO:0043015|GO:0007020|GO:0005874|GO:0005827|GO:0005814|GO:0005737|GO:0005515|GO:0005200	tubulin, gamma complex associated protein 3	Hs.224152
10427	MIMAT0004812,MIMAT0005584,MIMAT0004806,MIMAT0005865	0.760313	SEC24B	MGC48822|SEC24	GO:0030127|GO:0016192|GO:0016044|GO:0016020|GO:0008270|GO:0006888|GO:0006886|GO:0005794|GO:0005783|GO:0005737|GO:0005515|GO:0005215	SEC24 related gene family, member B (S. cerevisiae)	Hs.292472
10428	MIMAT0000087,MIMAT0004812,MIMAT0000692,MIMAT0000419,MIMAT0000418,MIMAT0004806,MIMAT0015072,MIMAT0000244	0.0143919	CFDP1	BCNT|BUCENTAUR|CP27|SWC5|Yeti|p97	GO:0042127|GO:0008360|GO:0008150|GO:0007275|GO:0007155|GO:0006916|GO:0005575|GO:0003674	craniofacial development protein 1
1043	MIMAT0004552,MIMAT0016865,MIMAT0000451,MIMAT0002806	0.0486877	CD52	CDW52	GO:0045730|GO:0031225|GO:0007204|GO:0005887|GO:0005886|GO:0005624	CD52 molecule	Hs.276770
10430	MIMAT0002806	0.701191	TMEM147	MGC1936|NIFIE14	GO:0016021|GO:0016020|GO:0005515	transmembrane protein 147	Hs.9234
10432	MIMAT0000265,MIMAT0018073,MIMAT0015072,MIMAT0016926,MIMAT0005584,MIMAT0002806	0.855288	RBM14	COAA|DKFZp779J0927|SIP|SYTIP1	GO:0045944|GO:0042921|GO:0030674|GO:0030529|GO:0030520|GO:0030374|GO:0016575|GO:0016455|GO:0009725|GO:0006355|GO:0006350|GO:0006310|GO:0006281|GO:0006260|GO:0005667|GO:0005634|GO:0003723|GO:0003676|GO:0000166|GO:0000119	RNA binding motif protein 14
10434	MIMAT0004597,MIMAT0000250,MIMAT0000770,MIMAT0000681,MIMAT0002177,MIMAT0000418,MIMAT0004502,MIMAT0000427	0.723659	LYPLA1	APT-1|LPL1|LYSOPLA	GO:0016787|GO:0006631|GO:0006629|GO:0005737|GO:0004622	lysophospholipase I	Hs.435850
10435	MIMAT0002174,MIMAT0002819,MIMAT0000703,MIMAT0000461,MIMAT0002820	0.650996	CDC42EP2	BORG1|CEP2	GO:0031334|GO:0031274|GO:0030838|GO:0017049|GO:0012505|GO:0008360|GO:0007015|GO:0005886|GO:0005856|GO:0005737|GO:0005515|GO:0005100|GO:0001515	CDC42 effector protein (Rho GTPase binding) 2	Hs.343380
10436	MIMAT0000763	0.75909	EMG1	C2F|Grcc2f|NEP1	GO:0006364|GO:0005732|GO:0005634|GO:0005515	EMG1 nucleolar protein homolog (S. cerevisiae)
10437	MIMAT0000681,MIMAT0000437	0.559956	IFI30	GILT|IFI-30|IP30|MGC32056	GO:0055114|GO:0016491|GO:0005764|GO:0005576	interferon, gamma-inducible protein 30	Hs.14623
10438	MIMAT0004812,MIMAT0000419,MIMAT0004806	0.906204	C1D	MGC12261|MGC14659|SUNCOR	GO:0006915|GO:0006364|GO:0006355|GO:0006350|GO:0005737|GO:0005634|GO:0003723|GO:0003677|GO:0000178	nuclear DNA-binding protein
10439	MIMAT0000450,MIMAT0000250,MIMAT0016926,MIMAT0000085,MIMAT0002819,MIMAT0000419	0.797051	OLFM1	AMY|NOE1|NOELIN1|OlfA	GO:0016020|GO:0007399|GO:0007275|GO:0005788|GO:0005783|GO:0005515	olfactomedin 1
1044	MIMAT0000265,MIMAT0016865,MIMAT0000770,MIMAT0000085,MIMAT0002806,MIMAT0000427	0.674983	CDX1	MGC116915	GO:0043565|GO:0009887|GO:0007389|GO:0006355|GO:0005634|GO:0003700	caudal type homeobox 1	Hs.1545
10440	MIMAT0004597,MIMAT0004605,MIMAT0000770,MIMAT0000082,MIMAT0000681,MIMAT0004812,MIMAT0004806,MIMAT0000728,MIMAT0000427,MIMAT0000435	0.508234	TIMM17A	TIM17|TIM17A	GO:0065002|GO:0016021|GO:0016020|GO:0015450|GO:0008565|GO:0006626|GO:0005744|GO:0005739	translocase of inner mitochondrial membrane 17 homolog A (yeast)	Hs.20716
10443	MIMAT0000250,MIMAT0016926,MIMAT0000082,MIMAT0002174,MIMAT0000418,MIMAT0005921,MIMAT0004502,MIMAT0000425	0.672073	N4BP2L2	92M18.3|CG005|FLJ36195|FLJ41089|FLJ43077|PFAAP5	GO:0008150|GO:0005575|GO:0003674	NEDD4 binding protein 2-like 2
10444	MIMAT0000451	0.999407	ZER1	C9orf60|Hzyg|RP11-545E17.4|ZYG|ZYG11BL	GO:0051438|GO:0031462|GO:0006512|GO:0005515|GO:0004842	zer-1 homolog (C. elegans)	Hs.147950
10445	MIMAT0004748,MIMAT0002806	0.654667	MCRS1	ICP22BP|MCRS2|MSP58|P78	GO:0006464|GO:0005737|GO:0005654|GO:0005634|GO:0005515	microspherule protein 1	Hs.25313
10446	MIMAT0000451,MIMAT0000450,MIMAT0018105,MIMAT0000435	0.69697	LRRN2	FIGLER7|GAC1|LRANK1|LRRN5	GO:0016021|GO:0016020|GO:0007165|GO:0007155|GO:0005515|GO:0004872	leucine rich repeat neuronal 2	Hs.26312
10447	MIMAT0000710,MIMAT0000451,MIMAT0018073,MIMAT0016926,MIMAT0000681,MIMAT0000437	0.958766	FAM3C	GS3786|ILEI	GO:0008150|GO:0005576|GO:0005125	family with sequence similarity 3, member C	Hs.434053
1045	MIMAT0016876,MIMAT0000265,MIMAT0000450,MIMAT0000461,MIMAT0002820,MIMAT0004764,MIMAT0002174,MIMAT0004812,MIMAT0004806,MIMAT0018099	0.12501	CDX2	CDX-3|CDX3	GO:0043565|GO:0030154|GO:0007389|GO:0006366|GO:0006355|GO:0005634|GO:0003700|GO:0001890|GO:0001824|GO:0001568|GO:0000794	caudal type homeobox 2	Hs.174249
10450	MIMAT0000443,MIMAT0006764,MIMAT0000451,MIMAT0000510,MIMAT0000461,MIMAT0002820,MIMAT0005865,MIMAT0000423,MIMAT0005792,MIMAT0005793	0.704838	PPIE	CYP-33|MGC111222|MGC3736	GO:0045449|GO:0016853|GO:0016018|GO:0008380|GO:0006457|GO:0006397|GO:0005681|GO:0005634|GO:0005515|GO:0003755|GO:0003723|GO:0003676|GO:0000166	peptidylprolyl isomerase E (cyclophilin E)
10451	MIMAT0000443,MIMAT0000763,MIMAT0004605,MIMAT0004748,MIMAT0002819,MIMAT0000419,MIMAT0003304,MIMAT0005865,MIMAT0000423,MIMAT0000435	0.488582	VAV3	FLJ40431	GO:0046872|GO:0035023|GO:0019992|GO:0008270|GO:0007264|GO:0005622|GO:0005515|GO:0005096|GO:0005089|GO:0005085|GO:0005070	vav 3 guanine nucleotide exchange factor	Hs.267659
10452	MIMAT0000443,MIMAT0016865,MIMAT0000423	0.676935	TOMM40	C19orf1|D19S1177E|PER-EC1|PEREC1|TOM40	GO:0019867|GO:0016021|GO:0015031|GO:0008308|GO:0006820|GO:0006626|GO:0005741|GO:0005739|GO:0003674	translocase of outer mitochondrial membrane 40 homolog (yeast)
10454	MIMAT0004597,MIMAT0000710,MIMAT0011777,MIMAT0000443,MIMAT0000254,MIMAT0000681,MIMAT0004812,MIMAT0005584,MIMAT0004806,MIMAT0000728,MIMAT0000423	0.669736	MAP3K7IP1	3'-Tab1|MGC57664|TAB1	GO:0030324|GO:0019209|GO:0016301|GO:0007179|GO:0005829|GO:0005515|GO:0003824|GO:0003007|GO:0001701|GO:0000185	mitogen-activated protein kinase kinase kinase 7 interacting protein 1
10455	MIMAT0000437	0.843723	PECI	ACBD2|DRS1|HCA88|KIAA0536|dJ1013A10.3	GO:0016853|GO:0008152|GO:0006631|GO:0005782|GO:0005777|GO:0005739|GO:0005488|GO:0004165|GO:0000062	peroxisomal D3,D2-enoyl-CoA isomerase	Hs.15250
10456	MIMAT0016926,MIMAT0000423,MIMAT0000443	0.0760606	HAX1	FLJ17042|FLJ18492|FLJ93803|HCLSBP1|HS1BP1|SCN3	GO:0047485|GO:0031965|GO:0019966|GO:0016020|GO:0015629|GO:0005783|GO:0005739|GO:0005634|GO:0005625	HCLS1 associated protein X-1	Hs.199625
10457	MIMAT0004597,MIMAT0006764,MIMAT0000703,MIMAT0002806,MIMAT0000510,MIMAT0000763,MIMAT0016926,MIMAT0018099,MIMAT0000732,MIMAT0005792,MIMAT0005793	0.0524936	GPNMB	HGFIN|NMB	GO:0042470|GO:0016021|GO:0016020|GO:0008285	glycoprotein (transmembrane) nmb	Hs.190495
10458	MIMAT0000450,MIMAT0000763,MIMAT0004748,MIMAT0005580,MIMAT0004702,MIMAT0005865,MIMAT0018105	0.980328	BAIAP2	BAP2|IRSP53	GO:0046847|GO:0042995|GO:0008286|GO:0008093|GO:0008022|GO:0007409|GO:0007399|GO:0007165|GO:0005886|GO:0005737	BAI1-associated protein 2	Hs.128316
10459	MIMAT0016865	0.918768	MAD2L2	MAD2B|REV7	GO:0051301|GO:0007094|GO:0007067|GO:0007049|GO:0005515	MAD2 mitotic arrest deficient-like 2 (yeast)	Hs.19400
10460	MIMAT0011777	0.741139	TACC3	ERIC1|MGC117382|MGC133242	GO:0005737	transforming, acidic coiled-coil containing protein 3	Hs.104019
10461	MIMAT0011777,MIMAT0000703,MIMAT0000416	0.762106	MERTK	MER|MGC133349|RP38|c-mer	GO:0050896|GO:0016740|GO:0016020|GO:0007601|GO:0007267|GO:0007166|GO:0006468|GO:0005887|GO:0005625|GO:0005524|GO:0004872|GO:0004714|GO:0000166	c-mer proto-oncogene tyrosine kinase	Hs.306178
10462	MIMAT0002819,MIMAT0005584,MIMAT0000451,MIMAT0018073,MIMAT0018099	0.2895	CLEC10A	CD301|CLECSF13|CLECSF14|HML|HML2	GO:0016021|GO:0006955|GO:0006897|GO:0005886|GO:0005529|GO:0005488	C-type lectin domain family 10, member A	Hs.54403
10463	MIMAT0000710,MIMAT0011777,MIMAT0018073,MIMAT0000763,MIMAT0004812,MIMAT0002819,MIMAT0000416,MIMAT0004806,MIMAT0000437	0.69322	SLC30A9	C4orf1|GAC63|HUEL|ZNT9	GO:0016021|GO:0016020|GO:0008324|GO:0008270|GO:0008150|GO:0006829|GO:0006812|GO:0006355|GO:0006350|GO:0005856|GO:0005634|GO:0003700|GO:0000166	solute carrier family 30 (zinc transporter), member 9
10464	MIMAT0004812,MIMAT0004806,MIMAT0015072,MIMAT0002876,MIMAT0000250	0.430336	PIBF1	C13orf24|KIAA1008|PIBF|RP11-505F3.1		progesterone immunomodulatory binding factor 1	Hs.441926
10466	MIMAT0000265,MIMAT0015072,MIMAT0000250,MIMAT0004552,MIMAT0002174,MIMAT0004812,MIMAT0000416,MIMAT0004806,MIMAT0002876,MIMAT0000435,MIMAT0016865,MIMAT0000707,MIMAT0000461,MIMAT0002820,MIMAT0005580	0.979256	COG5	GOLTC1|GTC90	GO:0017119|GO:0016020|GO:0015031|GO:0006891|GO:0005794|GO:0005737|GO:0005515|GO:0003674|GO:0000139	component of oligomeric golgi complex 5	Hs.239631///Hs.97627
10467	MIMAT0016926,MIMAT0000710,MIMAT0000427,MIMAT0000770	0.141149	ZNHIT1	CG1I|ZNFN4A1	GO:0046872|GO:0008270|GO:0005515	zinc finger, HIT type 1	Hs.211079
10468	MIMAT0002876,MIMAT0018105,MIMAT0000435	0.890434	FST	FS	GO:0051798|GO:0046882|GO:0017106|GO:0007275|GO:0005576|GO:0005515|GO:0000122	follistatin	Hs.9914
10469	MIMAT0002174,MIMAT0000450	0.67158	TIMM44	DKFZp686H05241|TIM44	GO:0065002|GO:0016020|GO:0015450|GO:0006626|GO:0005759|GO:0005744|GO:0005739|GO:0005524|GO:0005515|GO:0000166	translocase of inner mitochondrial membrane 44 homolog (yeast)
1047	MIMAT0000707,MIMAT0000066,MIMAT0000064,MIMAT0000063,MIMAT0005580,MIMAT0000414,MIMAT0000728	0.597227	CLGN		GO:0051082|GO:0016021|GO:0016020|GO:0007338|GO:0006457|GO:0005789|GO:0005783|GO:0005509	calmegin	Hs.86368
10471	MIMAT0000250	0.471053	PFDN6	H2-KE2|HKE2|KE-2|MGC70744|PFD6	GO:0051082|GO:0046982|GO:0046966|GO:0042974|GO:0042809|GO:0030375|GO:0016272|GO:0006457|GO:0004886	prefoldin subunit 6	Hs.446374
10472	MIMAT0004597,MIMAT0000703,MIMAT0000707,MIMAT0000763,MIMAT0000244,MIMAT0004614,MIMAT0000082,MIMAT0000692,MIMAT0005584,MIMAT0000419,MIMAT0000418,MIMAT0018105,MIMAT0000425	0.266723	ZNF238	C2H2-171|RP58|TAZ-1|ZBTB18	GO:0046872|GO:0008270|GO:0006810|GO:0006355|GO:0006350|GO:0005634|GO:0005622|GO:0005515|GO:0003700|GO:0000228|GO:0000122	zinc finger protein 238	Hs.69997
10473	MIMAT0000265,MIMAT0000703,MIMAT0016926,MIMAT0003304,MIMAT0000425	0.879685	HMGN4	HMG17L3|MGC5145|NHC	GO:0005634|GO:0003677|GO:0000785	high mobility group nucleosomal binding domain 4	Hs.236774
10474	MIMAT0004597,MIMAT0018073,MIMAT0002819,MIMAT0000435	0.93915	TADA3L	ADA3|FLJ20221|FLJ21329|hADA3	GO:0006357|GO:0006350|GO:0005634|GO:0005622|GO:0005515|GO:0003700	transcriptional adaptor 3 (NGG1 homolog, yeast)-like	Hs.386390
10475	MIMAT0011777,MIMAT0000265,MIMAT0000244,MIMAT0000770,MIMAT0000087,MIMAT0000085,MIMAT0002174,MIMAT0000692,MIMAT0000427	0.400703	TRIM38	MGC8946|RNF15|RORET	GO:0046872|GO:0043123|GO:0008270|GO:0005622|GO:0005575|GO:0005515|GO:0004871	tripartite motif-containing 38
10476	MIMAT0000732	0.655181	ATP5H	ATP5JD|ATPQ	GO:0046961|GO:0046933|GO:0045263|GO:0016887|GO:0016469|GO:0016020|GO:0015992|GO:0015986|GO:0006811|GO:0005753|GO:0005739	ATP synthase, H+ transporting, mitochondrial F0 complex, subunit d
10477	MIMAT0002174,MIMAT0000451,MIMAT0000250,MIMAT0000435	0.539011	UBE2E3	UBCH9|UbcM2	GO:0051246|GO:0016874|GO:0006512|GO:0005737|GO:0005634|GO:0005515|GO:0004842|GO:0001558	ubiquitin-conjugating enzyme E2E 3 (UBC4/5 homolog, yeast)
10478	MIMAT0018073,MIMAT0000763,MIMAT0000418,MIMAT0002806,MIMAT0000416	0.857521	SLC25A17	PMP34	GO:0016020|GO:0006839|GO:0006810|GO:0005887|GO:0005778|GO:0005777|GO:0005743|GO:0005739|GO:0005515|GO:0005215	solute carrier family 25 (mitochondrial carrier; peroxisomal membrane protein, 34kDa), member 17
10479	MIMAT0000250,MIMAT0000461,MIMAT0002820,MIMAT0002177,MIMAT0000418,MIMAT0005921,MIMAT0000728,MIMAT0000425	0.850765	SLC9A6	KIAA0267|NHE6	GO:0031966|GO:0031402|GO:0016021|GO:0016020|GO:0015385|GO:0015299|GO:0015297|GO:0006885|GO:0006814|GO:0006811|GO:0005792|GO:0005789|GO:0005739	solute carrier family 9 (sodium/hydrogen exchanger), member 6	Hs.62185
1048	MIMAT0000703,MIMAT0000451,MIMAT0000728,MIMAT0000435	0.98119	CEACAM5	CD66e|CEA|DKFZp781M2392	GO:0031225|GO:0005887|GO:0005886	carcinoembryonic antigen-related cell adhesion molecule 5
10481	MIMAT0016876,MIMAT0016865,MIMAT0015072,MIMAT0000763	0.963759	HOXB13	PSGD	GO:0043565|GO:0040008|GO:0009611|GO:0008544|GO:0007275|GO:0006355|GO:0005634|GO:0003700	homeobox B13	Hs.66731
10482	MIMAT0016876,MIMAT0000443,MIMAT0006764,MIMAT0000510,MIMAT0015072,MIMAT0004748,MIMAT0002174,MIMAT0004812,MIMAT0000419,MIMAT0004806,MIMAT0000423,MIMAT0005792,MIMAT0000435,MIMAT0005793	0.0152942	NXF1	DKFZp667O0311|MEX67|TAP	GO:0051028|GO:0042405|GO:0016973|GO:0006810|GO:0006405|GO:0005737|GO:0005643|GO:0005634|GO:0005622|GO:0005515|GO:0005487|GO:0003729|GO:0000166	nuclear RNA export factor 1
10483	MIMAT0004812,MIMAT0005584,MIMAT0000418,MIMAT0000416,MIMAT0004806,MIMAT0000425	0.504443	SEC23B		GO:0030127|GO:0016192|GO:0016020|GO:0008270|GO:0006888|GO:0006886|GO:0005794|GO:0005783|GO:0005515	Sec23 homolog B (S. cerevisiae)	Hs.369373
10484	MIMAT0000450,MIMAT0000244,MIMAT0004614,MIMAT0000087,MIMAT0000681,MIMAT0004812,MIMAT0000692,MIMAT0000418,MIMAT0005580,MIMAT0005921,MIMAT0004806,MIMAT0000728,MIMAT0018099	0.235813	SEC23A	CLSD|MGC26267	GO:0048471|GO:0030868|GO:0030127|GO:0016192|GO:0016044|GO:0016020|GO:0008270|GO:0006888|GO:0006886|GO:0005829|GO:0005794|GO:0005783|GO:0005515|GO:0000139	Sec23 homolog A (S. cerevisiae)	Hs.272927
10485	MIMAT0000085,MIMAT0000435	0.495069	C1orf61	CROC4|FLJ38303	GO:0005634	chromosome 1 open reading frame 61	Hs.380027
10486	MIMAT0000710,MIMAT0004748,MIMAT0000461,MIMAT0000770,MIMAT0002820,MIMAT0000085,MIMAT0000419,MIMAT0000427	0.615432	CAP2		GO:0007190|GO:0007165|GO:0007163|GO:0007010|GO:0005886|GO:0005488|GO:0003779	CAP, adenylate cyclase-associated protein, 2 (yeast)	Hs.132902
10487	MIMAT0006764,MIMAT0000510,MIMAT0000066,MIMAT0000064,MIMAT0000063,MIMAT0016926,MIMAT0000770,MIMAT0000416,MIMAT0000414,MIMAT0002876,MIMAT0000427,MIMAT0018099,MIMAT0005792,MIMAT0005793	0.0839592	CAP1	CAP|CAP1-PEN	GO:0007190|GO:0007165|GO:0007163|GO:0007010|GO:0005886|GO:0005488|GO:0003779	CAP, adenylate cyclase-associated protein 1 (yeast)	Hs.370581
10488	MIMAT0002174,MIMAT0000423,MIMAT0000443,MIMAT0018105	0.415312	CREB3	LUMAN|LZIP|MGC15333|MGC19782	GO:0046983|GO:0043565|GO:0016021|GO:0016020|GO:0006935|GO:0006355|GO:0005789|GO:0005783|GO:0005634|GO:0003700	cAMP responsive element binding protein 3
10489	MIMAT0016876,MIMAT0016865,MIMAT0000414,MIMAT0000066,MIMAT0000064,MIMAT0000063	0.217641	LRRC41	MGC126571|MGC126573|MUF1|PP7759|RP4-636H5.2	GO:0006512|GO:0005515	leucine rich repeat containing 41	Hs.144941
10490	MIMAT0000461,MIMAT0000418,MIMAT0002820	0.430472	VTI1B	VTI1|VTI1-LIKE|VTI1L|VTI2	GO:0016192|GO:0016021|GO:0016020|GO:0012505|GO:0008283|GO:0006944|GO:0006904|GO:0006886|GO:0005794|GO:0005515	vesicle transport through interaction with t-SNAREs homolog 1B (yeast)	Hs.226007
10491	MIMAT0004597,MIMAT0000265,MIMAT0018073,MIMAT0000250,MIMAT0002174,MIMAT0000416,MIMAT0005921	0.901356	CRTAP	CASP|LEPREL3	GO:0005578|GO:0005576	cartilage associated protein
10492	MIMAT0004597,MIMAT0000510,MIMAT0000244,MIMAT0000414,MIMAT0005921,MIMAT0000728,MIMAT0018105,MIMAT0000435,MIMAT0000437,MIMAT0006764,MIMAT0000451,MIMAT0000066,MIMAT0000064,MIMAT0000063,MIMAT0000087,MIMAT0000692,MIMAT0005865,MIMAT0005792,MIMAT0005793	0.120416	SYNCRIP	GRY-RBP|HNRPQ1|NSAP1|RP1-3J17.2|dJ3J17.2|hnRNP-Q|pp68	GO:0008380|GO:0008143|GO:0006397|GO:0005792|GO:0005783|GO:0005737|GO:0005681|GO:0005634|GO:0005515|GO:0003723|GO:0000166	synaptotagmin binding, cytoplasmic RNA interacting protein
10493	MIMAT0016876,MIMAT0004597,MIMAT0018073,MIMAT0004748,MIMAT0000244,MIMAT0000770,MIMAT0002820,MIMAT0000087,MIMAT0000692,MIMAT0002806,MIMAT0000427,MIMAT0000732	0.092905	VAT1	FLJ20230|VATI	GO:0055114|GO:0016491|GO:0016049|GO:0016021|GO:0008270|GO:0005634|GO:0005488|GO:0003677	vesicle amine transport protein 1 homolog (T. californica)
10495	MIMAT0000265,MIMAT0000254,MIMAT0000066,MIMAT0000064,MIMAT0000063,MIMAT0000244,MIMAT0000087,MIMAT0000692,MIMAT0002806,MIMAT0005580,MIMAT0000414,MIMAT0002876,MIMAT0000437	0.153779	ENOX2	APK1|COVA1|tNOX	GO:0055114|GO:0016491|GO:0015035|GO:0009897|GO:0007624|GO:0006810|GO:0005886|GO:0005829|GO:0005576|GO:0005507|GO:0003676|GO:0001558|GO:0000166	ecto-NOX disulfide-thiol exchanger 2	Hs.171458
10497	MIMAT0004597,MIMAT0004605,MIMAT0002174,MIMAT0002177,MIMAT0002819	0.894368	UNC13B	MGC133279|MGC133280|MUNC13|UNC13|Unc13h2|hmunc13	GO:0046872|GO:0045202|GO:0030054|GO:0019992|GO:0008270|GO:0007588|GO:0007242|GO:0006917|GO:0006887|GO:0005886|GO:0005794|GO:0005737|GO:0004872	unc-13 homolog B (C. elegans)
10498	MIMAT0000419,MIMAT0000763,MIMAT0000461,MIMAT0002820	0.750498	CARM1	PRMT4	GO:0016740|GO:0016571|GO:0016568|GO:0008469|GO:0008276|GO:0008152|GO:0006355|GO:0006350|GO:0005737|GO:0005634|GO:0005515|GO:0003713	coactivator-associated arginine methyltransferase 1	Hs.371416
10499	MIMAT0000451,MIMAT0018073,MIMAT0002174,MIMAT0002876,MIMAT0018105	0.975062	NCOA2	GRIP1|KAT13C|MGC138808|NCoA-2|TIF2	GO:0045944|GO:0035257|GO:0030518|GO:0030375|GO:0016564|GO:0007165|GO:0006355|GO:0005737|GO:0005634|GO:0005102|GO:0004871|GO:0003713|GO:0000122	nuclear receptor coactivator 2
105	MIMAT0016865,MIMAT0000707,MIMAT0005584,MIMAT0000425	0.993779	ADARB2	ADAR3|FLJ25034|FLJ36975|RED2|hRED2	GO:0046872|GO:0016787|GO:0008270|GO:0006397|GO:0006396|GO:0005634|GO:0005622|GO:0004000|GO:0003727|GO:0003725|GO:0003723	adenosine deaminase, RNA-specific, B2 (RED2 homolog rat)
1050	MIMAT0004552,MIMAT0000443,MIMAT0000418,MIMAT0000707,MIMAT0000450,MIMAT0004502,MIMAT0004748,MIMAT0000423,MIMAT0000427,MIMAT0000770	0.0853435	CEBPA	C/EBP-alpha|CEBP	GO:0046983|GO:0043565|GO:0030099|GO:0019221|GO:0008134|GO:0006366|GO:0006355|GO:0006350|GO:0006091|GO:0005634|GO:0003705	CCAAT/enhancer binding protein (C/EBP), alpha
10500	MIMAT0000082,MIMAT0005584,MIMAT0000450	0.782902	SEMA6C	SEMAY|m-SemaY|m-SemaY2	GO:0030154|GO:0016021|GO:0016020|GO:0007411|GO:0007399|GO:0007275|GO:0004872	sema domain, transmembrane domain (TM), and cytoplasmic domain, (semaphorin) 6C
10501	MIMAT0000087,MIMAT0000692,MIMAT0005584,MIMAT0004605,MIMAT0004748,MIMAT0000244	0.206431	SEMA6B	SEM-SEMA-Y|SEMA-VIB|SEMAN|semaZ	GO:0030154|GO:0016021|GO:0016020|GO:0007399|GO:0007275|GO:0004872	sema domain, transmembrane domain (TM), and cytoplasmic domain, (semaphorin) 6B
10505	MIMAT0000443,MIMAT0016865,MIMAT0000254,MIMAT0000066,MIMAT0000763,MIMAT0000064,MIMAT0000063,MIMAT0004748,MIMAT0000085,MIMAT0002174,MIMAT0002819,MIMAT0000414,MIMAT0000423,MIMAT0000437	0.0419113	SEMA4F	M-SEMA|PRO2353|SEMAM|SEMAW|m-Sema-M	GO:0030154|GO:0007411|GO:0007399|GO:0007275|GO:0007267|GO:0005887|GO:0005886|GO:0005783|GO:0005624|GO:0004872	sema domain, immunoglobulin domain (Ig), transmembrane domain (TM) and short cytoplasmic domain, (semaphorin) 4F	Hs.25887
10507	MIMAT0004597,MIMAT0000254,MIMAT0000763,MIMAT0016926,MIMAT0002174,MIMAT0004812,MIMAT0000419,MIMAT0004806,MIMAT0000423,MIMAT0018105,MIMAT0000732,MIMAT0016876,MIMAT0000443,MIMAT0004614,MIMAT0000082,MIMAT0000681,MIMAT0005584,MIMAT0005580	0.513832	SEMA4D	CD100|M-sema-G|SEMAJ|coll-4	GO:0050772|GO:0030154|GO:0016021|GO:0016020|GO:0007399|GO:0007275|GO:0007155|GO:0006955|GO:0006916|GO:0005102|GO:0004872	sema domain, immunoglobulin domain (Ig), transmembrane domain (TM) and short cytoplasmic domain, (semaphorin) 4D
10509	MIMAT0016876,MIMAT0000443,MIMAT0000085,MIMAT0000418,MIMAT0000423	0.8109	SEMA4B	KIAA1745|MGC131831|SEMAC|SemC	GO:0030154|GO:0016021|GO:0016020|GO:0007399|GO:0007275|GO:0004872	sema domain, immunoglobulin domain (Ig), transmembrane domain (TM) and short cytoplasmic domain, (semaphorin) 4B
10512	MIMAT0004597,MIMAT0006764,MIMAT0000510,MIMAT0004812,MIMAT0000418,MIMAT0004806,MIMAT0005865,MIMAT0005792,MIMAT0005793	0.857898	SEMA3C	SEMAE|SemE	GO:0042493|GO:0016020|GO:0007275|GO:0007169|GO:0006955|GO:0005576|GO:0004872	sema domain, immunoglobulin domain (Ig), short basic domain, secreted, (semaphorin) 3C	Hs.269109
10513	MIMAT0016876,MIMAT0000703,MIMAT0018073,MIMAT0015072,MIMAT0000250,MIMAT0004614,MIMAT0002174,MIMAT0004812,MIMAT0000419,MIMAT0000418,MIMAT0005921,MIMAT0004806,MIMAT0000728	0.534453	APPBP2	HS.84084|KIAA0228|PAT1	GO:0016020|GO:0006886|GO:0005875|GO:0005874|GO:0005856|GO:0005737|GO:0005634|GO:0005488|GO:0003777	amyloid beta precursor protein (cytoplasmic tail) binding protein 2	Hs.84084
10516	MIMAT0011777,MIMAT0000419,MIMAT0016926	0.948166	FBLN5	ARMD3|DANCE|EVEC|FIBL-5|FLJ90059|UP50	GO:0016020|GO:0007596|GO:0007160|GO:0007155|GO:0005625|GO:0005578|GO:0005576|GO:0005515|GO:0005509|GO:0005178|GO:0004888	fibulin 5	Hs.332708
10518	MIMAT0016865,MIMAT0000418,MIMAT0004605,MIMAT0005865	0.796676	CIB2	KIP2	GO:0005515|GO:0005509	calcium and integrin binding family member 2	Hs.129867
10520	MIMAT0006764,MIMAT0000510,MIMAT0015072,MIMAT0005792,MIMAT0005793	0.684167	ZNF211	C2H2-25|CH2H2-25|MGC131841|ZNF-25|ZNFC25	GO:0046872|GO:0008270|GO:0006355|GO:0006350|GO:0005634|GO:0005622|GO:0003700|GO:0003676	zinc finger protein 211
10521	MIMAT0000710,MIMAT0018073,MIMAT0000763,MIMAT0000250,MIMAT0000082,MIMAT0002819,MIMAT0002806,MIMAT0000416,MIMAT0003304,MIMAT0002876,MIMAT0000437	0.444994	DDX17	DKFZp761H2016|P72|RH70	GO:0016787|GO:0008186|GO:0008026|GO:0006396|GO:0005634|GO:0005524|GO:0003724|GO:0003723|GO:0000166	DEAD (Asp-Glu-Ala-Asp) box polypeptide 17
10522	MIMAT0000763,MIMAT0004748	0.599881	DEAF1	NUDR|SPN|ZMYND5	GO:0046872|GO:0009653|GO:0008270|GO:0007281|GO:0006366|GO:0006355|GO:0006350|GO:0005634|GO:0005576|GO:0005488|GO:0003677	deformed epidermal autoregulatory factor 1 (Drosophila)	Hs.243994
10523	MIMAT0000419,MIMAT0000707,MIMAT0000450,MIMAT0000425,MIMAT0004614	0.75333	CHERP	DAN16|SCAF6|SRA1	GO:0008150|GO:0007399|GO:0006396|GO:0005783|GO:0005737|GO:0005622|GO:0005575|GO:0003723|GO:0003676|GO:0003674	calcium homeostasis endoplasmic reticulum protein
10524	MIMAT0000450	0.975009	HTATIP	ESA1|HTATIP1|KAT5|PLIP|TIP|TIP60|cPLA2	GO:0050681|GO:0046872|GO:0045893|GO:0035267|GO:0030521|GO:0016740|GO:0016573|GO:0016568|GO:0008415|GO:0008270|GO:0006366|GO:0006350|GO:0006333|GO:0006302|GO:0005737|GO:0005634|GO:0005515|GO:0004402|GO:0003713|GO:0003682|GO:0001558|GO:0000785	HIV-1 Tat interacting protein, 60kDa
10525	MIMAT0004597,MIMAT0000763,MIMAT0002819,MIMAT0000419,MIMAT0002806,MIMAT0003304,MIMAT0000435	0.628511	HYOU1	DKFZp686N08236|FLJ94899|FLJ97572|HSP12A|ORP150	GO:0005788|GO:0005783|GO:0005524|GO:0005515|GO:0001666|GO:0000166	hypoxia up-regulated 1	Hs.277704
10526	MIMAT0016876,MIMAT0004597,MIMAT0000265,MIMAT0000451,MIMAT0015072,MIMAT0000254,MIMAT0004614,MIMAT0000770,MIMAT0000419,MIMAT0000418,MIMAT0000427,MIMAT0018099	0.487029	IPO8	FLJ26580|RANBP8	GO:0008565|GO:0008536|GO:0007165|GO:0006886|GO:0005737|GO:0005643|GO:0005634|GO:0005488|GO:0000059	importin 8
10527	MIMAT0006764,MIMAT0000265,MIMAT0016865,MIMAT0000703,MIMAT0000510,MIMAT0000066,MIMAT0000064,MIMAT0000063,MIMAT0000461,MIMAT0002820,MIMAT0000082,MIMAT0002177,MIMAT0005584,MIMAT0005580,MIMAT0000414,MIMAT0005792,MIMAT0005793,MIMAT0000437	0.0824506	IPO7	FLJ14581|MGC138673|RANBP7	GO:0042393|GO:0008565|GO:0008536|GO:0007165|GO:0006886|GO:0005737|GO:0005643|GO:0005634|GO:0005625|GO:0005215|GO:0005083|GO:0000059	importin 7
10529	MIMAT0016876,MIMAT0011777,MIMAT0006764,MIMAT0000510,MIMAT0018073,MIMAT0000461,MIMAT0000770,MIMAT0002820,MIMAT0000681,MIMAT0002174,MIMAT0000427,MIMAT0005792,MIMAT0005793	0.324114	NEBL	LNEBL|MGC119746|MGC119747|bA56H7.1	GO:0046872|GO:0030832|GO:0008307|GO:0008270|GO:0003779	nebulette	Hs.5025
10531	MIMAT0000066,MIMAT0004702,MIMAT0000064,MIMAT0000063,MIMAT0000414	0.0748427	PITRM1	KIAA1104|MGC138192|MGC141929|MP1|hMP1	GO:0046872|GO:0008270|GO:0008047|GO:0006508|GO:0005759|GO:0005739|GO:0004222	pitrilysin metallopeptidase 1
10533	MIMAT0006764,MIMAT0000265,MIMAT0000510,MIMAT0000450,MIMAT0004748,MIMAT0016926,MIMAT0002819,MIMAT0005921,MIMAT0000728,MIMAT0005792,MIMAT0005793	0.25211	ATG7	APG7-LIKE|APG7L|DKFZp434N0735|GSA7	GO:0031401|GO:0015031|GO:0008152|GO:0006944|GO:0006914|GO:0006512|GO:0006497|GO:0005737|GO:0005515|GO:0004839|GO:0003824	ATG7 autophagy related 7 homolog (S. cerevisiae)	Hs.38032
10536	MIMAT0000085,MIMAT0000451,MIMAT0000707,MIMAT0000450	0.271058	LEPREL2	GRCB|HSU47926|P3H3	GO:0055114|GO:0046872|GO:0031418|GO:0019797|GO:0019538|GO:0016706|GO:0016702|GO:0016491|GO:0005783|GO:0005506	leprecan-like 2
10538	MIMAT0005580	0.701191	BATF	B-ATF|BATF1|SFA-2	GO:0046983|GO:0043565|GO:0006355|GO:0006350|GO:0005634|GO:0003702|GO:0003700	basic leucine zipper transcription factor, ATF-like
10539	MIMAT0000451,MIMAT0005580,MIMAT0000707,MIMAT0000763,MIMAT0018099	0.513301	GLRX3	FLJ11864|GLRX4|GRX3|GRX4|PICOT|TXNL2|TXNL3|bA500G10.4	GO:0045454|GO:0015035|GO:0009055|GO:0005737|GO:0005515	glutaredoxin 3	Hs.42644
1054	MIMAT0016876,MIMAT0006764,MIMAT0000510,MIMAT0018073,MIMAT0004614,MIMAT0004764,MIMAT0005584,MIMAT0002806,MIMAT0002876,MIMAT0000425,MIMAT0005792,MIMAT0005793	0.541212	CEBPG	GPE1BP|IG/EBP-1	GO:0051091|GO:0046982|GO:0045739|GO:0045078|GO:0043565|GO:0043433|GO:0043353|GO:0042267|GO:0030183|GO:0008134|GO:0006955|GO:0006357|GO:0006350|GO:0005634|GO:0003700|GO:0001889	CCAAT/enhancer binding protein (C/EBP), gamma	Hs.429666
10540	MIMAT0015072,MIMAT0016865,MIMAT0000451	0.430472	DCTN2	DCTN50|DYNAMITIN|RBP50	GO:0030426|GO:0030286|GO:0016020|GO:0008283|GO:0007067|GO:0007017|GO:0005874|GO:0005869|GO:0005856|GO:0005813|GO:0005737|GO:0005515|GO:0003774|GO:0000776	dynactin 2 (p50)	Hs.289123
10541	MIMAT0004812,MIMAT0000416,MIMAT0004806	0.878671	ANP32B	APRIL|PHAPI2|SSP29	GO:0005634|GO:0005515	acidic (leucine-rich) nuclear phosphoprotein 32 family, member B
10542	MIMAT0000437	0.95483	HBXIP	MGC71071|XIP	GO:0043154|GO:0019079|GO:0009615|GO:0006916|GO:0005829|GO:0005737|GO:0005515	hepatitis B virus x interacting protein	Hs.439815
10544	MIMAT0000085,MIMAT0000265,MIMAT0000703,MIMAT0000419,MIMAT0000450,MIMAT0004748,MIMAT0005865	0.297673	PROCR	CCCA|CCD41|CD201|EPCR|MGC23024|bA42O4.2	GO:0019882|GO:0016020|GO:0007596|GO:0006955|GO:0005887|GO:0005813|GO:0004872	protein C receptor, endothelial (EPCR)
10548	MIMAT0000710,MIMAT0004812,MIMAT0004806,MIMAT0015072	0.708273	TM9SF1	HMP70|MP70	GO:0016021|GO:0016020	transmembrane 9 superfamily member 1	Hs.91586
10550	MIMAT0000265,MIMAT0000461,MIMAT0002820,MIMAT0005584,MIMAT0000732,MIMAT0000437	0.860849	ARL6IP5	DERP11|GTRAP3-18|HSPC127|JWA|PRAF3|addicsin|hp22|jmx	GO:0016021|GO:0016020|GO:0015813|GO:0005789|GO:0005783|GO:0005737|GO:0005515	ADP-ribosylation-like factor 6 interacting protein 5
10551	MIMAT0000082,MIMAT0005584	0.759556	AGR2	AG2|GOB-4|HAG-2|XAG-2	GO:0005576	anterior gradient homolog 2 (Xenopus laevis)
10552	MIMAT0000416,MIMAT0000254,MIMAT0000427,MIMAT0000770	0.49388	ARPC1A	Arc40|SOP2Hs|SOP2L	GO:0030036|GO:0015629|GO:0005737|GO:0005515|GO:0003779	actin related protein 2/3 complex, subunit 1A, 41kDa	Hs.124126
10553	MIMAT0000443,MIMAT0000265,MIMAT0000703,MIMAT0000763,MIMAT0000082,MIMAT0000681,MIMAT0002174,MIMAT0000418,MIMAT0000416,MIMAT0002876,MIMAT0000423,MIMAT0000425	0.0360369	HTATIP2	CC3|FLJ26963|TIP30	GO:0055114|GO:0051170|GO:0045786|GO:0045765|GO:0042981|GO:0030154|GO:0016491|GO:0007275|GO:0006917|GO:0006916|GO:0006357|GO:0005737|GO:0005635|GO:0005634|GO:0005515|GO:0003713|GO:0003702	HIV-1 Tat interactive protein 2, 30kDa	Hs.90753
10554	MIMAT0002819,MIMAT0000416,MIMAT0000450,MIMAT0016926	0.874589	AGPAT1	1-AGPAT1|G15|LPAAT-alpha|LPAATA|MGC4007|MGC5423	GO:0050785|GO:0046027|GO:0016740|GO:0016021|GO:0016020|GO:0008654|GO:0008415|GO:0008152|GO:0007420|GO:0007399|GO:0006654|GO:0005829|GO:0005783|GO:0003841	1-acylglycerol-3-phosphate O-acyltransferase 1 (lysophosphatidic acid acyltransferase, alpha)	Hs.409230
10555	MIMAT0000451	0.968779	AGPAT2	1-AGPAT2|BSCL|BSCL1|LPAAB|LPAAT-beta	GO:0046027|GO:0016740|GO:0016021|GO:0016020|GO:0008654|GO:0008415|GO:0008152|GO:0006654|GO:0005829|GO:0005783|GO:0003841	1-acylglycerol-3-phosphate O-acyltransferase 2 (lysophosphatidic acid acyltransferase, beta)	Hs.320151
10556	MIMAT0000510,MIMAT0015072,MIMAT0000250,MIMAT0004812,MIMAT0000418,MIMAT0004806,MIMAT0018105,MIMAT0000435,MIMAT0006764,MIMAT0000451,MIMAT0000707,MIMAT0000450,MIMAT0004605,MIMAT0000461,MIMAT0002820,MIMAT0000082,MIMAT0000681,MIMAT0002819,MIMAT0005580,MIMAT0004702,MIMAT0005792,MIMAT0005793	0.130316	RPP30	FLJ38491|TSG15	GO:0016787|GO:0008033|GO:0005655|GO:0005634|GO:0005515|GO:0004540|GO:0004526|GO:0003824	ribonuclease P/MRP 30kDa subunit	Hs.139120
10558	MIMAT0004597,MIMAT0000451,MIMAT0016926,MIMAT0000461,MIMAT0000770,MIMAT0002820,MIMAT0000418,MIMAT0002806,MIMAT0000427,MIMAT0000437	0.749462	SPTLC1	HSAN|HSAN1|HSN1|LBC1|LCB1|MGC14645|SPT1|SPTI	GO:0030170|GO:0016769|GO:0016740|GO:0016021|GO:0016020|GO:0009058|GO:0008415|GO:0006665|GO:0005789|GO:0005783|GO:0005515|GO:0004758|GO:0003824	serine palmitoyltransferase, long chain base subunit 1	Hs.90458
10559	MIMAT0018105	0.998236	SLC35A1	CMPST|CST|hCST|inactive	GO:0016021|GO:0016020|GO:0015782|GO:0015780|GO:0008643|GO:0006464|GO:0005975|GO:0005887|GO:0005794|GO:0005456|GO:0005351|GO:0005338|GO:0000139	solute carrier family 35 (CMP-sialic acid transporter), member A1	Hs.423163
10560	MIMAT0004597,MIMAT0000265,MIMAT0018073,MIMAT0000450,MIMAT0004605,MIMAT0000082,MIMAT0005865	0.778672	SLC19A2	TC1|THT1|THTR1|TRMA	GO:0042723|GO:0016021|GO:0016020|GO:0015888|GO:0015234|GO:0008518|GO:0008517|GO:0007605|GO:0007186|GO:0006810|GO:0005542|GO:0001584	solute carrier family 19 (thiamine transporter), member 2	Hs.30246
10561	MIMAT0000427,MIMAT0000265,MIMAT0000419,MIMAT0000418,MIMAT0000770	0.0270048	IFI44	MTAP44|p44	GO:0009615	interferon-induced protein 44	Hs.82316
10562	MIMAT0000066,MIMAT0000064,MIMAT0000063,MIMAT0004748,MIMAT0000770,MIMAT0000085,MIMAT0004764,MIMAT0002177,MIMAT0000414,MIMAT0003304,MIMAT0004502,MIMAT0000427,MIMAT0018099	0.0418172	OLFM4	GC1|GW112|KIAA4294|OlfD|bA209J19.1	GO:0016020|GO:0007155|GO:0005576|GO:0005515	olfactomedin 4
10563	MIMAT0004764,MIMAT0002174,MIMAT0002177,MIMAT0000443,MIMAT0000423	0.615809	CXCL13	ANGIE|ANGIE2|BCA-1|BCA1|BLC|BLR1L|SCYB13	GO:0048535|GO:0008009|GO:0007267|GO:0007204|GO:0006955|GO:0006954|GO:0006935|GO:0005625|GO:0005615|GO:0005576	chemokine (C-X-C motif) ligand 13 (B-cell chemoattractant)	Hs.100431
10564	MIMAT0006764,MIMAT0000703,MIMAT0000510,MIMAT0015072,MIMAT0000763,MIMAT0000461,MIMAT0002820,MIMAT0004812,MIMAT0002819,MIMAT0000416,MIMAT0005580,MIMAT0004806,MIMAT0005792,MIMAT0000435,MIMAT0005793	0.200183	ARFGEF2	BIG2|FLJ23723|dJ1164I10.1	GO:0032012|GO:0017022|GO:0016020|GO:0007242|GO:0006887|GO:0005829|GO:0005622|GO:0005488|GO:0005086|GO:0000139	ADP-ribosylation factor guanine nucleotide-exchange factor 2 (brefeldin A-inhibited)	Hs.62578
10565	MIMAT0016876,MIMAT0011777,MIMAT0000707,MIMAT0000770,MIMAT0000082,MIMAT0000419,MIMAT0002806,MIMAT0003304,MIMAT0000425,MIMAT0000427,MIMAT0000437	0.322582	ARFGEF1	ARFGEP1|BIG1|D730028O18Rik|DKFZP434L057|P200	GO:0032012|GO:0017022|GO:0008060|GO:0006887|GO:0005622|GO:0005488|GO:0005086	ADP-ribosylation factor guanine nucleotide-exchange factor 1(brefeldin A-inhibited)
10566	MIMAT0004605	0.912615	AKAP3	AKAP110|FSP95|PRKA3|SOB1	GO:0051018|GO:0009434|GO:0008104|GO:0007340|GO:0007178|GO:0006928|GO:0001669	A kinase (PRKA) anchor protein 3	Hs.98397
10568	MIMAT0000443,MIMAT0000423	0.999302	SLC34A2	FLJ90534|NAPI-3B|NAPI-IIb|NPTIIb	GO:0031402|GO:0016324|GO:0016020|GO:0015321|GO:0015293|GO:0006817|GO:0006814|GO:0006811|GO:0006796|GO:0005887|GO:0005624	solute carrier family 34 (sodium phosphate), member 2
10569	MIMAT0006764,MIMAT0000510,MIMAT0018073,MIMAT0000254,MIMAT0004812,MIMAT0000419,MIMAT0004806,MIMAT0005792,MIMAT0000435,MIMAT0005793	0.488582	SLU7	9G8|MGC9280|hSlu7	GO:0046872|GO:0030628|GO:0030532|GO:0016607|GO:0008380|GO:0008270|GO:0006397|GO:0005737|GO:0005681|GO:0005634|GO:0003676|GO:0000389|GO:0000386|GO:0000380	SLU7 splicing factor homolog (S. cerevisiae)	Hs.435342
10570	MIMAT0006764,MIMAT0000418,MIMAT0000510,MIMAT0018073,MIMAT0000250,MIMAT0004748,MIMAT0005792,MIMAT0005793	0.0947105	DPYSL4	CRMP3|DRP-4|ULIP4	GO:0016810|GO:0007399|GO:0005737	dihydropyrimidinase-like 4	Hs.100058
10573	MIMAT0000085	0.805901	MRPL28	MAAT1|MGC8499|p15	GO:0045449|GO:0045182|GO:0006412|GO:0005840|GO:0005761|GO:0005739|GO:0005634|GO:0003735|GO:0003700	mitochondrial ribosomal protein L28
10574	MIMAT0018073	0.832002	CCT7	CCT-ETA|Ccth|MGC110985|Nip7-1|TCP-1-eta	GO:0051082|GO:0042802|GO:0006457|GO:0005832|GO:0005737|GO:0005524|GO:0000166	chaperonin containing TCP1, subunit 7 (eta)	Hs.368149
10575	MIMAT0000703,MIMAT0000451,MIMAT0005580	0.782902	CCT4	CCT-DELTA|Cctd|MGC126164|MGC126165|SRB	GO:0051082|GO:0042470|GO:0006457|GO:0005832|GO:0005737|GO:0005524|GO:0000166	chaperonin containing TCP1, subunit 4 (delta)	Hs.421509
10577	MIMAT0000461,MIMAT0002820	0.946639	NPC2	HE1|MGC1333|NP-C2	GO:0046836|GO:0042632|GO:0032367|GO:0019899|GO:0019747|GO:0015914|GO:0015485|GO:0005764|GO:0005576	Niemann-Pick disease, type C2	Hs.433222
10579	MIMAT0000443,MIMAT0006764,MIMAT0000510,MIMAT0000707,MIMAT0000423,MIMAT0000425,MIMAT0005792,MIMAT0005793	0.107624	TACC2	AZU-1|ECTACC	GO:0035257|GO:0005813|GO:0005737|GO:0005634|GO:0005515	transforming, acidic coiled-coil containing protein 2
1058	MIMAT0004597,MIMAT0000710,MIMAT0000265,MIMAT0000451,MIMAT0004502,MIMAT0018099	0.454142	CENPA	CENP-A	GO:0006334|GO:0005694|GO:0005634|GO:0003682|GO:0003677|GO:0000786|GO:0000777|GO:0000775	centromere protein A	Hs.1594
10580	MIMAT0000451,MIMAT0000450,MIMAT0002174,MIMAT0000732	0.992985	SORBS1	CAP|DKFZp451C066|DKFZp586P1422|FLAF2|FLJ12406|KIAA1296|R85FL|SH3D5|SH3P12|SORB1	GO:0048041|GO:0045121|GO:0043149|GO:0030054|GO:0015758|GO:0008286|GO:0006810|GO:0005924|GO:0005915|GO:0005886|GO:0005856|GO:0005737|GO:0005634|GO:0005158|GO:0003779|GO:0001725	sorbin and SH3 domain containing 1
10581	MIMAT0000681,MIMAT0000461,MIMAT0002820	0.296026	IFITM2	1-8D	GO:0016021|GO:0016020|GO:0009607|GO:0008150|GO:0006955|GO:0005575|GO:0005515|GO:0003674	interferon induced transmembrane protein 2 (1-8D)
10584	MIMAT0016876,MIMAT0002806,MIMAT0005580,MIMAT0004605	0.849754	COLEC10	CLL1|MGC118794|MGC118795	GO:0006817|GO:0005737|GO:0005576|GO:0005537|GO:0005529|GO:0005509|GO:0005488	collectin sub-family member 10 (C-type lectin)	Hs.176615
10585	MIMAT0000450	0.9638	POMT1	FLJ37239|LGMD2K|RT	GO:0016757|GO:0016740|GO:0016021|GO:0016020|GO:0007275|GO:0006493|GO:0005975|GO:0005789|GO:0005783|GO:0004169|GO:0000287|GO:0000030	protein-O-mannosyltransferase 1
10586	MIMAT0004812,MIMAT0000418,MIMAT0004806	0.953634	MAB21L2	FLJ31103	GO:0007399|GO:0007275|GO:0005634	mab-21-like 2 (C. elegans)
10587	MIMAT0000443,MIMAT0000423,MIMAT0002806	0.22027	TXNRD2	SELZ|TR|TR-BETA|TR3|TRXR2	GO:0055114|GO:0050661|GO:0050660|GO:0045454|GO:0016654|GO:0009055|GO:0008430|GO:0005739|GO:0005737|GO:0004791|GO:0000305	thioredoxin reductase 2	Hs.443430
10588	MIMAT0018073,MIMAT0015072,MIMAT0000419,MIMAT0000418,MIMAT0004502	0.947073	MTHFS	FLJ30410|HsT19268	GO:0030272|GO:0016874|GO:0015942|GO:0009396|GO:0005829|GO:0005737|GO:0005542|GO:0005524|GO:0000287	5,10-methenyltetrahydrofolate synthetase (5-formyltetrahydrofolate cyclo-ligase)
10589	MIMAT0000265,MIMAT0018073	0.375047	DRAP1	NC2-alpha	GO:0043565|GO:0006355|GO:0006350|GO:0005634|GO:0005622|GO:0003714|GO:0003700|GO:0000122	DR1-associated protein 1 (negative cofactor 2 alpha)	Hs.381222///Hs.356742
1059	MIMAT0002174,MIMAT0000450	0.973286	CENPB		GO:0045449|GO:0005694|GO:0005634|GO:0003696|GO:0003682|GO:0003677|GO:0000775	centromere protein B, 80kDa
10590	MIMAT0003304	0.947667	SCGN	CALBL|DJ501N12.8|SECRET|SEGN|setagin	GO:0031410|GO:0016020|GO:0008150|GO:0005737|GO:0005576|GO:0005509	secretagogin, EF-hand calcium binding protein	Hs.116428
10591	MIMAT0004502,MIMAT0018073	0.472169	C6orf108	RCL|RP3-330M21.3|dJ330M21.3	GO:0008283|GO:0005634	chromosome 6 open reading frame 108	Hs.109752
10592	MIMAT0000443,MIMAT0000265,MIMAT0000703,MIMAT0000451,MIMAT0000770,MIMAT0000423,MIMAT0000427,MIMAT0000435,MIMAT0000437	0.740643	SMC2	CAP-E|CAPE|FLJ10093|SMC2L1|hCAP-E	GO:0051301|GO:0051276|GO:0046982|GO:0007076|GO:0007067|GO:0007049|GO:0005737|GO:0005694|GO:0005634|GO:0005524|GO:0005515|GO:0000796|GO:0000228|GO:0000166	structural maintenance of chromosomes 2	Hs.119023
10594	MIMAT0002876,MIMAT0004748	0.375047	PRPF8	HPRP8|PRP8|PRPC8|RP13	GO:0050896|GO:0031202|GO:0016607|GO:0008380|GO:0007601|GO:0005682|GO:0005681|GO:0005634|GO:0005515|GO:0003723|GO:0000398	PRP8 pre-mRNA processing factor 8 homolog (S. cerevisiae)	Hs.181368
10595	MIMAT0016876,MIMAT0002174,MIMAT0000451,MIMAT0000450,MIMAT0004748	0.486071	ERN2	IRE1b	GO:0016891|GO:0016787|GO:0016740|GO:0016481|GO:0016075|GO:0016021|GO:0016020|GO:0007050|GO:0006950|GO:0006917|GO:0006915|GO:0006468|GO:0006397|GO:0006355|GO:0005789|GO:0005783|GO:0005524|GO:0004674|GO:0004519|GO:0000287|GO:0000166	endoplasmic reticulum to nucleus signaling 2
10598	MIMAT0000763,MIMAT0004748,MIMAT0000732	0.430472	AHSA1	AHA1|C14orf3|p38	GO:0051087|GO:0030189|GO:0006950|GO:0006457|GO:0005783|GO:0005737|GO:0001671	AHA1, activator of heat shock 90kDa protein ATPase homolog 1 (yeast)	Hs.204041
10599	MIMAT0000416,MIMAT0018073,MIMAT0000250	0.715849	SLCO1B1	LST-1|MGC133282|OATP-C|OATP1B1|OATP2|SLC21A6	GO:0016323|GO:0016020|GO:0015711|GO:0015347|GO:0006811|GO:0005887|GO:0005624|GO:0005215	solute carrier organic anion transporter family, member 1B1
1060	MIMAT0000250,MIMAT0000418	0.703427	CENPC1	CENP-C|CENPC|MIF2|hcp-4	GO:0005694|GO:0005634|GO:0005515|GO:0003677|GO:0000777	centromere protein C 1
10600	MIMAT0000265,MIMAT0016926	0.890268	USP16	UBP-M	GO:0046872|GO:0008270|GO:0008234|GO:0007049|GO:0006512|GO:0006511|GO:0005737|GO:0004221|GO:0004197	ubiquitin specific peptidase 16	Hs.99819
10602	MIMAT0000710,MIMAT0004605,MIMAT0000085,MIMAT0004764,MIMAT0000732	0.922862	CDC42EP3	BORG2|CEP3|FLJ46903|UB1	GO:0016020|GO:0015629|GO:0012505|GO:0008360|GO:0007165|GO:0005737|GO:0005519|GO:0005515	CDC42 effector protein (Rho GTPase binding) 3	Hs.369574
10605	MIMAT0004597,MIMAT0000707,MIMAT0004605,MIMAT0016926,MIMAT0018105	0.87443	PAIP1	MGC12360	GO:0048255|GO:0016070|GO:0008494|GO:0006417|GO:0006413|GO:0005737|GO:0005515|GO:0003723	poly(A) binding protein interacting protein 1
10606	MIMAT0011777,MIMAT0006764,MIMAT0000265,MIMAT0000510,MIMAT0000254,MIMAT0016926,MIMAT0004764,MIMAT0004812,MIMAT0002806,MIMAT0004806,MIMAT0018105,MIMAT0018099,MIMAT0000732,MIMAT0005792,MIMAT0005793	0.0813424	PAICS	ADE2|ADE2H1|AIRC|DKFZp781N1372|MGC1343|MGC5024|PAIS	GO:0042802|GO:0016874|GO:0016829|GO:0009320|GO:0009113|GO:0006189|GO:0006164|GO:0005524|GO:0004639|GO:0004638	phosphoribosylaminoimidazole carboxylase, phosphoribosylaminoimidazole succinocarboxamide synthetase
10608	MIMAT0000416,MIMAT0005580,MIMAT0018105	0.910996	MXD4	MAD4|MST149|MSTP149	GO:0045449|GO:0030528|GO:0016481|GO:0008285|GO:0006355|GO:0005634|GO:0005515|GO:0003714|GO:0003677|GO:0000122	MAX dimerization protein 4
10609	MIMAT0016876,MIMAT0000085,MIMAT0000451,MIMAT0005580,MIMAT0000435	0.67334	SC65	NOL55	GO:0007130|GO:0005730|GO:0005634|GO:0000795	synaptonemal complex protein SC65	Hs.446459
10610	MIMAT0000265,MIMAT0000451,MIMAT0005580,MIMAT0005921,MIMAT0000450,MIMAT0015072,MIMAT0000763,MIMAT0018099,MIMAT0000732,MIMAT0000435	0.101236	ST6GALNAC2	SAITL1|SIAT7|SIAT7B|SIATL1|ST6GalNAII|STHM	GO:0030173|GO:0016021|GO:0016020|GO:0008373|GO:0006486|GO:0005794|GO:0000139	ST6 (alpha-N-acetyl-neuraminyl-2,3-beta-galactosyl-1,3)-N-acetylgalactosaminide alpha-2,6-sialyltransferase 2
10611	MIMAT0000265,MIMAT0000510,MIMAT0015072,MIMAT0004812,MIMAT0000418,MIMAT0005921,MIMAT0004806,MIMAT0000732,MIMAT0006764,MIMAT0004748,MIMAT0000461,MIMAT0002820,MIMAT0005584,MIMAT0004502,MIMAT0018099,MIMAT0005792,MIMAT0005793	0.495311	PDLIM5	ENH|ENH1|L9|LIM	GO:0046872|GO:0042805|GO:0015629|GO:0008270|GO:0005829|GO:0005624|GO:0005515|GO:0005080|GO:0003779	PDZ and LIM domain 5
10612	MIMAT0004597,MIMAT0002174,MIMAT0018073	0.703285	TRIM3	BERP|FLJ16135|HAC1|RNF22|RNF97	GO:0046872|GO:0008270|GO:0008022|GO:0007399|GO:0005737|GO:0005622|GO:0005515	tripartite motif-containing 3
10613	MIMAT0000450,MIMAT0016926,MIMAT0000244,MIMAT0000082,MIMAT0000087,MIMAT0004764,MIMAT0000692,MIMAT0018099,MIMAT0000437	0.837318	ERLIN1	C10orf69|Erlin-1|KE04|KEO4|SPFH1	GO:0016021|GO:0016020|GO:0005789|GO:0005783	ER lipid raft associated 1	Hs.150087
10614	MIMAT0016865,MIMAT0000451,MIMAT0000763,MIMAT0016926,MIMAT0000418,MIMAT0005580,MIMAT0018105	0.826087	HEXIM1	CLP1|EDG1|FLJ13562|HIS1|MAQ1	GO:0045736|GO:0017069|GO:0016564|GO:0006355|GO:0006350|GO:0005737|GO:0005634|GO:0005515|GO:0004861|GO:0000122	hexamethylene bis-acetamide inducible 1	Hs.15299
10615	MIMAT0016926,MIMAT0000450	0.3239	SPAG5	DEEPEST|MAP126|hMAP126	GO:0051301|GO:0048015|GO:0007067|GO:0007051|GO:0007049|GO:0005876|GO:0005737|GO:0000777	sperm associated antigen 5
10616	MIMAT0004552,MIMAT0011777,MIMAT0000443,MIMAT0006764,MIMAT0000510,MIMAT0000450,MIMAT0000423,MIMAT0005792,MIMAT0005793	0.0293883	RBCK1	C20orf18|HOIL1|RBCK2|RNF54|UBCE7IP3|XAP3|XAP4|ZRANB4	GO:0046872|GO:0008270|GO:0006512|GO:0006464|GO:0005622|GO:0005515	RanBP-type and C3HC4-type zinc finger containing 1	Hs.247280
10617	MIMAT0004597,MIMAT0016865,MIMAT0000763,MIMAT0000250,MIMAT0000681,MIMAT0002806	0.971983	STAMBP	AMSH|MGC126516|MGC126518	GO:0046872|GO:0016020|GO:0008284|GO:0008270|GO:0008237|GO:0007259|GO:0006916|GO:0006512|GO:0005737|GO:0005634|GO:0005515|GO:0004221	STAM binding protein
10618	MIMAT0000443,MIMAT0006764,MIMAT0016865,MIMAT0000703,MIMAT0000451,MIMAT0000510,MIMAT0000254,MIMAT0004605,MIMAT0000763,MIMAT0004748,MIMAT0002177,MIMAT0002819,MIMAT0000419,MIMAT0002806,MIMAT0003304,MIMAT0005865,MIMAT0000423,MIMAT0005792,MIMAT0005793	0.00301532	TGOLN2	MGC14722|TGN38|TGN46|TGN48|TGN51|TTGN2	GO:0030133|GO:0016021|GO:0005886|GO:0005802|GO:0005794	trans-golgi network protein 2
1062	MIMAT0004597,MIMAT0004812,MIMAT0000265,MIMAT0004806,MIMAT0015072	0.359521	CENPE	KIF10	GO:0051382|GO:0051301|GO:0043515|GO:0007080|GO:0007079|GO:0007049|GO:0007018|GO:0005875|GO:0005874|GO:0005819|GO:0005634|GO:0005524|GO:0005515|GO:0003777|GO:0000940|GO:0000775|GO:0000166|GO:0000089	centromere protein E, 312kDa	Hs.75573
10620	MIMAT0016876,MIMAT0000443,MIMAT0000265,MIMAT0016865,MIMAT0015072,MIMAT0000066,MIMAT0000064,MIMAT0000063,MIMAT0002819,MIMAT0000418,MIMAT0000414,MIMAT0005865,MIMAT0000423,MIMAT0000435	0.0839592	ARID3B	BDP|DRIL2	GO:0008150|GO:0006355|GO:0006350|GO:0005634|GO:0005622|GO:0003677	AT rich interactive domain 3B (BRIGHT-like)
10621	MIMAT0000265,MIMAT0018073,MIMAT0000461,MIMAT0004614,MIMAT0002820,MIMAT0002819,MIMAT0005584,MIMAT0000418,MIMAT0004702	0.463437	POLR3F	MGC13517|RPC39|RPC6	GO:0006359|GO:0006350|GO:0005666|GO:0005634|GO:0005515|GO:0003899|GO:0003677	polymerase (RNA) III (DNA directed) polypeptide F, 39 kDa
10622	MIMAT0016876,MIMAT0000703,MIMAT0016926,MIMAT0000244,MIMAT0000082,MIMAT0000087,MIMAT0000692,MIMAT0000419,MIMAT0000418,MIMAT0000416,MIMAT0000728	0.783936	POLR3G	RPC32|RPC7	GO:0006359|GO:0006350|GO:0005666|GO:0005634|GO:0003899	polymerase (RNA) III (DNA directed) polypeptide G (32kD)	Hs.282387
10625	MIMAT0000461,MIMAT0004614,MIMAT0002820,MIMAT0004812,MIMAT0004806,MIMAT0000437	0.92865	IVNS1ABP	DKFZp686K06216|FLARA3|FLJ10069|FLJ10411|FLJ10962|FLJ35593|FLJ36593|HSPC068|KIAA0850|ND1|NS-1|NS1-BP|NS1BP	GO:0009615|GO:0008380|GO:0006383|GO:0005856|GO:0005737|GO:0005681|GO:0005667|GO:0005634|GO:0005515	influenza virus NS1A binding protein
10626	MIMAT0000681,MIMAT0016865,MIMAT0018099	0.919931	TRIM16	EBBP	GO:0046872|GO:0008270|GO:0005737|GO:0005622	tripartite motif-containing 16	Hs.123534
10627	MIMAT0004597,MIMAT0006764,MIMAT0005792,MIMAT0000510,MIMAT0005793,MIMAT0000437	0.0387444	MRCL3	MLCB|MRLC3	GO:0016459|GO:0005515|GO:0005509|GO:0003774	myosin regulatory light chain MRCL3	Hs.190086
10628	MIMAT0006764,MIMAT0000265,MIMAT0000510,MIMAT0000450,MIMAT0004748,MIMAT0000461,MIMAT0002820,MIMAT0005921,MIMAT0000425,MIMAT0005792,MIMAT0005793	0.416376	TXNIP	EST01027|HHCPA78|THIF|VDUP1	GO:0030216|GO:0007049|GO:0006355|GO:0006350|GO:0005737|GO:0005515	thioredoxin interacting protein
1063	MIMAT0000085,MIMAT0002177	0.989317	CENPF	CENF|PRO1779|hcp-1	GO:0051382|GO:0051310|GO:0051301|GO:0046982|GO:0045502|GO:0042803|GO:0042493|GO:0016481|GO:0016363|GO:0016202|GO:0008283|GO:0008134|GO:0008022|GO:0007094|GO:0007067|GO:0005737|GO:0005694|GO:0005635|GO:0005634|GO:0003682|GO:0000940|GO:0000922|GO:0000785|GO:0000776|GO:0000085	centromere protein F, 350/400ka (mitosin)
10630	MIMAT0016865,MIMAT0000451,MIMAT0000707,MIMAT0000450,MIMAT0004748,MIMAT0016926,MIMAT0000681,MIMAT0002174,MIMAT0000419,MIMAT0000732	0.448916	PDPN	AGGRUS|GP36|GP40|Gp38|HT1A-1|OTS8|PA2.26|T1A|T1A-2	GO:0051272|GO:0030324|GO:0030175|GO:0030027|GO:0016021|GO:0015884|GO:0015250|GO:0015171|GO:0008517|GO:0008360|GO:0007275|GO:0006865|GO:0006833|GO:0005887|GO:0005886|GO:0001946|GO:0001726|GO:0000902	podoplanin
10631	MIMAT0004597	0.991876	POSTN	MGC119510|MGC119511|OSF-2|PDLPOSTN|PN|RP11-412K4.1|periostin	GO:0008201|GO:0007155|GO:0005578|GO:0005576|GO:0005515|GO:0001501	periostin, osteoblast specific factor	Hs.136348
10632	MIMAT0004764,MIMAT0006764,MIMAT0000418,MIMAT0000510,MIMAT0000254,MIMAT0004614,MIMAT0018099,MIMAT0005792,MIMAT0005793	0.127397	ATP5L	ATP5JG	GO:0046961|GO:0046933|GO:0046872|GO:0045263|GO:0016887|GO:0016469|GO:0016020|GO:0015992|GO:0015986|GO:0006811|GO:0005753|GO:0005739|GO:0005515	ATP synthase, H+ transporting, mitochondrial F0 complex, subunit G
10633	MIMAT0000443,MIMAT0000265,MIMAT0000423,MIMAT0018105,MIMAT0000437	0.430336	RASL10A	RRP22	GO:0007264|GO:0005886|GO:0005622|GO:0005525|GO:0003924|GO:0000166	RAS-like, family 10, member A	Hs.73088
10634	MIMAT0000416,MIMAT0005580	0.861736	GAS2L1	GAR22|MGC17243	GO:0007050|GO:0005856|GO:0005737	growth arrest-specific 2 like 1	Hs.322852
10635	MIMAT0004597,MIMAT0006764,MIMAT0000451,MIMAT0000510,MIMAT0002177,MIMAT0004812,MIMAT0000418,MIMAT0004806,MIMAT0005792,MIMAT0005793	0.151669	RAD51AP1	PIR51	GO:0006281|GO:0005634|GO:0005515|GO:0003723|GO:0003697|GO:0003690|GO:0003677|GO:0000724	RAD51 associated protein 1
10636	MIMAT0016876,MIMAT0003304,MIMAT0000732	0.73977	RGS14		GO:0016020|GO:0009968|GO:0008277|GO:0005096|GO:0005057	regulator of G-protein signaling 14	Hs.9347
10637	MIMAT0016876,MIMAT0000087,MIMAT0000692,MIMAT0000414,MIMAT0000066,MIMAT0000064,MIMAT0000063,MIMAT0000425,MIMAT0000244	0.171774	LEFTY1	LEFTB|LEFTYB	GO:0016049|GO:0008083|GO:0007275|GO:0007179|GO:0005615|GO:0005576|GO:0005160|GO:0005125	left-right determination factor 1
10638	MIMAT0015072,MIMAT0000763,MIMAT0005792,MIMAT0000510,MIMAT0005793,MIMAT0006764	0.00249847	SPHAR	MGC88280|RP4-803J11.4	GO:0006260	S-phase response (cyclin-related)	Hs.296169
10640	MIMAT0000265,MIMAT0015072,MIMAT0000763,MIMAT0016926,MIMAT0002177,MIMAT0000419,MIMAT0000418,MIMAT0000414,MIMAT0000728,MIMAT0000425,MIMAT0000437,MIMAT0011777,MIMAT0000066,MIMAT0000064,MIMAT0000063,MIMAT0004748,MIMAT0005584,MIMAT0004502	0.225294	EXOC5	DKFZp666H126|HSEC10|PRO1912|SEC10|SEC10L1|SEC10P	GO:0048278|GO:0015031|GO:0006892|GO:0006887|GO:0005737	exocyst complex component 5
10641	MIMAT0003304	0.507369	TUSC4	NPR2L|NPRL2	GO:0045786|GO:0005515	tumor suppressor candidate 4	Hs.437083
10642	MIMAT0000265,MIMAT0000066,MIMAT0000064,MIMAT0000063,MIMAT0000250,MIMAT0004748,MIMAT0002819,MIMAT0000414,MIMAT0018105,MIMAT0000732,MIMAT0000437	0.593632	IGF2BP1	CRD-BP|CRDBP|IMP-1|IMP1|VICKZ1|ZBP1	GO:0048027|GO:0045182|GO:0042035|GO:0017148|GO:0005737|GO:0005634|GO:0005515|GO:0003723|GO:0000166	insulin-like growth factor 2 mRNA binding protein 1	Hs.144936
10643	MIMAT0000510,MIMAT0018073,MIMAT0015072,MIMAT0016926,MIMAT0004812,MIMAT0000419,MIMAT0000414,MIMAT0005921,MIMAT0004806,MIMAT0016876,MIMAT0006764,MIMAT0000707,MIMAT0000066,MIMAT0000064,MIMAT0000063,MIMAT0000085,MIMAT0005584,MIMAT0003304,MIMAT0005792,MIMAT0005793	0.0402261	IGF2BP3	DKFZp686F1078|IMP-3|IMP3|KOC1|VICKZ3	GO:0048027|GO:0045182|GO:0042035|GO:0017148|GO:0009653|GO:0005737|GO:0005634|GO:0003723|GO:0000166	insulin-like growth factor 2 mRNA binding protein 3
10644	MIMAT0000265,MIMAT0000451,MIMAT0000450,MIMAT0000254,MIMAT0000066,MIMAT0000064,MIMAT0000063,MIMAT0002806,MIMAT0000414,MIMAT0005921,MIMAT0018099	0.425911	IGF2BP2	IMP-2|IMP2|VICKZ2|p62	GO:0048027|GO:0045182|GO:0044430|GO:0042035|GO:0017148|GO:0009653|GO:0005737|GO:0005634|GO:0005515|GO:0003723|GO:0000166	insulin-like growth factor 2 mRNA binding protein 2	Hs.35354
10645	MIMAT0011777,MIMAT0006764,MIMAT0016865,MIMAT0000451,MIMAT0000510,MIMAT0018073,MIMAT0000254,MIMAT0000763,MIMAT0004605,MIMAT0000461,MIMAT0004614,MIMAT0000770,MIMAT0000085,MIMAT0004764,MIMAT0002876,MIMAT0000427,MIMAT0000732,MIMAT0005792,MIMAT0000435,MIMAT0005793	0.00572304	CAMKK2	CAMKK|CAMKKB|KIAA0787|MGC15254	GO:0046777|GO:0045941|GO:0045859|GO:0019722|GO:0016740|GO:0005737|GO:0005622|GO:0005524|GO:0005516|GO:0005509|GO:0004713|GO:0004683|GO:0000166|GO:0000165	calcium/calmodulin-dependent protein kinase kinase 2, beta	Hs.297343
10650	MIMAT0002177,MIMAT0000763	0.955696	SLMO1	C18orf43|DKFZp547K106|FLJ31484|HFL-EDDG1|MGC120170|PRELID3A		slowmo homolog 1 (Drosophila)
10651	MIMAT0000082,MIMAT0016876,MIMAT0004812,MIMAT0000703,MIMAT0004806	0.303324	MTX2	MGC111067	GO:0019867|GO:0015031|GO:0006839|GO:0005741|GO:0005739	metaxin 2
10652	MIMAT0004597,MIMAT0002174,MIMAT0016865,MIMAT0000450,MIMAT0004605,MIMAT0000763	0.654399	YKT6		GO:0042147|GO:0031410|GO:0031201|GO:0030659|GO:0019706|GO:0016740|GO:0016020|GO:0015031|GO:0006904|GO:0006903|GO:0006888|GO:0005887|GO:0005794|GO:0005783|GO:0005768|GO:0005737|GO:0005484|GO:0000139	YKT6 v-SNARE homolog (S. cerevisiae)
10653	MIMAT0004748	0.981447	SPINT2	FLJ45571|HAI-2|HAI2|Kop|PB	GO:0016021|GO:0016020|GO:0006928|GO:0005737|GO:0005625|GO:0005576|GO:0004867	serine peptidase inhibitor, Kunitz type, 2	Hs.31439
10655	MIMAT0016865,MIMAT0000707,MIMAT0004614	0.948166	DMRT2		GO:0046872|GO:0008584|GO:0008270|GO:0008150|GO:0007548|GO:0007530|GO:0006355|GO:0006350|GO:0005634|GO:0005575|GO:0003700|GO:0003674	doublesex and mab-3 related transcription factor 2	Hs.59506
10656	MIMAT0004597,MIMAT0000265	0.923108	KHDRBS3	Etle|SALP|SLM-2|SLM2|T-STAR|TSTAR|etoile	GO:0007283|GO:0006355|GO:0006350|GO:0005634|GO:0005515|GO:0003723	KH domain containing, RNA binding, signal transduction associated 3	Hs.444558
10657	MIMAT0000265,MIMAT0016926,MIMAT0004764,MIMAT0005921,MIMAT0018105	0.932882	KHDRBS1	FLJ34027|Sam68|p62	GO:0046831|GO:0016564|GO:0016481|GO:0016020|GO:0008283|GO:0007166|GO:0007050|GO:0007049|GO:0006397|GO:0006355|GO:0005634|GO:0005515|GO:0005070|GO:0003723|GO:0003677|GO:0000086	KH domain containing, RNA binding, signal transduction associated 1
10658	MIMAT0004597,MIMAT0018073,MIMAT0000250,MIMAT0016926,MIMAT0004976,MIMAT0000770,MIMAT0002177,MIMAT0004812,MIMAT0000418,MIMAT0004806,MIMAT0000728,MIMAT0002876,MIMAT0018105,MIMAT0000427,MIMAT0000710,MIMAT0000451,MIMAT0000461,MIMAT0002820,MIMAT0005580,MIMAT0018099	0.284278	CUGBP1	BRUNOL2|CUG-BP|CUGBP|NAB50|hNab50	GO:0042835|GO:0030529|GO:0016246|GO:0009790|GO:0007281|GO:0006397|GO:0006376|GO:0005737|GO:0005634|GO:0000900|GO:0000166	CUG triplet repeat, RNA binding protein 1
10659	MIMAT0018073,MIMAT0015072,MIMAT0000254,MIMAT0016926,MIMAT0004552,MIMAT0002177,MIMAT0000419,MIMAT0000418,MIMAT0000435,MIMAT0000707,MIMAT0000450,MIMAT0000082,MIMAT0000681,MIMAT0004764,MIMAT0005584,MIMAT0004502,MIMAT0005865,MIMAT0018099	0.200688	CUGBP2	BRUNOL3|ETR-3|NAPOR	GO:0008016|GO:0006397|GO:0005737|GO:0005634|GO:0003723|GO:0000166	CUG triplet repeat, RNA binding protein 2	Hs.309288
1066	MIMAT0000265,MIMAT0016865,MIMAT0005792,MIMAT0002174,MIMAT0000510,MIMAT0005793,MIMAT0006764	0.000680465	CES1	ACAT|CEH|CES2|HMSE|HMSE1|MGC117365|PCE-1|SES1|TGH	GO:0016787|GO:0009636|GO:0008152|GO:0005788|GO:0005783|GO:0004091	carboxylesterase 1 (monocyte/macrophage serine esterase 1)
10661	MIMAT0000763,MIMAT0004748	0.883686	KLF1	EKLF	GO:0046872|GO:0043249|GO:0008270|GO:0006355|GO:0006350|GO:0006338|GO:0005634|GO:0005622|GO:0003700	Kruppel-like factor 1 (erythroid)	Hs.37860
10663	MIMAT0016876,MIMAT0000703,MIMAT0005580,MIMAT0005865,MIMAT0016926	0.734761	CXCR6	BONZO|CD186|STRL33|TYMSTR	GO:0019079|GO:0016494|GO:0016493|GO:0015026|GO:0007186|GO:0007165|GO:0005887|GO:0005886|GO:0001584	chemokine (C-X-C motif) receptor 6	Hs.34526
10664	MIMAT0000450,MIMAT0000419,MIMAT0000418,MIMAT0002876	0.936011	CTCF		GO:0046872|GO:0045893|GO:0045786|GO:0010216|GO:0008270|GO:0006350|GO:0006349|GO:0005634|GO:0005622|GO:0005515|GO:0003714|GO:0003702|GO:0003700|GO:0003676|GO:0000122	CCCTC-binding factor (zinc finger protein)	Hs.368367
10666	MIMAT0000265,MIMAT0000451,MIMAT0004605,MIMAT0016926,MIMAT0002177,MIMAT0004812,MIMAT0000418,MIMAT0004806,MIMAT0000732	0.504842	CD226	DNAM-1|DNAM1|PTA1|TLiSA1	GO:0016020|GO:0007165|GO:0007155|GO:0005887|GO:0005515|GO:0004872|GO:0001816	CD226 molecule
10668	MIMAT0000437	0.791391	CGRRF1	CGR19|RNF197	GO:0046872|GO:0030308|GO:0008285|GO:0008270|GO:0007050|GO:0007049|GO:0006950|GO:0005515	cell growth regulator with ring finger domain 1	Hs.59106
10669	MIMAT0000681,MIMAT0000710,MIMAT0000443,MIMAT0000763,MIMAT0000423	0.715237	CGREF1	CGR11	GO:0008285|GO:0007050|GO:0007049|GO:0006950|GO:0005509	cell growth regulator with EF-hand domain 1	Hs.159525
10670	MIMAT0000461,MIMAT0002820	0.806414	RRAGA	FIP-1|RAGA	GO:0051219|GO:0046982|GO:0045919|GO:0042803|GO:0019048|GO:0008219|GO:0007166|GO:0006915|GO:0005737|GO:0005634|GO:0005525|GO:0000166	Ras-related GTP binding A	Hs.432330
10671	MIMAT0000087,MIMAT0004812,MIMAT0000692,MIMAT0000703,MIMAT0004806,MIMAT0016926,MIMAT0000244	0.221384	DCTN6	WS-3	GO:0045502|GO:0016740|GO:0008415|GO:0005869|GO:0005856|GO:0005737	dynactin 6	Hs.158427
10672	MIMAT0006764,MIMAT0000703,MIMAT0000451,MIMAT0000510,MIMAT0015072,MIMAT0000763,MIMAT0004605,MIMAT0000250,MIMAT0016926,MIMAT0000244,MIMAT0000082,MIMAT0000087,MIMAT0000681,MIMAT0004812,MIMAT0000692,MIMAT0005584,MIMAT0004806,MIMAT0018099,MIMAT0000732,MIMAT0005792,MIMAT0005793	0.000949008	GNA13	G13|MGC46138	GO:0042470|GO:0030334|GO:0030168|GO:0030154|GO:0019001|GO:0016020|GO:0008360|GO:0007266|GO:0007243|GO:0007186|GO:0007165|GO:0006928|GO:0005525|GO:0005515|GO:0004871|GO:0003924|GO:0001701|GO:0001569|GO:0000166	guanine nucleotide binding protein (G protein), alpha 13
10673	MIMAT0016876,MIMAT0006764,MIMAT0000510,MIMAT0018073,MIMAT0000461,MIMAT0000244,MIMAT0002820,MIMAT0000087,MIMAT0000692,MIMAT0000418,MIMAT0005921,MIMAT0005792,MIMAT0005793	0.147761	TNFSF13B	BAFF|BLYS|CD257|DTL|TALL-1|TALL1|THANK|TNFSF20|ZTNF4	GO:0050776|GO:0048305|GO:0045885|GO:0042102|GO:0031296|GO:0031295|GO:0030890|GO:0016021|GO:0008284|GO:0007165|GO:0005886|GO:0005625|GO:0005615|GO:0005576|GO:0005164|GO:0005125|GO:0002636|GO:0001782	tumor necrosis factor (ligand) superfamily, member 13b
10675	MIMAT0016926,MIMAT0002177,MIMAT0000461,MIMAT0002820	0.154131	CSPG5	MGC44034|NGC	GO:0046907|GO:0030660|GO:0030154|GO:0008083|GO:0007399|GO:0007275|GO:0005887|GO:0005886|GO:0005794|GO:0005789|GO:0005783|GO:0005624|GO:0005515|GO:0001558	chondroitin sulfate proteoglycan 5 (neuroglycan C)	Hs.45127
10677	MIMAT0016926	0.981447	AVIL	ADVIL|DKFZp779O1812|DOC6|FLJ12386|MGC133244|p92	GO:0051016|GO:0015629|GO:0007399|GO:0007010|GO:0006950|GO:0005737|GO:0005515|GO:0005509|GO:0003779	advillin
10678	MIMAT0018073,MIMAT0016926,MIMAT0000461,MIMAT0000770,MIMAT0002820,MIMAT0000427	0.899414	B3GNT2	B3GN-T1|B3GN-T2|B3GNT|B3GNT-2|B3GNT1|BETA3GNT	GO:0030145|GO:0016757|GO:0016021|GO:0016020|GO:0008499|GO:0008378|GO:0008150|GO:0007608|GO:0007411|GO:0006486|GO:0005794|GO:0000139	UDP-GlcNAc:betaGal beta-1,3-N-acetylglucosaminyltransferase 2	Hs.173203
1068	MIMAT0016876,MIMAT0002819,MIMAT0000418,MIMAT0000707,MIMAT0000254,MIMAT0004748	0.24068	CETN1	CEN1|CETN	GO:0051301|GO:0007100|GO:0007067|GO:0007049|GO:0005856|GO:0005816|GO:0005813|GO:0005509	centrin, EF-hand protein, 1	Hs.122511
10681	MIMAT0000703,MIMAT0016926,MIMAT0004552,MIMAT0000435	0.980107	GNB5	FLJ37457|FLJ43714|GB5	GO:0007165|GO:0005834|GO:0005622|GO:0004871|GO:0003924	guanine nucleotide binding protein (G protein), beta 5	Hs.155090
10683	MIMAT0004552,MIMAT0004812,MIMAT0004806,MIMAT0018105	0.431275	DLL3	SCDO1	GO:0048339|GO:0030154|GO:0016021|GO:0016020|GO:0007386|GO:0007275|GO:0007219|GO:0005515|GO:0005112|GO:0001756|GO:0001501	delta-like 3 (Drosophila)	Hs.127792
10686	MIMAT0000066,MIMAT0000064,MIMAT0000063,MIMAT0004812,MIMAT0005584,MIMAT0000418,MIMAT0000414,MIMAT0004806,MIMAT0000728,MIMAT0004502,MIMAT0018105,MIMAT0018099	0.441205	CLDN16	HOMG3|PCLN1	GO:0042802|GO:0030054|GO:0016338|GO:0016021|GO:0016020|GO:0015095|GO:0007605|GO:0007588|GO:0006875|GO:0006811|GO:0005923|GO:0005198|GO:0000287	claudin 16	Hs.251391
10687	MIMAT0004597,MIMAT0016865,MIMAT0000254,MIMAT0002174,MIMAT0000418,MIMAT0002806,MIMAT0005580,MIMAT0000728,MIMAT0002876,MIMAT0000435	0.359638	PNMA2	KIAA0883|MA2|MM2|RGAG2	GO:0005634|GO:0005515	paraneoplastic antigen MA2
10690	MIMAT0000250,MIMAT0002174,MIMAT0000418,MIMAT0000416,MIMAT0000437,MIMAT0016876,MIMAT0011777,MIMAT0004605	0.977864	FUT9	Fuc-TIX	GO:0046920|GO:0042355|GO:0016757|GO:0016021|GO:0016020|GO:0006486|GO:0005975|GO:0005794	fucosyltransferase 9 (alpha (1,3) fucosyltransferase)	Hs.49117
10691	MIMAT0016876,MIMAT0002174,MIMAT0000443,MIMAT0002819,MIMAT0000265,MIMAT0000423,MIMAT0000732	0.450117	GMEB1	P96PIF|PIF96	GO:0006355|GO:0006350|GO:0005737|GO:0005634|GO:0005488|GO:0003713|GO:0003677	glucocorticoid modulatory element binding protein 1
10692	MIMAT0000085,MIMAT0000435	0.918356	RRH		GO:0018298|GO:0016020|GO:0007601|GO:0007186|GO:0007165|GO:0005887|GO:0004872|GO:0001584	retinal pigment epithelium-derived rhodopsin homolog
10693	MIMAT0002174	0.906004	CCT6B	CCT-zeta-2|CCTZ-2|Cctz2|TCP-1-zeta-2|TSA303	GO:0051131|GO:0051082|GO:0008565|GO:0007283|GO:0006457|GO:0005737|GO:0005524|GO:0000166	chaperonin containing TCP1, subunit 6B (zeta 2)	Hs.73072
10694	MIMAT0000250	0.721871	CCT8	Cctq|D21S246|KIAA0002	GO:0051082|GO:0042623|GO:0006457|GO:0005737|GO:0005524|GO:0000166	chaperonin containing TCP1, subunit 8 (theta)	Hs.125113
10695	MIMAT0016876,MIMAT0000085,MIMAT0000254,MIMAT0004748	0.509125	CNPY3	CAG4A|ERDA5|PRAT4A|TNRC5	GO:0005576	canopy 3 homolog (zebrafish)	Hs.414099
10699	MIMAT0018073,MIMAT0000681,MIMAT0000419,MIMAT0002806,MIMAT0000416,MIMAT0000435,MIMAT0000437	0.95803	CORIN	ATC2|CRN|Lrp4|MGC119742|TMPRSS10	GO:0009653|GO:0008233|GO:0008217|GO:0006629|GO:0006508|GO:0005887|GO:0005886|GO:0005044|GO:0004252	corin, serine peptidase
107	MIMAT0000265,MIMAT0018073,MIMAT0000450,MIMAT0000250,MIMAT0000085,MIMAT0002174,MIMAT0000689,MIMAT0000097,MIMAT0000098,MIMAT0005584,MIMAT0000418,MIMAT0000416,MIMAT0005865,MIMAT0000425	0.0527302	ADCY1	AC1	GO:0016021|GO:0016020|GO:0009755|GO:0008294|GO:0006171|GO:0005516|GO:0000287	adenylate cyclase 1 (brain)	Hs.192215
1070	MIMAT0000427,MIMAT0000418,MIMAT0000770	0.571969	CETN3	CEN3|MGC12502|MGC138245	GO:0051301|GO:0007098|GO:0007067|GO:0007049|GO:0005814|GO:0005509	centrin, EF-hand protein, 3 (CDC31 homolog, yeast)
10712	MIMAT0002177,MIMAT0000419,MIMAT0000451,MIMAT0005580,MIMAT0018073,MIMAT0000254,MIMAT0000066,MIMAT0004748,MIMAT0005865,MIMAT0000461,MIMAT0002820	0.0275642	C1orf2	COTE1	GO:0050699|GO:0016021|GO:0016020|GO:0008150|GO:0003674	chromosome 1 open reading frame 2	Hs.348308///Hs.282997
10713	MIMAT0002819,MIMAT0015072,MIMAT0004605	0.792738	USP39	CGI-21|HSPC332|MGC75069|SAD1	GO:0046872|GO:0008380|GO:0008270|GO:0006511|GO:0006397|GO:0005634|GO:0005622|GO:0005515|GO:0004221|GO:0000245	ubiquitin specific peptidase 39
10714	MIMAT0000451,MIMAT0000763,MIMAT0016926,MIMAT0000461,MIMAT0002177,MIMAT0004812,MIMAT0004806,MIMAT0002876,MIMAT0000437	0.893003	POLD3	KIAA0039|MGC119642|MGC119643|P66|P68	GO:0043625|GO:0016779|GO:0016740|GO:0006298|GO:0006297|GO:0005654|GO:0005634|GO:0003887|GO:0000731	polymerase (DNA-directed), delta 3, accessory subunit	Hs.82502
10715	MIMAT0000443,MIMAT0002819,MIMAT0000423,MIMAT0004614	0.849754	LASS1	CerS1|LAG1|MGC90349|UOG1	GO:0050291|GO:0046513|GO:0016021|GO:0016020|GO:0008610|GO:0005792|GO:0005789|GO:0005783|GO:0003674	LAG1 homolog, ceramide synthase 1	Hs.412355
10716	MIMAT0000419,MIMAT0000728,MIMAT0002876,MIMAT0004748,MIMAT0004976	0.705117	TBR1	MGC141978|TES-56	GO:0007420|GO:0006355|GO:0005634|GO:0003700	T-box, brain, 1	Hs.210862
10718	MIMAT0004597,MIMAT0000443,MIMAT0000265,MIMAT0016865,MIMAT0018073,MIMAT0000244,MIMAT0000770,MIMAT0000087,MIMAT0000692,MIMAT0005921,MIMAT0000423,MIMAT0000427	0.12394	NRG3	HRG3|pro-NRG3	GO:0030971|GO:0030879|GO:0030297|GO:0009790|GO:0008083|GO:0007243|GO:0005887|GO:0005886|GO:0005576|GO:0001558	neuregulin 3	Hs.125119
1072	MIMAT0002174	0.939388	CFL1	CFL	GO:0030036|GO:0016363|GO:0007266|GO:0006916|GO:0005856|GO:0005737|GO:0005634|GO:0005622|GO:0005515|GO:0003779	cofilin 1 (non-muscle)	Hs.170622
10721	MIMAT0000066,MIMAT0000064,MIMAT0000063,MIMAT0005584,MIMAT0000414,MIMAT0018105	0.947939	POLQ	DKFZp781A0112|POLH|PRO0327	GO:0016787|GO:0016779|GO:0016740|GO:0008026|GO:0006281|GO:0006260|GO:0005654|GO:0005524|GO:0003887|GO:0003684|GO:0003677|GO:0000166	polymerase (DNA directed), theta	Hs.241517
10723	MIMAT0000450,MIMAT0005865	0.99558	SLC12A7	DKFZP434F076|KCC4	GO:0030955|GO:0016020|GO:0015379|GO:0015293|GO:0006821|GO:0006814|GO:0006813|GO:0006811|GO:0005887|GO:0005215	solute carrier family 12 (potassium/chloride transporters), member 7	Hs.172613
10724	MIMAT0000265,MIMAT0000250,MIMAT0000082,MIMAT0005584,MIMAT0000419,MIMAT0002876,MIMAT0005865,MIMAT0000425	0.810341	MGEA5	FLJ11229|FLJ23355|KIAA0679|MEA5|NCOAT|OGA	GO:0016798|GO:0016740|GO:0008415|GO:0008152|GO:0006516|GO:0005737|GO:0005634|GO:0004563|GO:0004415|GO:0004402	meningioma expressed antigen 5 (hyaluronidase)
10725	MIMAT0018073,MIMAT0016926,MIMAT0000244,MIMAT0004812,MIMAT0004806,MIMAT0018105,MIMAT0016876,MIMAT0000710,MIMAT0000703,MIMAT0004605,MIMAT0000461,MIMAT0002820,MIMAT0000087,MIMAT0000681,MIMAT0004764,MIMAT0000692,MIMAT0003304,MIMAT0005865	0.166568	NFAT5	KIAA0827|NF-AT5|NFATL1|NFATZ|OREBP|TONEBP	GO:0007588|GO:0007165|GO:0006366|GO:0006355|GO:0005634|GO:0005515|GO:0003702|GO:0003700	nuclear factor of activated T-cells 5, tonicity-responsive	Hs.371987
10726	MIMAT0000423	0.883068	NUDC	HNUDC|MNUDC|NPD011	GO:0051301|GO:0008283|GO:0007275|GO:0007067|GO:0007049|GO:0005874|GO:0005856|GO:0005737|GO:0005634|GO:0005515	nuclear distribution gene C homolog (A. nidulans)	Hs.263812
10728	MIMAT0015072,MIMAT0004812,MIMAT0004806,MIMAT0000728,MIMAT0000425,MIMAT0000732,MIMAT0000435,MIMAT0000437	0.522669	PTGES3	P23|TEBP|cPGES	GO:0051082|GO:0050220|GO:0016853|GO:0007165|GO:0006633|GO:0005737|GO:0005697|GO:0003720|GO:0001516|GO:0000781|GO:0000723	prostaglandin E synthase 3 (cytosolic)	Hs.50425
1073	MIMAT0000510,MIMAT0018073,MIMAT0016926,MIMAT0000244,MIMAT0004812,MIMAT0000419,MIMAT0000418,MIMAT0004806,MIMAT0000425,MIMAT0006764,MIMAT0000703,MIMAT0000087,MIMAT0000681,MIMAT0000692,MIMAT0004502,MIMAT0018099,MIMAT0005792,MIMAT0005793	0.238119	CFL2	NEM7	GO:0016363|GO:0005856|GO:0005737|GO:0005634|GO:0005622|GO:0005515|GO:0003779	cofilin 2 (muscle)	Hs.180141
10730	MIMAT0011777,MIMAT0000450,MIMAT0004748,MIMAT0000244,MIMAT0000087,MIMAT0002174,MIMAT0004812,MIMAT0000692,MIMAT0004806,MIMAT0003304	0.22982	YME1L1	FTSH|MEG4|PAMP|YME1L	GO:0046872|GO:0030163|GO:0017111|GO:0016020|GO:0008270|GO:0006508|GO:0005739|GO:0005524|GO:0004222|GO:0000166	YME1-like 1 (S. cerevisiae)	Hs.74647
10732	MIMAT0004597,MIMAT0004764,MIMAT0000451,MIMAT0000707,MIMAT0018073,MIMAT0002820	0.58836	TCFL5	CHA|E2BP-1|Figlb|MGC46135	GO:0045595|GO:0045449|GO:0042127|GO:0030528|GO:0007283|GO:0007275|GO:0006366|GO:0006355|GO:0005634|GO:0005515|GO:0003700	transcription factor-like 5 (basic helix-loop-helix)
10733	MIMAT0004552,MIMAT0000728,MIMAT0000763,MIMAT0002876	0.539011	PLK4	SAK|STK18	GO:0016740|GO:0006468|GO:0005524|GO:0005515|GO:0004713|GO:0004674|GO:0000166	polo-like kinase 4 (Drosophila)	Hs.172052
10734	MIMAT0000710,MIMAT0000418,MIMAT0000414,MIMAT0000066,MIMAT0000064,MIMAT0000063,MIMAT0004748	0.0564656	STAG3		GO:0007130|GO:0007126|GO:0007059|GO:0007049|GO:0005634|GO:0005488|GO:0000795	stromal antigen 3
10735	MIMAT0004597,MIMAT0006764,MIMAT0000510,MIMAT0000763,MIMAT0000244,MIMAT0000087,MIMAT0000681,MIMAT0000692,MIMAT0000416,MIMAT0005792,MIMAT0005793	0.444994	STAG2	DKFZp686P168|DKFZp781H1753|FLJ25871|SA-2|SA2|bA517O1.1	GO:0051301|GO:0008150|GO:0007126|GO:0007067|GO:0007059|GO:0007049|GO:0005634|GO:0005515|GO:0005488	stromal antigen 2
10736	MIMAT0004812,MIMAT0006764,MIMAT0000265,MIMAT0000418,MIMAT0000510,MIMAT0004806,MIMAT0004502,MIMAT0004748,MIMAT0005792,MIMAT0005793	0.0804159	SIX2		GO:0043565|GO:0009653|GO:0007275|GO:0006355|GO:0005634|GO:0005515|GO:0003700	SIX homeobox 2	Hs.101937
10738	MIMAT0000254,MIMAT0004812,MIMAT0004806	0.503671	RFPL3		GO:0046872|GO:0008270|GO:0005515	ret finger protein-like 3
10739	MIMAT0000254,MIMAT0004812,MIMAT0004806	0.55542	RFPL2	RNF79	GO:0046872|GO:0008270|GO:0005515	ret finger protein-like 2	Hs.157427
10741	MIMAT0016876,MIMAT0000703,MIMAT0015072,MIMAT0000082,MIMAT0000681,MIMAT0002806,MIMAT0005580,MIMAT0002876,MIMAT0018105,MIMAT0000732	0.789508	RBBP9	BOG|MGC9236|RBBP10	GO:0005737|GO:0005634	retinoblastoma binding protein 9	Hs.69330
10742	MIMAT0018105,MIMAT0000425,MIMAT0006764,MIMAT0005792,MIMAT0000510,MIMAT0005793	0.0483618	RAI2		GO:0009790|GO:0005575|GO:0003674	retinoic acid induced 2
10743	MIMAT0000416,MIMAT0005580,MIMAT0004702	0.73977	RAI1	DKFZP434A139|KIAA1820|MGC12824|SMCR|SMS	GO:0046872|GO:0008270|GO:0005737|GO:0005634|GO:0005515	retinoic acid induced 1
10745	MIMAT0000087,MIMAT0004597,MIMAT0000692,MIMAT0000419,MIMAT0003304,MIMAT0000244,MIMAT0000437	0.0984218	PHTF1	PHTF	GO:0006355|GO:0006350|GO:0005634|GO:0003700|GO:0003677	putative homeodomain transcription factor 1
10746	MIMAT0018073,MIMAT0016926,MIMAT0000707,MIMAT0000082,MIMAT0002819,MIMAT0005580,MIMAT0003304,MIMAT0018099	0.981714	MAP3K2	MEKK2|MEKK2B	GO:0016740|GO:0007257|GO:0006468|GO:0005737|GO:0005634|GO:0005524|GO:0005515|GO:0004709|GO:0004674|GO:0004672|GO:0000287|GO:0000166	mitogen-activated protein kinase kinase kinase 2	Hs.145605
10747	MIMAT0011777,MIMAT0000419,MIMAT0000450	0.844375	MASP2	MAP19|MASP-2|sMAP	GO:0006958|GO:0006508|GO:0005576|GO:0005509|GO:0004252|GO:0001867	mannan-binding lectin serine peptidase 2
10749	MIMAT0004597,MIMAT0000265,MIMAT0000451,MIMAT0004614,MIMAT0002820,MIMAT0004764,MIMAT0002174,MIMAT0018105,MIMAT0018099	0.463437	KIF1C	KIAA0706|LTXS1	GO:0007018|GO:0006890|GO:0005875|GO:0005874|GO:0005794|GO:0005783|GO:0005524|GO:0003777|GO:0000166	kinesin family member 1C	Hs.435120
1075	MIMAT0000265,MIMAT0000250,MIMAT0016926,MIMAT0002174,MIMAT0000418,MIMAT0000414,MIMAT0000066,MIMAT0000064,MIMAT0000063,MIMAT0004614,MIMAT0004764,MIMAT0005580	0.791234	CTSC	CPPI|DPP1|DPPI|HMS|JP|JPD|PALS|PLS	GO:0031404|GO:0008234|GO:0006955|GO:0006508|GO:0005764|GO:0004214|GO:0004197	cathepsin C	Hs.128065
10750	MIMAT0016876,MIMAT0000451,MIMAT0004748,MIMAT0004614,MIMAT0000085,MIMAT0002174,MIMAT0002177,MIMAT0002806,MIMAT0005865,MIMAT0018099,MIMAT0000732	0.0803025	GRAP	MGC64880	GO:0007267|GO:0007265|GO:0005737|GO:0005515|GO:0005070	GRB2-related adaptor protein
10752	MIMAT0004597,MIMAT0000254,MIMAT0000763,MIMAT0004748,MIMAT0000244,MIMAT0000087,MIMAT0000085,MIMAT0000692,MIMAT0005584,MIMAT0000419,MIMAT0000418,MIMAT0002806,MIMAT0005921	0.341127	CHL1	CALL|FLJ44930|L1CAM2|MGC132578	GO:0045177|GO:0031175|GO:0030425|GO:0030154|GO:0016021|GO:0007610|GO:0007411|GO:0007399|GO:0007275|GO:0007165|GO:0007155|GO:0005886|GO:0005578|GO:0005576|GO:0005515|GO:0001764	cell adhesion molecule with homology to L1CAM (close homolog of L1)	Hs.148909
10753	MIMAT0016865,MIMAT0002806,MIMAT0018099	0.690314	CAPN9	GC36|nCL-4	GO:0007586|GO:0006508|GO:0005622|GO:0005575|GO:0005509|GO:0004198	calpain 9
10755	MIMAT0002174,MIMAT0000414,MIMAT0000066,MIMAT0000064,MIMAT0000063	0.444394	GIPC1	C19orf3|GIPC|GLUT1CBP|Hs.6454|IIP-1|MGC15889|MGC3774|NIP|RGS19IP1|SEMCAP|SYNECTIIN|SYNECTIN|TIP-2	GO:0016023|GO:0016020|GO:0007186|GO:0005938|GO:0005829|GO:0005737|GO:0005625|GO:0005624|GO:0005102	GIPC PDZ domain containing family, member 1
10758	MIMAT0000087,MIMAT0016926,MIMAT0000427,MIMAT0000244,MIMAT0000692,MIMAT0000770,MIMAT0000450	0.0313529	TRAF3IP2	ACT1|C6orf4|C6orf5|C6orf6|CIKS|DKFZP586G0522|MGC3581	GO:0043123|GO:0007242|GO:0005575|GO:0004871	TRAF3 interacting protein 2
10762	MIMAT0018073,MIMAT0000254,MIMAT0000461,MIMAT0002820,MIMAT0000082,MIMAT0004764,MIMAT0002174,MIMAT0004812,MIMAT0002819,MIMAT0000418,MIMAT0004806	0.777674	NUP50	MGC39961|NPAP60|NPAP60L	GO:0065002|GO:0051028|GO:0046907|GO:0016020|GO:0015031|GO:0005654|GO:0005643|GO:0005634	nucleoporin 50kDa
10763	MIMAT0016876,MIMAT0000265,MIMAT0000763,MIMAT0000435	0.431275	NES	FLJ21841|Nbla00170	GO:0007417|GO:0005882|GO:0005198	nestin
10765	MIMAT0000451,MIMAT0015072,MIMAT0000250,MIMAT0004748,MIMAT0016926,MIMAT0000087,MIMAT0000681,MIMAT0002177,MIMAT0018105	0.820482	JARID1B	FLJ10538|FLJ12459|FLJ12491|FLJ16281|FLJ23670|KDM5B|PLU-1|PUT1|RBBP2H1A	GO:0055114|GO:0046872|GO:0045892|GO:0016702|GO:0016568|GO:0016564|GO:0016491|GO:0008270|GO:0006350|GO:0005634|GO:0005622|GO:0005515|GO:0005506|GO:0003700	jumonji, AT rich interactive domain 1B	Hs.443650
10766	MIMAT0016865,MIMAT0000707,MIMAT0018073,MIMAT0002174,MIMAT0000728,MIMAT0000425,MIMAT0018099,MIMAT0000732,MIMAT0000435	0.676349	TOB2	TOB4|TOBL|TROB2	GO:0008285|GO:0007292|GO:0005737|GO:0005634	transducer of ERBB2, 2
10767	MIMAT0000265,MIMAT0018073,MIMAT0016926,MIMAT0000244,MIMAT0004812,MIMAT0000418,MIMAT0004806,MIMAT0000425,MIMAT0000435,MIMAT0000703,MIMAT0000707,MIMAT0000087,MIMAT0000692,MIMAT0005580,MIMAT0005865	0.855367	HBS1L	DKFZp686L13262|EF-1a|ERFS|HBS1|HSPC276	GO:0007165|GO:0006412|GO:0005525|GO:0003924|GO:0003746|GO:0000166	HBS1-like (S. cerevisiae)	Hs.378532
10768	MIMAT0000707,MIMAT0018073,MIMAT0004605,MIMAT0000435	0.997378	AHCYL1	DCAL|IRBIT|PRO0233|XPVKONA	GO:0016787|GO:0008152|GO:0006730|GO:0005783|GO:0005488|GO:0004013|GO:0003824	S-adenosylhomocysteine hydrolase-like 1
10769	MIMAT0006764,MIMAT0000419,MIMAT0000510,MIMAT0018073,MIMAT0000450,MIMAT0000763,MIMAT0002876,MIMAT0005792,MIMAT0005793	0.0649649	PLK2	SNK	GO:0043123|GO:0016740|GO:0006468|GO:0005524|GO:0005515|GO:0004871|GO:0004674|GO:0000278|GO:0000166	polo-like kinase 2 (Drosophila)	Hs.398157
10771	MIMAT0000510,MIMAT0018073,MIMAT0015072,MIMAT0000254,MIMAT0016926,MIMAT0004812,MIMAT0000418,MIMAT0000416,MIMAT0005921,MIMAT0004806,MIMAT0002876,MIMAT0000435,MIMAT0016876,MIMAT0006764,MIMAT0004605,MIMAT0002806,MIMAT0005580,MIMAT0005792,MIMAT0005793	0.264718	ZMYND11	BRAM1|BS69|MGC111056|RP11-486H9.1	GO:0046872|GO:0045786|GO:0008283|GO:0008270|GO:0006355|GO:0006350|GO:0005634|GO:0005515|GO:0003677|GO:0000122	zinc finger, MYND domain containing 11	Hs.292265
10772	MIMAT0004597,MIMAT0015072,MIMAT0000250,MIMAT0016926,MIMAT0000244,MIMAT0004812,MIMAT0004806,MIMAT0018105,MIMAT0000732,MIMAT0000461,MIMAT0004614,MIMAT0002820,MIMAT0000087,MIMAT0000681,MIMAT0000692,MIMAT0005580,MIMAT0004502	0.463394	FUSIP1	FUSIP2|NSSR|SFRS13|SRp38|SRrp40|TASR|TASR1|TASR2	GO:0051082|GO:0050733|GO:0048025|GO:0045449|GO:0031202|GO:0016607|GO:0016482|GO:0008380|GO:0006406|GO:0006376|GO:0005737|GO:0005654|GO:0005634|GO:0003723|GO:0003676|GO:0000244|GO:0000166	FUS interacting protein (serine/arginine-rich) 1	Hs.3530
10773	MIMAT0000703,MIMAT0000254,MIMAT0000250,MIMAT0000244,MIMAT0000087,MIMAT0004764,MIMAT0002819,MIMAT0000692,MIMAT0000416,MIMAT0018099,MIMAT0000435,MIMAT0000437	0.60218	ZBTB6	ZID|ZNF482	GO:0046872|GO:0008270|GO:0006355|GO:0006350|GO:0005634|GO:0005622|GO:0005515|GO:0003677	zinc finger and BTB domain containing 6
10775	MIMAT0000265,MIMAT0000254,MIMAT0004748,MIMAT0016926,MIMAT0000461,MIMAT0002820,MIMAT0000082,MIMAT0002806,MIMAT0018099,MIMAT0000437	0.311343	POP4	RPP29	GO:0042802|GO:0030677|GO:0016787|GO:0008033|GO:0006379|GO:0006364|GO:0005655|GO:0005634|GO:0004540|GO:0004526|GO:0003723|GO:0000172	processing of precursor 4, ribonuclease P/MRP subunit (S. cerevisiae)
10776	MIMAT0016876,MIMAT0006764,MIMAT0000510,MIMAT0004605,MIMAT0000461,MIMAT0000770,MIMAT0002820,MIMAT0000082,MIMAT0004764,MIMAT0003304,MIMAT0000427,MIMAT0005792,MIMAT0005793	0.446398	ARPP-19	ARPP-16|ARPP16|ARPP19|FLJ41622	GO:0046326|GO:0045722|GO:0015459|GO:0005737|GO:0005102	cyclic AMP phosphoprotein, 19 kD
10777	MIMAT0004597,MIMAT0000265,MIMAT0016926,MIMAT0000770,MIMAT0002174,MIMAT0000418,MIMAT0000427,MIMAT0000732,MIMAT0004748,MIMAT0000461,MIMAT0004614,MIMAT0002820,MIMAT0000082,MIMAT0000681,MIMAT0003304	0.641129	ARPP-21	FLJ32997|RCS	GO:0008150|GO:0005737|GO:0005575|GO:0003676|GO:0003674	cyclic AMP-regulated phosphoprotein, 21 kD
10780	MIMAT0015072,MIMAT0000763,MIMAT0000250,MIMAT0004552,MIMAT0000681,MIMAT0002174,MIMAT0005865,MIMAT0018099	0.625197	ZNF234	HZF4|ZNF269	GO:0046872|GO:0008270|GO:0006355|GO:0006350|GO:0005634|GO:0005622|GO:0003677	zinc finger protein 234	Hs.334586
10781	MIMAT0016876,MIMAT0000443,MIMAT0000265,MIMAT0004614,MIMAT0000419,MIMAT0000423,MIMAT0000425	0.5757	ZNF266	HZF1	GO:0046872|GO:0008270|GO:0006355|GO:0006350|GO:0005634|GO:0005622|GO:0003677	zinc finger protein 266
10782	MIMAT0000265,MIMAT0000418,MIMAT0000416,MIMAT0000707	0.69697	ZNF274	DKFZp686K08243|FLJ37843|HFB101|ZF2|ZKSCAN19	GO:0046872|GO:0008270|GO:0006355|GO:0006350|GO:0005730|GO:0005634|GO:0005622|GO:0003714|GO:0003700	zinc finger protein 274	Hs.83761
10783	MIMAT0000265,MIMAT0000254,MIMAT0000082,MIMAT0000419,MIMAT0000418	0.898916	NEK6	SID6-1512	GO:0051301|GO:0043123|GO:0030071|GO:0016740|GO:0007067|GO:0007059|GO:0007049|GO:0006915|GO:0006468|GO:0005737|GO:0005634|GO:0005524|GO:0005515|GO:0004871|GO:0004674|GO:0000287|GO:0000166	NIMA (never in mitosis gene a)-related kinase 6	Hs.197071
10785	MIMAT0002174,MIMAT0005580,MIMAT0005865	0.945217	WDR4	TRM82	GO:0008150|GO:0008033|GO:0005654|GO:0003674	WD repeat domain 4	Hs.248815
10787	MIMAT0004812,MIMAT0018073,MIMAT0004806,MIMAT0000250	0.900688	NCKAP1	FLJ11291|HEM2|KIAA0587|MGC8981|NAP1|NAP125	GO:0042995|GO:0016021|GO:0007417|GO:0006915|GO:0005886|GO:0005515	NCK-associated protein 1
10788	MIMAT0000707,MIMAT0004748,MIMAT0016926,MIMAT0000770,MIMAT0000082,MIMAT0000419,MIMAT0000425,MIMAT0000427	0.490223	IQGAP2		GO:0051056|GO:0015629|GO:0007165|GO:0005622|GO:0005516|GO:0005099|GO:0005095|GO:0003779	IQ motif containing GTPase activating protein 2	Hs.291030
10791	MIMAT0016926	0.791391	VAMP5		GO:0030154|GO:0016192|GO:0012505|GO:0007519|GO:0007517|GO:0007275|GO:0005887|GO:0005886|GO:0005794	vesicle-associated membrane protein 5 (myobrevin)
10793	MIMAT0000710,MIMAT0000443,MIMAT0015072,MIMAT0000254,MIMAT0000066,MIMAT0000064,MIMAT0000063,MIMAT0000082,MIMAT0004812,MIMAT0000418,MIMAT0000414,MIMAT0004806,MIMAT0000728,MIMAT0000423	0.268673	ZNF273	HZF9|MGC12518	GO:0046872|GO:0008270|GO:0006355|GO:0006350|GO:0005634|GO:0005622|GO:0003677|GO:0003676	zinc finger protein 273
10794	MIMAT0016876,MIMAT0004597,MIMAT0000443,MIMAT0006764,MIMAT0000703,MIMAT0000451,MIMAT0000510,MIMAT0000254,MIMAT0004614,MIMAT0005584,MIMAT0000419,MIMAT0000423,MIMAT0000732,MIMAT0005792,MIMAT0000435,MIMAT0005793	0.0651227	ZNF460	HZF8|ZNF272	GO:0046872|GO:0008270|GO:0006355|GO:0006350|GO:0005634|GO:0005622|GO:0003677	zinc finger protein 460	Hs.99971
10795	MIMAT0004597,MIMAT0000710,MIMAT0000265,MIMAT0000450,MIMAT0000066,MIMAT0004605,MIMAT0000064,MIMAT0000063,MIMAT0016926,MIMAT0000244,MIMAT0000082,MIMAT0000087,MIMAT0000692,MIMAT0000416,MIMAT0000414,MIMAT0004502,MIMAT0002876,MIMAT0018099	0.015562	ZNF268	HZF3|MGC126498	GO:0046872|GO:0008270|GO:0006355|GO:0006350|GO:0005634|GO:0005622|GO:0003700|GO:0003676	zinc finger protein 268	Hs.183291
10797	MIMAT0000451,MIMAT0000707,MIMAT0016926,MIMAT0004812,MIMAT0004806,MIMAT0002876	0.895139	MTHFD2	NMDMC	GO:0055114|GO:0046653|GO:0042301|GO:0016787|GO:0016491|GO:0009396|GO:0008152|GO:0006730|GO:0005739|GO:0005488|GO:0004488|GO:0004487|GO:0004477|GO:0000287	methylenetetrahydrofolate dehydrogenase (NADP+ dependent) 2, methenyltetrahydrofolate cyclohydrolase
10799	MIMAT0000244,MIMAT0000087,MIMAT0000692	0.00520485	RPP40	RNASEP1|bA428J1.3	GO:0016787|GO:0008033|GO:0005655|GO:0005634|GO:0005515|GO:0004526	ribonuclease P/MRP 40kDa subunit
108	MIMAT0004597,MIMAT0000265,MIMAT0000703,MIMAT0000451,MIMAT0004614,MIMAT0000085,MIMAT0005580,MIMAT0000732	0.855958	ADCY2	AC2|FLJ16822|FLJ45092|HBAC2|KIAA1060|MGC133314	GO:0016849|GO:0016021|GO:0016020|GO:0009190|GO:0007242|GO:0006171|GO:0004016|GO:0000287	adenylate cyclase 2 (brain)
1080	MIMAT0018073,MIMAT0000450,MIMAT0015072,MIMAT0004605,MIMAT0016926,MIMAT0000416,MIMAT0002876,MIMAT0005865,MIMAT0000437	0.762496	CFTR	ABC35|ABCC7|CF|CFTR/MRP|MRP7|TNR-CFTR|dJ760C5.1	GO:0050998|GO:0046777|GO:0045121|GO:0043627|GO:0043434|GO:0042626|GO:0042493|GO:0042311|GO:0031404|GO:0031116|GO:0030659|GO:0030324|GO:0030321|GO:0030317|GO:0030165|GO:0019905|GO:0019900|GO:0019861|GO:0016887|GO:0016324|GO:0016021|GO:0016020|GO:0009925|GO:0007595|GO:0007585|GO:0007420|GO:0007268|GO:0006811|GO:0005925|GO:0005886|GO:0005829|GO:0005739|GO:0005625|GO:0005624|GO:0005524|GO:0005515|GO:…	cystic fibrosis transmembrane conductance regulator (ATP-binding cassette sub-family C, member 7)
10801	MIMAT0000265,MIMAT0004748,MIMAT0002174,MIMAT0005584	0.947763	2014-09-09	AF17q25|FLJ75490|KIAA0991|MSF|MSF1|NAPB|PNUTL4|SINT1|SeptD1	GO:0051301|GO:0051291|GO:0048471|GO:0045786|GO:0009045|GO:0007049|GO:0005975|GO:0005886|GO:0005874|GO:0005737|GO:0005525|GO:0005515|GO:0003924|GO:0001725|GO:0000166	septin 9	Hs.440932
10802	MIMAT0000265,MIMAT0000707,MIMAT0018073,MIMAT0000461,MIMAT0000244,MIMAT0002820,MIMAT0000082,MIMAT0000087,MIMAT0004812,MIMAT0000692,MIMAT0000419,MIMAT0000418,MIMAT0002806,MIMAT0005580,MIMAT0004806,MIMAT0004502,MIMAT0002876	0.0976154	SEC24A		GO:0030127|GO:0016192|GO:0016044|GO:0008270|GO:0006888|GO:0006886|GO:0005794|GO:0005783|GO:0005737|GO:0005515|GO:0003674	SEC24 related gene family, member A (S. cerevisiae)
10803	MIMAT0000265,MIMAT0000707,MIMAT0000461,MIMAT0002820,MIMAT0002174,MIMAT0002819,MIMAT0000419,MIMAT0005580,MIMAT0018099	0.494552	CCR9	CDw199|GPR-9-6|GPR28	GO:0016493|GO:0007204|GO:0007186|GO:0007165|GO:0006968|GO:0006955|GO:0006935|GO:0005887|GO:0005886|GO:0004872|GO:0001584	chemokine (C-C motif) receptor 9	Hs.225946
10804	MIMAT0002174	0.989814	GJB6	CX30|DFNA3|ED2|EDH|HED	GO:0048839|GO:0042471|GO:0030054|GO:0016324|GO:0016021|GO:0008285|GO:0007605|GO:0007154|GO:0006915|GO:0005922|GO:0005886|GO:0005829|GO:0005515	gap junction protein, beta 6, 30kDa
10806	MIMAT0018099,MIMAT0000085	0.472169	SDCCAG8	CCCAP|HSPC085|NY-CO-8	GO:0005813	serologically defined colon cancer antigen 8
10807	MIMAT0004597,MIMAT0002806,MIMAT0000728,MIMAT0000732	0.622957	SDCCAG3	NY-CO-3	GO:0005737	serologically defined colon cancer antigen 3	Hs.94300
10808	MIMAT0006764,MIMAT0000265,MIMAT0000418,MIMAT0000510,MIMAT0004605,MIMAT0000728,MIMAT0016926,MIMAT0005792,MIMAT0005793	0.032115	HSPH1	DKFZp686M05240|HSP105|HSP105A|HSP105B|KIAA0201|NY-CO-25	GO:0006986|GO:0005737|GO:0005524|GO:0000166	heat shock 105kDa/110kDa protein 1	Hs.36927
10809	MIMAT0000423,MIMAT0000443	0.349633	STARD10	CGI-52|MGC14401|NY-CO-28|PCTP2|SDCCAG28		StAR-related lipid transfer (START) domain containing 10	Hs.188606
1081	MIMAT0006764,MIMAT0005792,MIMAT0000510,MIMAT0005793	0.210136	CGA	CG-ALPHA|FSHA|GPHA1|GPHa|HCG|LHA|TSHA	GO:0007267|GO:0007165|GO:0005625|GO:0005576|GO:0005179	glycoprotein hormones, alpha polypeptide	Hs.119689
10811	MIMAT0004764	0.0680473	NOXA1	FLJ25475|MGC131800|NY-CO-31|SDCCAG31|p51NOX	GO:0005886|GO:0005737|GO:0005488	NADPH oxidase activator 1
10813	MIMAT0000254,MIMAT0000763,MIMAT0000703	0.166737	UTP14A	KIAA0266|NY-CO-16|SDCCAG16|dJ537K23.3	GO:0032040|GO:0006364|GO:0005634|GO:0005515	UTP14, U3 small nucleolar ribonucleoprotein, homolog A (yeast)
10814	MIMAT0000443,MIMAT0000265,MIMAT0000254,MIMAT0004748,MIMAT0005584,MIMAT0000416,MIMAT0000423,MIMAT0018105,MIMAT0000435	0.41116	CPLX2	921-L|CPX-2|CPX2|Hfb1|MGC138492	GO:0043303|GO:0019905|GO:0006904|GO:0006836|GO:0005737	complexin 2	Hs.193235
10815	MIMAT0016876	0.96638	CPLX1	CPX-I|CPX1	GO:0019905|GO:0007268|GO:0006887|GO:0006836|GO:0005737	complexin 1
10816	MIMAT0000085,MIMAT0000435	0.424627	SPINT3	HKIB9	GO:0005576|GO:0004867	serine peptidase inhibitor, Kunitz type, 3	Hs.370724
10817	MIMAT0000419,MIMAT0018099	0.896509	FRS3	FRS2B|FRS2beta|MGC17167|SNT-2|SNT2	GO:0016020|GO:0008543|GO:0007165|GO:0005158	fibroblast growth factor receptor substrate 3	Hs.194208
10818	MIMAT0016876,MIMAT0000265,MIMAT0000703,MIMAT0000707,MIMAT0000763,MIMAT0004605,MIMAT0000085,MIMAT0000416,MIMAT0003304,MIMAT0002876,MIMAT0000732,MIMAT0000435,MIMAT0000437	0.446398	FRS2	FRS2A|FRS2alpha|SNT|SNT-1|SNT1	GO:0046619|GO:0030900|GO:0019211|GO:0016299|GO:0012505|GO:0008595|GO:0008543|GO:0007405|GO:0007242|GO:0007186|GO:0007185|GO:0005887|GO:0005886|GO:0005768|GO:0005737|GO:0005624|GO:0005515|GO:0005158|GO:0005069|GO:0005068|GO:0001759|GO:0000187	fibroblast growth factor receptor substrate 2
10825	MIMAT0016876,MIMAT0000451,MIMAT0000085,MIMAT0002806,MIMAT0018099	0.944467	NEU3	FLJ12388|SIAL3	GO:0016798|GO:0008152|GO:0006689|GO:0005975|GO:0005887|GO:0005886|GO:0004308	sialidase 3 (membrane sialidase)	Hs.191074
10826	MIMAT0000254,MIMAT0000250,MIMAT0000770,MIMAT0000419,MIMAT0000418,MIMAT0002806,MIMAT0000427	0.884508	C5orf4	FLJ13758	GO:0016021|GO:0016020|GO:0008152|GO:0003824	chromosome 5 open reading frame 4
10827	MIMAT0000450,MIMAT0000250,MIMAT0004748,MIMAT0016926,MIMAT0004812,MIMAT0002819,MIMAT0004806	0.860262	C5orf3	133K02|FAM114A2	GO:0017076|GO:0008150|GO:0005575	chromosome 5 open reading frame 3	Hs.166551
10838	MIMAT0000450,MIMAT0000461,MIMAT0000244,MIMAT0002820,MIMAT0000082,MIMAT0000087,MIMAT0004812,MIMAT0000692,MIMAT0004806,MIMAT0004702,MIMAT0000425,MIMAT0000435	0.55893	ZNF275		GO:0046872|GO:0008270|GO:0006355|GO:0006350|GO:0005634|GO:0005622|GO:0003677	zinc finger protein 275	Hs.348963
1084	MIMAT0002174,MIMAT0000450	0.67158	CEACAM3	CD66D|CEA|CGM1|MGC119875|W264|W282	GO:0016021|GO:0016020	carcinoembryonic antigen-related cell adhesion molecule 3	Hs.11
10840	MIMAT0004748,MIMAT0005584,MIMAT0002174	0.22027	ALDH1L1	DKFZp781N0997|FTHFD	GO:0055114|GO:0048037|GO:0016742|GO:0016740|GO:0016491|GO:0016155|GO:0009258|GO:0009058|GO:0008168|GO:0006730|GO:0005737	aldehyde dehydrogenase 1 family, member L1	Hs.434435
10841	MIMAT0000451,MIMAT0004748	0.876748	FTCD	LCHC1	GO:0044237|GO:0030412|GO:0030409|GO:0016829|GO:0016740|GO:0006760|GO:0006547|GO:0005794|GO:0005737|GO:0005542	formiminotransferase cyclodeaminase	Hs.415846
10842	MIMAT0004597,MIMAT0018073,MIMAT0000763,MIMAT0000461,MIMAT0004614,MIMAT0002820,MIMAT0000082,MIMAT0005584,MIMAT0000418,MIMAT0003304	0.359638	C7orf16	GSBS	GO:0007610|GO:0007417|GO:0007243|GO:0007165|GO:0006468|GO:0005625|GO:0004865	chromosome 7 open reading frame 16	Hs.227011
10844	MIMAT0000732	0.701191	TUBGCP2	GCP2|MGC138162|SPBC97|Spc97p	GO:0007020|GO:0006461|GO:0005881|GO:0005815|GO:0005813|GO:0000922|GO:0000226	tubulin, gamma complex associated protein 2
10845	MIMAT0000250,MIMAT0006764,MIMAT0018099,MIMAT0000703,MIMAT0005792,MIMAT0000510,MIMAT0005793	0.0280779	CLPX		GO:0046872|GO:0042623|GO:0015031|GO:0008270|GO:0006457|GO:0005743|GO:0005739|GO:0005524|GO:0005515|GO:0000166	ClpX caseinolytic peptidase X homolog (E. coli)	Hs.113823
10846	MIMAT0016876,MIMAT0011777,MIMAT0000707,MIMAT0004605,MIMAT0002819,MIMAT0000419,MIMAT0002806,MIMAT0000732	0.94796	PDE10A	FLJ11894|HSPDE10A	GO:0030553|GO:0016787|GO:0007165|GO:0005737|GO:0004114|GO:0000166	phosphodiesterase 10A
10847	MIMAT0000082,MIMAT0004748,MIMAT0018105	0.521255	SRCAP	DOMO1|EAF1|FLJ44499|KIAA0309|SWR1	GO:0016787|GO:0016568|GO:0006357|GO:0006350|GO:0005634|GO:0005524|GO:0004402|GO:0004386|GO:0003713|GO:0003677|GO:0000166	Snf2-related CREBBP activator protein
10848	MIMAT0000451,MIMAT0004605,MIMAT0000732	0.895932	PPP1R13L	IASPP|NKIP1|RAI	GO:0008134|GO:0006915|GO:0006355|GO:0006350|GO:0005737|GO:0005634|GO:0003714	protein phosphatase 1, regulatory (inhibitor) subunit 13 like
10849	MIMAT0004764,MIMAT0002174,MIMAT0016926	0.963017	CD3EAP	ASE-1|CAST|MGC118851|PAF49	GO:0009303|GO:0007169|GO:0006350|GO:0005736|GO:0005730|GO:0005634|GO:0005515|GO:0003899|GO:0000120	CD3e molecule, epsilon associated protein
10855	MIMAT0000451,MIMAT0000254,MIMAT0004812,MIMAT0005584,MIMAT0004806,MIMAT0018099	0.984765	HPSE	HPA|HPR1|HPSE1|HSE1	GO:0016787|GO:0016020|GO:0006029|GO:0005765|GO:0005576|GO:0005509|GO:0004566|GO:0000287	heparanase	Hs.44227
10856	MIMAT0000419	0.390327	RUVBL2	CGI-46|ECP51|REPTIN|RVB2|TIH2|TIP48|TIP49B	GO:0051082|GO:0042802|GO:0035267|GO:0016887|GO:0016787|GO:0016568|GO:0016363|GO:0016020|GO:0006457|GO:0006355|GO:0006350|GO:0006310|GO:0006281|GO:0005829|GO:0005737|GO:0005634|GO:0005622|GO:0005524|GO:0004003|GO:0003684|GO:0001558|GO:0000166	RuvB-like 2 (E. coli)
10857	MIMAT0011777,MIMAT0018073,MIMAT0000066,MIMAT0000064,MIMAT0000063,MIMAT0002177,MIMAT0000414	0.755761	PGRMC1	HPR6.6|MPR	GO:0046914|GO:0020037|GO:0016020|GO:0009986|GO:0007411|GO:0005887|GO:0005792|GO:0005789|GO:0005783|GO:0005515|GO:0005496|GO:0004872	progesterone receptor membrane component 1	Hs.90061
10858	MIMAT0011777,MIMAT0000414,MIMAT0000066,MIMAT0000064,MIMAT0002876,MIMAT0000063	0.134992	CYP46A1	CP46|CYP46	GO:0055114|GO:0046872|GO:0033781|GO:0020037|GO:0016021|GO:0016020|GO:0009055|GO:0008395|GO:0008202|GO:0007399|GO:0006707|GO:0006629|GO:0005792|GO:0005789|GO:0005783|GO:0005506|GO:0004497	cytochrome P450, family 46, subfamily A, polypeptide 1	Hs.25121
10859	MIMAT0000451,MIMAT0005921,MIMAT0016926,MIMAT0000435,MIMAT0000437	0.591294	LILRB1	CD85|CD85J|FLJ37515|ILT2|LIR-1|LIR1|MIR-7|MIR7	GO:0016021|GO:0009615|GO:0008157|GO:0006955|GO:0005886|GO:0004872	leukocyte immunoglobulin-like receptor, subfamily B (with TM and ITIM domains), member 1
10861	MIMAT0000443,MIMAT0015072,MIMAT0004748,MIMAT0002174,MIMAT0003304,MIMAT0000423	0.723064	SLC26A1	EDM4|SAT-1|SAT1	GO:0019532|GO:0019531|GO:0016021|GO:0016020|GO:0015108|GO:0008272|GO:0008271|GO:0006821|GO:0006810|GO:0005215	solute carrier family 26 (sulfate transporter), member 1
10863	MIMAT0006764,MIMAT0000510,MIMAT0000707,MIMAT0018073,MIMAT0015072,MIMAT0016926,MIMAT0002806,MIMAT0005865,MIMAT0000425,MIMAT0005792,MIMAT0005793,MIMAT0000437	0.0794326	ADAM28	ADAM23|MDC-Lm|MDC-Ls|MDCL|eMDCII	GO:0046872|GO:0016021|GO:0008270|GO:0007283|GO:0006508|GO:0005886|GO:0005576|GO:0004222	ADAM metallopeptidase domain 28	Hs.174030
10864	MIMAT0000681,MIMAT0000703,MIMAT0000451,MIMAT0018099,MIMAT0000435	0.684167	SLC22A7	MGC24091|MGC45202|NLT|OAT2	GO:0016323|GO:0016021|GO:0016020|GO:0015711|GO:0015347|GO:0015075|GO:0006811|GO:0006810|GO:0005887|GO:0005624|GO:0005215	solute carrier family 22 (organic anion transporter), member 7
10865	MIMAT0016865,MIMAT0000451,MIMAT0002806,MIMAT0005580	0.30269	ARID5A	MRF-1|MRF1|RP11-363D14	GO:0045892|GO:0016564|GO:0006350|GO:0005634|GO:0005622|GO:0003677	AT rich interactive domain 5A (MRF1-like)	Hs.920
10867	MIMAT0000443,MIMAT0005580,MIMAT0005921,MIMAT0000732	0.975173	TSPAN9	NET-5|PP1057	GO:0016020|GO:0005887|GO:0005624	tetraspanin 9
10868	MIMAT0002174	0.9996	USP20	KIAA1003|LSFR3A|VDU2	GO:0046872|GO:0016579|GO:0008270|GO:0008234|GO:0006511|GO:0005575|GO:0004221	ubiquitin specific peptidase 20	Hs.5452
10869	MIMAT0016876,MIMAT0000085,MIMAT0000451,MIMAT0000461,MIMAT0002820	0.650996	USP19	ZMYND9	GO:0046872|GO:0008270|GO:0008234|GO:0006512|GO:0006511|GO:0004221	ubiquitin specific peptidase 19	Hs.255596
1087	MIMAT0000450,MIMAT0000461,MIMAT0002820,MIMAT0000085,MIMAT0000732	0.991116	CEACAM7	CEA|CGM2	GO:0031225|GO:0016021|GO:0005886	carcinoembryonic antigen-related cell adhesion molecule 7	Hs.74466
10870	MIMAT0005580	0.701191	HCST	DAP10|DKFZP586C1522|KAP10|PIK3AP	GO:0016021|GO:0016020	hematopoietic cell signal transducer	Hs.117339
10871	MIMAT0002174,MIMAT0004748	0.902423	CD300C	CMRF-35A|CMRF35|CMRF35A|CMRF35A1|IGSF16|LIR	GO:0006968|GO:0006955|GO:0005887|GO:0005886|GO:0004888	CD300c molecule	Hs.2605
10875	MIMAT0011777,MIMAT0000703,MIMAT0016926,MIMAT0000244,MIMAT0000082,MIMAT0000087,MIMAT0004764,MIMAT0004812,MIMAT0000692,MIMAT0000419,MIMAT0004806,MIMAT0004502,MIMAT0018105	0.42865	FGL2	T49|pT49	GO:0007165|GO:0005577|GO:0005576|GO:0005102	fibrinogen-like 2
10876	MIMAT0018073	0.968779	FAM12A	EP3A|HE3-ALPHA|HE3A|HE3ALPHA|MGC119614|MGC119615	GO:0007321|GO:0005615|GO:0005576|GO:0004522|GO:0003676	family with sequence similarity 12, member A	Hs.304757
10877	MIMAT0004812,MIMAT0000703,MIMAT0004806	0.521255	CFHR4	CFHL4|FHR-4|FHR4|RP4-608O15.2	GO:0005576|GO:0005319	complement factor H-related 4
10878	MIMAT0004812,MIMAT0000703,MIMAT0018073,MIMAT0004806,MIMAT0005865	0.539971	CFHR3	CFHL3|DOWN16|FHR-3|FHR3|HLF4	GO:0005615|GO:0005576	complement factor H-related 3
10879	MIMAT0002806,MIMAT0004614	0.876748	SMR3B	MGC104379|P-B|PBII|PRL3|PROL3|SMR1B	GO:0008150|GO:0005615|GO:0005576|GO:0003674	submaxillary gland androgen regulated protein 3B
1088	MIMAT0004597,MIMAT0000703,MIMAT0004812,MIMAT0005584,MIMAT0005580,MIMAT0004806,MIMAT0000728	0.778672	CEACAM8	CD66b|CD67|CGM6|NCA-95	GO:0031225|GO:0006955|GO:0005887|GO:0005886|GO:0005615	carcinoembryonic antigen-related cell adhesion molecule 8	Hs.41
10881	MIMAT0004748	0.655181	ACTL7A		GO:0009434|GO:0005856|GO:0005737|GO:0005515|GO:0005200|GO:0001673	actin-like 7A	Hs.123530
10884	MIMAT0000703	0.951378	MRPS30	DKFZp566B2024|MRP-S30|PAP|PDCD9	GO:0006915|GO:0006412|GO:0005840|GO:0005739|GO:0003735	mitochondrial ribosomal protein S30
10885	MIMAT0004597,MIMAT0006764,MIMAT0000510,MIMAT0018073,MIMAT0015072,MIMAT0000082,MIMAT0002174,MIMAT0002876,MIMAT0005792,MIMAT0005793	0.15877	WDR3	FLJ12796	GO:0032040|GO:0006364|GO:0005634	WD repeat domain 3	Hs.310809
10886	MIMAT0000087,MIMAT0000692,MIMAT0005865,MIMAT0000425,MIMAT0000244	0.402064	NPFFR2	GPR74|NPFF2|NPGPR	GO:0009582|GO:0008188|GO:0007186|GO:0007165|GO:0005887|GO:0005886|GO:0004872|GO:0001584	neuropeptide FF receptor 2	Hs.99231
10888	MIMAT0004597,MIMAT0011777,MIMAT0000265,MIMAT0000763,MIMAT0000770,MIMAT0000085,MIMAT0005584,MIMAT0000418,MIMAT0005580,MIMAT0000427,MIMAT0000435	0.557671	GPR83	GIR|GPR72	GO:0016021|GO:0007186|GO:0007165|GO:0005886|GO:0004983|GO:0004872|GO:0001584	G protein-coupled receptor 83	Hs.272385
1089	MIMAT0002174,MIMAT0000450	0.826708	CEACAM4	CGM7|CGM7_HUMAN|NCA	GO:0016021|GO:0016020	carcinoembryonic antigen-related cell adhesion molecule 4	Hs.12
10890	MIMAT0000265,MIMAT0016926,MIMAT0000461,MIMAT0000244,MIMAT0002820,MIMAT0004552,MIMAT0000087,MIMAT0004764,MIMAT0002177,MIMAT0000692,MIMAT0000732	0.611165	RAB10		GO:0015031|GO:0007264|GO:0005886|GO:0005794|GO:0005525|GO:0005515|GO:0000166	RAB10, member RAS oncogene family
10891	MIMAT0011777,MIMAT0006764,MIMAT0000265,MIMAT0000451,MIMAT0000510,MIMAT0000250,MIMAT0000244,MIMAT0000087,MIMAT0000681,MIMAT0004812,MIMAT0000692,MIMAT0000418,MIMAT0005921,MIMAT0004806,MIMAT0002876,MIMAT0000425,MIMAT0005792,MIMAT0005793	0.0145966	PPARGC1A	LEM6|PGC-1(alpha)|PGC-1v|PGC1|PGC1A|PPARGC1	GO:0050873|GO:0050821|GO:0050681|GO:0046321|GO:0045944|GO:0045722|GO:0045333|GO:0042594|GO:0035066|GO:0030521|GO:0030374|GO:0016455|GO:0008380|GO:0008134|GO:0007586|GO:0007005|GO:0006461|GO:0006397|GO:0006367|GO:0005665|GO:0005634|GO:0003723|GO:0003677|GO:0001678|GO:0001659|GO:0000166	peroxisome proliferator-activated receptor gamma, coactivator 1 alpha
10892	MIMAT0000710,MIMAT0000450,MIMAT0000082,MIMAT0004764,MIMAT0000419,MIMAT0005921,MIMAT0005865	0.976085	MALT1	DKFZp434L132|MLT|MLT1	GO:0051259|GO:0051168|GO:0050870|GO:0050852|GO:0043621|GO:0043123|GO:0042981|GO:0032743|GO:0032449|GO:0030693|GO:0019209|GO:0008233|GO:0007250|GO:0006952|GO:0006916|GO:0006512|GO:0006508|GO:0005829|GO:0005737|GO:0005634|GO:0004871|GO:0004842|GO:0002726	mucosa associated lymphoid tissue lymphoma translocation gene 1
10893	MIMAT0004597,MIMAT0016926,MIMAT0002820,MIMAT0000681,MIMAT0002819	0.973733	MMP24	MMP25|MT-MMP5|MT5-MMP	GO:0008270|GO:0008152|GO:0008047|GO:0006508|GO:0005887|GO:0005886|GO:0005578|GO:0005576|GO:0005509|GO:0004222	matrix metallopeptidase 24 (membrane-inserted)
10894	MIMAT0016876,MIMAT0000451,MIMAT0000066,MIMAT0000064,MIMAT0000063,MIMAT0000414,MIMAT0000435,MIMAT0000437	0.689856	LYVE1	CRSBP-1|HAR|LYVE-1|XLKD1	GO:0009653|GO:0009611|GO:0007160|GO:0007155|GO:0006928|GO:0006810|GO:0006027|GO:0005887|GO:0005886|GO:0005624|GO:0005540|GO:0005488|GO:0004888	lymphatic vessel endothelial hyaluronan receptor 1
10896	MIMAT0000250,MIMAT0000085,MIMAT0005865	0.449152	OCLM	TISR	GO:0007601	oculomedin
10898	MIMAT0002174,MIMAT0000265,MIMAT0000451,MIMAT0000418,MIMAT0000414,MIMAT0000450,MIMAT0000066,MIMAT0000064,MIMAT0000063,MIMAT0004748,MIMAT0000437	0.0254628	CPSF4	CPSF30|NAR|NEB1	GO:0046872|GO:0008270|GO:0006397|GO:0005634|GO:0003723	cleavage and polyadenylation specific factor 4, 30kDa
10899	MIMAT0016865,MIMAT0000416,MIMAT0004748,MIMAT0000425	0.539011	JTB	B PAR|HJTB|HSPC222|PAR|hJT	GO:0016021|GO:0016020|GO:0005887|GO:0005624	jumping translocation breakpoint	Hs.6396
109	MIMAT0000082,MIMAT0002174,MIMAT0006764,MIMAT0005584,MIMAT0000510,MIMAT0000707,MIMAT0016926,MIMAT0005792,MIMAT0005793	0.0744449	ADCY3	AC3|KIAA0511	GO:0050896|GO:0045121|GO:0008294|GO:0007608|GO:0007242|GO:0007143|GO:0006171|GO:0005887|GO:0005886|GO:0005516|GO:0000287	adenylate cyclase 3
10900	MIMAT0004702,MIMAT0002876	0.990656	RUNDC3A	RAP2IP|RPIP8	GO:0007264|GO:0005083	RUN domain containing 3A
10901	MIMAT0000085,MIMAT0000419,MIMAT0000451	0.751133	DHRS4	DHRS4L2|FLJ11008|NRDR|SCAD-SRL|SDR-SRL|humNRDR	GO:0055114|GO:0016491|GO:0005777|GO:0005739|GO:0005488|GO:0004090	dehydrogenase/reductase (SDR family) member 4
10902	MIMAT0016926,MIMAT0000461,MIMAT0002820	0.80221	BRD8	SMAP|SMAP2|p120	GO:0016568|GO:0007166|GO:0006357|GO:0006350|GO:0005634|GO:0004887|GO:0003713|GO:0003706|GO:0003700|GO:0001558	bromodomain containing 8
10903	MIMAT0002177,MIMAT0006764,MIMAT0000510,MIMAT0000461,MIMAT0005792,MIMAT0005793,MIMAT0002820	0.0984218	MTMR11	CRA|RP11-212K13.1		myotubularin related protein 11	Hs.425144
10904	MIMAT0006764,MIMAT0000510,MIMAT0000461,MIMAT0002820,MIMAT0000419,MIMAT0000418,MIMAT0000425,MIMAT0005792,MIMAT0005793	0.762496	BLCAP	BC10	GO:0016021|GO:0016020	bladder cancer associated protein
10905	MIMAT0000265,MIMAT0018073,MIMAT0000254,MIMAT0000250,MIMAT0000244,MIMAT0000770,MIMAT0002174,MIMAT0004812,MIMAT0004806,MIMAT0000728,MIMAT0000427,MIMAT0016865,MIMAT0000703,MIMAT0000450,MIMAT0000082,MIMAT0000087,MIMAT0002819,MIMAT0000692,MIMAT0002806,MIMAT0005580	0.0282556	MAN1A2	MAN1B	GO:0016798|GO:0016021|GO:0016020|GO:0008152|GO:0006491|GO:0005794|GO:0005624|GO:0005509|GO:0004571|GO:0000139	mannosidase, alpha, class 1A, member 2	Hs.435938
10906	MIMAT0002819,MIMAT0000451,MIMAT0004702,MIMAT0000461,MIMAT0002820	0.762257	TRAFD1	FLN29	GO:0046872|GO:0008270|GO:0005622|GO:0005515	TRAF-type zinc finger domain containing 1	Hs.5148
10907	MIMAT0016876,MIMAT0004764,MIMAT0002174,MIMAT0002177,MIMAT0006764,MIMAT0005584,MIMAT0000510,MIMAT0003304,MIMAT0005792,MIMAT0005793	0.0904559	TXNL4A	DIB1|DIM1|HsT161|TXNL4|U5-15kD	GO:0051301|GO:0031202|GO:0008380|GO:0007067|GO:0007049|GO:0005681|GO:0005634|GO:0000245	thioredoxin-like 4A
10908	MIMAT0004748,MIMAT0000461,MIMAT0002820	0.354041	PNPLA6	NTE|NTEMND|SPG39|sws	GO:0046470|GO:0016787|GO:0016042|GO:0016021|GO:0016020|GO:0009887|GO:0008152|GO:0005789|GO:0005783|GO:0004622|GO:0001525	patatin-like phospholipase domain containing 6
10910	MIMAT0004502,MIMAT0000085,MIMAT0016926,MIMAT0006764,MIMAT0005792,MIMAT0000510,MIMAT0005793	0.0386597	SUGT1	SGT1	GO:0007067|GO:0006512|GO:0005488|GO:0000776|GO:0000151	SGT1, suppressor of G2 allele of SKP1 (S. cerevisiae)	Hs.281902
10912	MIMAT0000461,MIMAT0002820	0.67158	GADD45G	CR6|DDIT2|GADD45gamma|GRP17	GO:0030154|GO:0007275|GO:0006950|GO:0006915|GO:0006281|GO:0005515|GO:0000185	growth arrest and DNA-damage-inducible, gamma	Hs.9701
10913	MIMAT0000707,MIMAT0000450,MIMAT0000254,MIMAT0000461,MIMAT0000244,MIMAT0002820,MIMAT0000087,MIMAT0004812,MIMAT0000692,MIMAT0000419,MIMAT0004806,MIMAT0018105,MIMAT0000425	0.402102	EDAR	DL|ED1R|ED3|ED5|EDA-A1R|EDA1R|EDA3|FLJ94390	GO:0045177|GO:0043473|GO:0042475|GO:0042346|GO:0030154|GO:0016021|GO:0007431|GO:0007275|GO:0007165|GO:0006915|GO:0005886|GO:0005515|GO:0004888|GO:0001942	ectodysplasin A receptor	Hs.171971
10914	MIMAT0000443,MIMAT0000707,MIMAT0000244,MIMAT0000087,MIMAT0000085,MIMAT0000692,MIMAT0002806,MIMAT0004502,MIMAT0000423,MIMAT0018105,MIMAT0000732	0.584748	PAPOLA	MGC5378|PAP	GO:0016740|GO:0006378|GO:0006350|GO:0005737|GO:0005634|GO:0004652|GO:0003723|GO:0000398	poly(A) polymerase alpha	Hs.253726
10915	MIMAT0016876,MIMAT0004502	0.989317	TCERG1	CA150|MGC133200|TAF2S	GO:0006366|GO:0006355|GO:0006350|GO:0005634|GO:0005515|GO:0003713|GO:0003702	transcription elongation regulator 1	Hs.443465
10916	MIMAT0002876	0.75909	MAGED2	11B6|BCG1|HCA10|JCL-1|MAGE-D2|MAGED|MGC8386		melanoma antigen family D, 2
10917	MIMAT0004976,MIMAT0004614,MIMAT0004812,MIMAT0000418,MIMAT0004806	0.832161	BTNL3	BTNLR	GO:0016021|GO:0016020|GO:0006629	butyrophilin-like 3	Hs.225949
10919	MIMAT0000416,MIMAT0004748	0.869436	EHMT2	BAT8|C6orf30|DKFZp686H08213|FLJ35547|G9A|KMT1C|NG36|NG36/G9a	GO:0046872|GO:0018024|GO:0016740|GO:0016568|GO:0008270|GO:0008168|GO:0008150|GO:0005634|GO:0005575|GO:0005515	euchromatic histone-lysine N-methyltransferase 2
10920	MIMAT0000082,MIMAT0002174,MIMAT0000728,MIMAT0005865	0.890867	COPS8	COP9|CSN8|MGC1297|MGC43256|SGN8	GO:0008180|GO:0005737|GO:0005634	COP9 constitutive photomorphogenic homolog subunit 8 (Arabidopsis)
10921	MIMAT0002806,MIMAT0000450,MIMAT0004502,MIMAT0000461,MIMAT0002820	0.69476	RNPS1	E5.1|MGC117332	GO:0016607|GO:0008380|GO:0006350|GO:0005737|GO:0005634|GO:0005515|GO:0003723|GO:0000398|GO:0000184|GO:0000166	RNA binding protein S1, serine-rich domain	Hs.355643
10922	MIMAT0000425	0.819415	FASTK	FAST	GO:0033867|GO:0016740|GO:0016301|GO:0008624|GO:0007165|GO:0006915|GO:0006468|GO:0005524|GO:0004672	Fas-activated serine/threonine kinase
10923	MIMAT0006764,MIMAT0000265,MIMAT0000510,MIMAT0000066,MIMAT0000064,MIMAT0000063,MIMAT0000250,MIMAT0004812,MIMAT0000419,MIMAT0000418,MIMAT0000414,MIMAT0004806,MIMAT0002876,MIMAT0018105,MIMAT0005792,MIMAT0005793	0.101945	SUB1	MGC102747|P15|PC4|p14	GO:0006357|GO:0006350|GO:0005667|GO:0005634|GO:0005515|GO:0003713|GO:0003697|GO:0003677	SUB1 homolog (S. cerevisiae)	Hs.229641
10926	MIMAT0006764,MIMAT0000510,MIMAT0000707,MIMAT0015072,MIMAT0000244,MIMAT0004614,MIMAT0000087,MIMAT0000681,MIMAT0002177,MIMAT0000692,MIMAT0005792,MIMAT0000435,MIMAT0005793,MIMAT0000437	0.0620454	DBF4	ASK|CHIF|DBF4A|ZDBF1	GO:0046872|GO:0008270|GO:0008047|GO:0007049|GO:0006260|GO:0005654|GO:0005634|GO:0005622|GO:0005515|GO:0003676|GO:0000082	DBF4 homolog (S. cerevisiae)
10927	MIMAT0004597,MIMAT0000250,MIMAT0004748,MIMAT0004614,MIMAT0000418	0.995004	SPIN1	SPIN	GO:0007276|GO:0007275|GO:0007049|GO:0005819|GO:0005634	spindlin 1	Hs.146804
10928	MIMAT0015072,MIMAT0002820,MIMAT0002174,MIMAT0005921,MIMAT0005865,MIMAT0018105,MIMAT0000435	0.731279	RALBP1	RIP|RIP1|RLIP76	GO:0048365|GO:0043492|GO:0043089|GO:0043087|GO:0030675|GO:0017160|GO:0016887|GO:0016020|GO:0007264|GO:0007165|GO:0006935|GO:0006810|GO:0005622|GO:0005515|GO:0005096	ralA binding protein 1
10929	MIMAT0011777,MIMAT0000066,MIMAT0000064,MIMAT0000063,MIMAT0000414,MIMAT0003304,MIMAT0018105,MIMAT0000435	0.803967	SFRS2B	SRP46	GO:0008380|GO:0006397|GO:0005634|GO:0003723|GO:0000166	splicing factor, arginine/serine-rich 2B
10930	MIMAT0016865,MIMAT0018073,MIMAT0000461,MIMAT0002820,MIMAT0000082,MIMAT0000728,MIMAT0000732	0.618224	APOBEC2	ARCD1|ARP1	GO:0046872|GO:0016787|GO:0016556|GO:0008270|GO:0006397|GO:0004126|GO:0003723	apolipoprotein B mRNA editing enzyme, catalytic polypeptide-like 2
10933	MIMAT0000085,MIMAT0000681,MIMAT0004764,MIMAT0005921,MIMAT0000763,MIMAT0003304,MIMAT0000250	0.201066	MORF4L1	Eaf3|FWP006|HsT17725|MGC10631|MORFRG15|MRG15|S863-6	GO:0016568|GO:0006355|GO:0006350|GO:0006281|GO:0005634|GO:0005515|GO:0001558	mortality factor 4 like 1	Hs.374503
10935	MIMAT0000082,MIMAT0000418,MIMAT0016926	0.948166	PRDX3	AOP-1|AOP1|MER5|MGC104387|MGC24293|PRO1748|SP-22	GO:0055114|GO:0051920|GO:0051092|GO:0019901|GO:0016491|GO:0016209|GO:0008785|GO:0008385|GO:0005739	peroxiredoxin 3
10936	MIMAT0002876,MIMAT0000703,MIMAT0000418	0.334695	GPR75	GPR-chr2|WI-31133	GO:0007186|GO:0007165|GO:0005887|GO:0005886|GO:0004872|GO:0001584	G protein-coupled receptor 75
10938	MIMAT0000082,MIMAT0011777,MIMAT0000443,MIMAT0002819,MIMAT0016865,MIMAT0005584,MIMAT0000451,MIMAT0003304,MIMAT0000423	0.171774	EHD1	FLJ42622|FLJ44618|H-PAST|HPAST1|PAST|PAST1	GO:0031901|GO:0030139|GO:0016197|GO:0008150|GO:0006897|GO:0005886|GO:0005575|GO:0005525|GO:0005524|GO:0005515|GO:0005509|GO:0003924|GO:0003674|GO:0000166	EH-domain containing 1
10939	MIMAT0004597,MIMAT0002177,MIMAT0000419,MIMAT0005580,MIMAT0000763	0.650996	AFG3L2	FLJ25993	GO:0051082|GO:0046872|GO:0030163|GO:0017111|GO:0016021|GO:0016020|GO:0008270|GO:0006508|GO:0005743|GO:0005739|GO:0005524|GO:0004222|GO:0000166	AFG3 ATPase family gene 3-like 2 (yeast)
10940	MIMAT0000710,MIMAT0000254,MIMAT0004605,MIMAT0000250,MIMAT0000244,MIMAT0000087,MIMAT0000692,MIMAT0000419,MIMAT0000418,MIMAT0000416,MIMAT0000414,MIMAT0005921,MIMAT0000728	0.228337	POP1	KIAA0061|MGC17365	GO:0042802|GO:0016787|GO:0016078|GO:0005655|GO:0005634|GO:0004526|GO:0001682|GO:0000172|GO:0000171	processing of precursor 1, ribonuclease P/MRP subunit (S. cerevisiae)	Hs.252828
10941	MIMAT0000443,MIMAT0000703	0.994928	UGT2A1		GO:0050896|GO:0016021|GO:0016020|GO:0015020|GO:0009593|GO:0008152|GO:0007608	UDP glucuronosyltransferase 2 family, polypeptide A1	Hs.225950
10942	MIMAT0000710,MIMAT0000416	0.424627	PRSS21	ESP-1|ESP1|TEST1|TESTISIN	GO:0031225|GO:0006508|GO:0005886|GO:0005737|GO:0005624|GO:0004252	protease, serine, 21 (testisin)	Hs.72026
10943	MIMAT0000254,MIMAT0000250,MIMAT0016926,MIMAT0004812,MIMAT0000419,MIMAT0004806,MIMAT0000710,MIMAT0011777,MIMAT0000703,MIMAT0000681,MIMAT0004702	0.854551	MSL3L1	DKFZP586J1822	GO:0016568|GO:0007275|GO:0006366|GO:0006355|GO:0006350|GO:0006333|GO:0005634|GO:0003700|GO:0003682|GO:0000785	male-specific lethal 3-like 1 (Drosophila)
10944	MIMAT0000703,MIMAT0016926,MIMAT0000770,MIMAT0000681,MIMAT0004764,MIMAT0004812,MIMAT0000692,MIMAT0000419,MIMAT0004806,MIMAT0004502,MIMAT0018105,MIMAT0000427,MIMAT0000435,MIMAT0000437	0.32418	C11orf58	IMAGE145052|MGC117265|SMAP	GO:0008150|GO:0005575|GO:0003674	chromosome 11 open reading frame 58
10945	MIMAT0016876,MIMAT0016865	0.963291	KDELR1	ERD2|ERD2.1|HDEL|PM23	GO:0046923|GO:0016192|GO:0016021|GO:0016020|GO:0015031|GO:0006886|GO:0006621|GO:0005793|GO:0005789|GO:0005783|GO:0005624|GO:0005515|GO:0005046|GO:0004872	KDEL (Lys-Asp-Glu-Leu) endoplasmic reticulum protein retention receptor 1
10946	MIMAT0000443,MIMAT0006764,MIMAT0000510,MIMAT0000450,MIMAT0015072,MIMAT0000763,MIMAT0000461,MIMAT0004614,MIMAT0000770,MIMAT0002820,MIMAT0005580,MIMAT0005865,MIMAT0000423,MIMAT0000427,MIMAT0005792,MIMAT0005793	0.00568474	SF3A3	PRP9|PRPF9|SAP61|SF3a60	GO:0046872|GO:0031202|GO:0016607|GO:0008380|GO:0008270|GO:0005681|GO:0005634|GO:0005622|GO:0005515|GO:0003676|GO:0000398|GO:0000389	splicing factor 3a, subunit 3, 60kDa	Hs.77897
10947	MIMAT0000265,MIMAT0000681	0.999612	AP3M2	AP47B|CLA20|P47B	GO:0030131|GO:0016192|GO:0006886|GO:0005794|GO:0005515	adaptor-related protein complex 3, mu 2 subunit
10948	MIMAT0000450,MIMAT0015072,MIMAT0000254,MIMAT0000066,MIMAT0000064,MIMAT0000063,MIMAT0004748,MIMAT0000244,MIMAT0000087,MIMAT0000692,MIMAT0000414,MIMAT0000732	0.0531616	STARD3	CAB1|FLJ41370|MLN64|es64	GO:0031902|GO:0017127|GO:0016021|GO:0016020|GO:0015485|GO:0008289|GO:0008203|GO:0006869|GO:0006839|GO:0006700|GO:0006694|GO:0006629|GO:0005768|GO:0005737	StAR-related lipid transfer (START) domain containing 3	Hs.77628
10949	MIMAT0004597,MIMAT0000728,MIMAT0004502,MIMAT0002876	0.900688	HNRNPA0	HNRPA0	GO:0030530|GO:0005634|GO:0003723|GO:0000398|GO:0000166	heterogeneous nuclear ribonucleoprotein A0	Hs.96996
10950	MIMAT0004812,MIMAT0018073,MIMAT0004806,MIMAT0000250	0.596009	BTG3	ANA|MGC8928|TOB5|TOB55|TOFA	GO:0045930|GO:0008285|GO:0005737	BTG family, member 3
10951	MIMAT0016876,MIMAT0000265,MIMAT0000451,MIMAT0000450,MIMAT0000250,MIMAT0004614,MIMAT0002819,MIMAT0000732	0.803967	CBX1	CBX|HP1-BETA|HP1Hs-beta|HP1Hsbeta|M31|MOD1|p25beta	GO:0006333|GO:0005819|GO:0005720|GO:0005654|GO:0005634|GO:0005515|GO:0003682|GO:0000785|GO:0000775	chromobox homolog 1 (HP1 beta homolog Drosophila )	Hs.77254
10952	MIMAT0000770,MIMAT0000427	0.495069	SEC61B		GO:0065002|GO:0016021|GO:0016020|GO:0015450|GO:0015031|GO:0005789|GO:0005783	Sec61 beta subunit	Hs.191887
10953	MIMAT0000710,MIMAT0006764,MIMAT0016865,MIMAT0000510,MIMAT0005921,MIMAT0005792,MIMAT0005793,MIMAT0000437	0.303861	TOMM34	HTOM34P|TOM34|URCC3	GO:0016021|GO:0016020|GO:0006626|GO:0005741|GO:0005739|GO:0005737|GO:0005515|GO:0005488|GO:0005048	translocase of outer mitochondrial membrane 34
10954	MIMAT0000419	0.741139	PDIA5	FLJ30401|PDIR	GO:0055114|GO:0045454|GO:0016853|GO:0016491|GO:0006950|GO:0006457|GO:0005788|GO:0005783|GO:0003756	protein disulfide isomerase family A, member 5
10955	MIMAT0016876,MIMAT0006764,MIMAT0000265,MIMAT0000510,MIMAT0000763,MIMAT0000250,MIMAT0000244,MIMAT0000087,MIMAT0000085,MIMAT0000681,MIMAT0004812,MIMAT0000692,MIMAT0005584,MIMAT0000419,MIMAT0000418,MIMAT0002806,MIMAT0004806,MIMAT0000425,MIMAT0005792,MIMAT0005793	0.00315107	SERINC3	AIGP1|DIFF33|SBBI99|TDE|TDE1|TMS-1	GO:0016021|GO:0016020|GO:0006917|GO:0005886|GO:0005794|GO:0005515	serine incorporator 3	Hs.272168
10956	MIMAT0005865,MIMAT0002820,MIMAT0000437	0.836607	OS9		GO:0005625|GO:0005515	amplified in osteosarcoma
10957	MIMAT0011777,MIMAT0015072,MIMAT0000082,MIMAT0002174,MIMAT0000418,MIMAT0000416,MIMAT0005580,MIMAT0000425	0.595543	PNRC1	B4-2|PNAS-145|PROL2|PRR2|RP11-63L7.5	GO:0006355|GO:0006350|GO:0005634|GO:0005515	proline-rich nuclear receptor coactivator 1	Hs.75969
10959	MIMAT0016926,MIMAT0000244,MIMAT0000087,MIMAT0002174,MIMAT0004812,MIMAT0000692,MIMAT0005584,MIMAT0000418,MIMAT0002806,MIMAT0005580,MIMAT0004806,MIMAT0018105,MIMAT0000435	0.119719	TMED2	FLJ21323|P24A|RNP24	GO:0042589|GO:0031410|GO:0030659|GO:0016192|GO:0016021|GO:0016020|GO:0015031|GO:0005794|GO:0005793|GO:0005792|GO:0005515|GO:0000139	transmembrane emp24 domain trafficking protein 2	Hs.75914
10960	MIMAT0016876,MIMAT0000418,MIMAT0005580,MIMAT0018073	0.350884	LMAN2	C5orf8|GP36B|VIP36	GO:0033116|GO:0016021|GO:0016020|GO:0015031|GO:0005794|GO:0005783|GO:0005529|GO:0005509|GO:0000139	lectin, mannose-binding 2	Hs.75864
10961	MIMAT0000254,MIMAT0003304	0.98066	ERP29	C12orf8|ERp28|ERp31|PDI-DB	GO:0042470|GO:0009306|GO:0006886|GO:0006457|GO:0005788|GO:0005783|GO:0003756	endoplasmic reticulum protein 29	Hs.75841
10962	MIMAT0000085,MIMAT0000681	0.99764	MLLT11	AF1Q|RP11-316M1.10	GO:0005575|GO:0003674	myeloid/lymphoid or mixed-lineage leukemia (trithorax homolog, Drosophila); translocated to, 11	Hs.75823
10963	MIMAT0000435	0.934777	STIP1	HOP|IEF-SSP-3521|P60|STI1|STI1L	GO:0006950|GO:0005794|GO:0005737|GO:0005634|GO:0005488	stress-induced-phosphoprotein 1 (Hsp70/Hsp90-organizing protein)	Hs.337295
10964	MIMAT0018073,MIMAT0000066,MIMAT0000064,MIMAT0000063,MIMAT0000770,MIMAT0004764,MIMAT0002819,MIMAT0000416,MIMAT0000414,MIMAT0000728,MIMAT0000427,MIMAT0000435	0.386277	IFI44L	C1orf29|GS3686		interferon-induced protein 44-like	Hs.389724
10965	MIMAT0004748	0.75909	ACOT2	Mte1|PTE2|ZAP128	GO:0016787|GO:0016290|GO:0006637|GO:0006629|GO:0005739|GO:0005515|GO:0004091|GO:0001676|GO:0000038	acyl-CoA thioesterase 2
10966	MIMAT0000265,MIMAT0000461,MIMAT0002820,MIMAT0004812,MIMAT0004806,MIMAT0000425,MIMAT0000435	0.638652	RAB40B	FLJ42385|RAR|SEC4L	GO:0015031|GO:0007264|GO:0006512|GO:0005886|GO:0005525|GO:0000166	RAB40B, member RAS oncogene family
10969	MIMAT0004812,MIMAT0004806	0.759556	EBNA1BP2	EBP2|NOBP|P40	GO:0042254|GO:0005634|GO:0005624|GO:0005515	EBNA1 binding protein 2	Hs.346868
10970	MIMAT0018073,MIMAT0000770,MIMAT0004764,MIMAT0004812,MIMAT0000419,MIMAT0004806,MIMAT0005865,MIMAT0000427	0.424126	CKAP4	CLIMP-63|ERGIC-63|MGC99554|p63	GO:0033116|GO:0016021|GO:0016020|GO:0005783|GO:0005624	cytoskeleton-associated protein 4	Hs.74368
10971	MIMAT0006764,MIMAT0000510,MIMAT0018073,MIMAT0000254,MIMAT0000250,MIMAT0000461,MIMAT0002820,MIMAT0000419,MIMAT0000416,MIMAT0018105,MIMAT0005792,MIMAT0005793	0.166939	YWHAQ	14-3-3|1C5|HS1	GO:0045892|GO:0019904|GO:0005737	tyrosine 3-monooxygenase/tryptophan 5-monooxygenase activation protein, theta polypeptide	Hs.74405
10972	MIMAT0016876,MIMAT0006764,MIMAT0000510,MIMAT0000250,MIMAT0000244,MIMAT0000087,MIMAT0002177,MIMAT0000692,MIMAT0000418,MIMAT0002876,MIMAT0005792,MIMAT0005793	0.359145	TMED10	P24(DELTA)|S31I125|S31III125|TMP21|Tmp-21-I	GO:0048199|GO:0045055|GO:0042589|GO:0042470|GO:0016192|GO:0016021|GO:0016020|GO:0015031|GO:0005801|GO:0005794|GO:0005793|GO:0005792|GO:0005515|GO:0000139	transmembrane emp24-like trafficking protein 10 (yeast)	Hs.74137
10973	MIMAT0004597,MIMAT0016926,MIMAT0000244,MIMAT0002876,MIMAT0000435,MIMAT0016876,MIMAT0000703,MIMAT0000451,MIMAT0004605,MIMAT0000461,MIMAT0002820,MIMAT0000082,MIMAT0000087,MIMAT0000085,MIMAT0000692,MIMAT0005584,MIMAT0002806,MIMAT0005580	0.0859601	ASCC3	ASC1p200|DJ467N11.1|HELIC1|MGC26074|RNAH|dJ121G13.4	GO:0017111|GO:0016787|GO:0008026|GO:0006355|GO:0006350|GO:0005737|GO:0005622|GO:0005524|GO:0004386|GO:0003676|GO:0000166	activating signal cointegrator 1 complex subunit 3
10974	MIMAT0016876,MIMAT0004748	0.816808	C10orf116	APM2	GO:0008150|GO:0005575|GO:0003674	chromosome 10 open reading frame 116
10975	MIMAT0016876,MIMAT0000265,MIMAT0000703,MIMAT0000451,MIMAT0018073,MIMAT0000763,MIMAT0000085,MIMAT0000681,MIMAT0000419,MIMAT0005580,MIMAT0003304	0.153299	UQCR	0710008D09Rik|QCR10	GO:0016021|GO:0016020|GO:0009055|GO:0008121|GO:0006810|GO:0006122|GO:0006091|GO:0005746|GO:0005739	ubiquinol-cytochrome c reductase, 6.4kDa subunit	Hs.8372
10978	MIMAT0000414,MIMAT0000066,MIMAT0000064,MIMAT0000063,MIMAT0004614,MIMAT0018099	0.206431	CLP1	HEAB|hClp1	GO:0005634|GO:0005525|GO:0005524|GO:0000398|GO:0000166	CLP1, cleavage and polyadenylation factor I subunit, homolog (S. cerevisiae)
10979	MIMAT0000703,MIMAT0016926,MIMAT0000461,MIMAT0002820,MIMAT0000082,MIMAT0000681,MIMAT0004764,MIMAT0000416,MIMAT0000728,MIMAT0000425,MIMAT0018099	0.235479	FERMT2	FLJ34213|FLJ44462|KIND2|MIG2|PLEKHC1|UNC112|UNC112B|mig-2	GO:0031941|GO:0030036|GO:0008360|GO:0007155|GO:0005856|GO:0005737|GO:0005515|GO:0001725	fermitin family homolog 2 (Drosophila)
10980	MIMAT0000082,MIMAT0011777,MIMAT0004605	0.73977	COPS6	CSN6|MOV34-34KD	GO:0008180|GO:0005737|GO:0005634|GO:0005515	COP9 constitutive photomorphogenic homolog subunit 6 (Arabidopsis)	Hs.15591
10981	MIMAT0016876,MIMAT0000087,MIMAT0000692,MIMAT0000451,MIMAT0005580,MIMAT0000244	0.174209	RAB32		GO:0015031|GO:0007264|GO:0005739|GO:0005525|GO:0000166	RAB32, member RAS oncogene family	Hs.287714
10982	MIMAT0016876,MIMAT0000443,MIMAT0000265,MIMAT0015072,MIMAT0000082,MIMAT0000681,MIMAT0002174,MIMAT0004812,MIMAT0002806,MIMAT0005921,MIMAT0004806,MIMAT0000728,MIMAT0000423,MIMAT0018105,MIMAT0000435	0.0518811	MAPRE2	EB1|EB2|RP1	GO:0051301|GO:0008283|GO:0008017|GO:0007165|GO:0007067|GO:0007049|GO:0005874|GO:0005737	microtubule-associated protein, RP/EB family, member 2
10983	MIMAT0000250,MIMAT0000450	0.424627	CCNI	CYC1|CYI	GO:0007283	cyclin I
10988	MIMAT0004597,MIMAT0006764,MIMAT0000265,MIMAT0000451,MIMAT0000510,MIMAT0000244,MIMAT0000082,MIMAT0000087,MIMAT0000085,MIMAT0000681,MIMAT0004764,MIMAT0000692,MIMAT0018099,MIMAT0005792,MIMAT0000435,MIMAT0005793	0.00617614	METAP2	MAP2|MNPEP|p67|p67eIF2	GO:0050897|GO:0046872|GO:0031365|GO:0018206|GO:0016485|GO:0008233|GO:0006508|GO:0005737|GO:0004239	methionyl aminopeptidase 2
10989	MIMAT0000087,MIMAT0016926,MIMAT0000244	0.392528	IMMT	DKFZp779P1653|HMP|MGC111146|P87|P87/89|P89|PIG4|PIG52	GO:0016021|GO:0016020|GO:0008150|GO:0005743|GO:0005739|GO:0005515|GO:0003674	inner membrane protein, mitochondrial (mitofilin)	Hs.148559
10990	MIMAT0016926,MIMAT0005921	0.853631	LILRB5	CD85C|LIR-8|LIR8	GO:0016021|GO:0016020|GO:0007166|GO:0006955|GO:0006952|GO:0004888	leukocyte immunoglobulin-like receptor, subfamily B (with TM and ITIM domains), member 5
10991	MIMAT0002819,MIMAT0000451,MIMAT0000416,MIMAT0000450,MIMAT0004748,MIMAT0005865,MIMAT0000461,MIMAT0000427,MIMAT0004614,MIMAT0000770,MIMAT0002820	0.0152473	SLC38A3	G17|NAT1|SN1	GO:0031402|GO:0015817|GO:0015808|GO:0015297|GO:0015293|GO:0015186|GO:0015182|GO:0015180|GO:0006868|GO:0006867|GO:0006865|GO:0006814|GO:0006811|GO:0005887|GO:0005886|GO:0005290	solute carrier family 38, member 3	Hs.76460
10992	MIMAT0004748	0.721871	SF3B2	SAP145|SF3B145|SF3b1|SF3b150	GO:0008380|GO:0006397|GO:0005681|GO:0005634|GO:0005515|GO:0003676|GO:0000398	splicing factor 3b, subunit 2, 145kDa	Hs.406423
10993	MIMAT0002806,MIMAT0000435	0.876748	SDS	SDH	GO:0030170|GO:0016829|GO:0008152|GO:0006563|GO:0006520|GO:0006094|GO:0005737|GO:0003941|GO:0003824	serine dehydratase
10999	MIMAT0016876,MIMAT0016865,MIMAT0000419,MIMAT0005921,MIMAT0000763,MIMAT0004748,MIMAT0005865	0.414641	SLC27A4	ACSVL4|FATP4	GO:0016874|GO:0016021|GO:0016020|GO:0015908|GO:0015245|GO:0008152|GO:0006631|GO:0006629|GO:0005515|GO:0003824|GO:0000166	solute carrier family 27 (fatty acid transporter), member 4
11000	MIMAT0011777,MIMAT0000423,MIMAT0000443	0.166737	SLC27A3	ACSVL3|FATP3|MGC4365|VLCS-3	GO:0031966|GO:0016874|GO:0016021|GO:0016020|GO:0008152|GO:0006631|GO:0006629|GO:0005739|GO:0000166	solute carrier family 27 (fatty acid transporter), member 3	Hs.438723
11001	MIMAT0016926,MIMAT0000710,MIMAT0000265,MIMAT0018099	0.141149	SLC27A2	ACSVL1|FACVL1|FATP2|HsT17226|VLACS|VLCS|hFACVL1	GO:0016874|GO:0016021|GO:0016020|GO:0008152|GO:0006629|GO:0005789|GO:0005783|GO:0005782|GO:0005778|GO:0005777|GO:0004467|GO:0003824|GO:0000166|GO:0000038	solute carrier family 27 (fatty acid transporter), member 2	Hs.11729
11004	MIMAT0004812,MIMAT0016865,MIMAT0004806,MIMAT0018099	0.760313	KIF2C	KNSL6|MCAK	GO:0030951|GO:0019237|GO:0008283|GO:0007067|GO:0007018|GO:0005874|GO:0005871|GO:0005737|GO:0005634|GO:0005524|GO:0005515|GO:0003777|GO:0000775|GO:0000166	kinesin family member 2C	Hs.69360
11005	MIMAT0004812,MIMAT0006764,MIMAT0000510,MIMAT0004806,MIMAT0015072,MIMAT0016926,MIMAT0005792,MIMAT0005793	0.040728	SPINK5	DKFZp686K19184|FLJ21544|FLJ97536|FLJ97596|FLJ99794|LEKTI|LETKI|NETS|NS|VAKTI	GO:0050777|GO:0048471|GO:0045580|GO:0042640|GO:0042599|GO:0035315|GO:0030855|GO:0030198|GO:0016525|GO:0008233|GO:0005938|GO:0005829|GO:0005789|GO:0005783|GO:0005737|GO:0005576|GO:0004867	serine peptidase inhibitor, Kazal type 5	Hs.331555
11006	MIMAT0016876,MIMAT0000703,MIMAT0000451	0.663147	LILRB4	CD85K|HM18|ILT3|LILRB5|LIR-5|LIR5	GO:0016021|GO:0007165|GO:0006955|GO:0005886|GO:0004872|GO:0003823	leukocyte immunoglobulin-like receptor, subfamily B (with TM and ITIM domains), member 4	Hs.67846
11007	MIMAT0005865	0.775813	CCDC85B	DIPA	GO:0008150|GO:0005575|GO:0005515|GO:0003674	coiled-coil domain containing 85B	Hs.66713
11009	MIMAT0004597,MIMAT0000443,MIMAT0000703,MIMAT0004748,MIMAT0016926,MIMAT0000681,MIMAT0004764,MIMAT0000419,MIMAT0000416,MIMAT0000423	0.23843	IL24	C49A|FISP|IL-24|IL10B|MDA7|Mob-5|ST16|mda-7	GO:0006955|GO:0006915|GO:0005615|GO:0005576|GO:0005125	interleukin 24	Hs.58831
11010	MIMAT0000443,MIMAT0000265,MIMAT0000703,MIMAT0018073,MIMAT0000450,MIMAT0000763,MIMAT0000461,MIMAT0002820,MIMAT0000085,MIMAT0004764,MIMAT0002177,MIMAT0004812,MIMAT0004806,MIMAT0000423,MIMAT0000425	0.106238	GLIPR1	CRISP7|GLIPR|RTVP1	GO:0016021|GO:0016020|GO:0005576	GLI pathogenesis-related 1 (glioma)	Hs.205558
11011	MIMAT0000443,MIMAT0015072,MIMAT0016926,MIMAT0000082,MIMAT0004764,MIMAT0002174,MIMAT0004812,MIMAT0000419,MIMAT0004806,MIMAT0000423,MIMAT0000732	0.530037	TLK2	MGC44450|PKU-ALPHA	GO:0016740|GO:0016568|GO:0007242|GO:0007049|GO:0006974|GO:0006468|GO:0005634|GO:0005524|GO:0005515|GO:0004674|GO:0001672|GO:0000166	tousled-like kinase 2	Hs.445078
11012	MIMAT0000085,MIMAT0002177,MIMAT0011777,MIMAT0004614	0.141149	KLK11	MGC33060|PRSS20|TLSP	GO:0008233|GO:0006508|GO:0005576|GO:0004252	kallikrein-related peptidase 11	Hs.57771
11013	MIMAT0011777,MIMAT0006764,MIMAT0018099,MIMAT0005792,MIMAT0000510,MIMAT0005793	0.0483618	TMSL8	TMSNB|Tb15|TbNB	GO:0042989|GO:0030036|GO:0008150|GO:0007010|GO:0005856|GO:0005737|GO:0003779|GO:0003674	thymosin-like 8	Hs.56145
11014	MIMAT0004597,MIMAT0000703,MIMAT0004812,MIMAT0000416,MIMAT0004806,MIMAT0004502	0.886138	KDELR2	ELP-1|ERD2.2	GO:0046923|GO:0016192|GO:0016021|GO:0016020|GO:0015031|GO:0006886|GO:0006621|GO:0005794|GO:0005789|GO:0005783|GO:0005515|GO:0005046|GO:0004872	KDEL (Lys-Asp-Glu-Leu) endoplasmic reticulum protein retention receptor 2
11015	MIMAT0016926,MIMAT0004614,MIMAT0002806	0.994346	KDELR3	ERD2L3	GO:0046923|GO:0016192|GO:0016021|GO:0016020|GO:0015031|GO:0006621|GO:0005789|GO:0005783|GO:0004872	KDEL (Lys-Asp-Glu-Leu) endoplasmic reticulum protein retention receptor 3
11016	MIMAT0016926,MIMAT0002177,MIMAT0000728,MIMAT0018105,MIMAT0000425	0.996703	ATF7	ATFA|MGC57182	GO:0046983|GO:0046872|GO:0043565|GO:0008270|GO:0006355|GO:0006350|GO:0005634|GO:0005622|GO:0003700	activating transcription factor 7	Hs.12286
11017	MIMAT0004597,MIMAT0018073,MIMAT0004748,MIMAT0016926,MIMAT0000419,MIMAT0005921	0.674983	RY1		GO:0008380|GO:0008150|GO:0006397|GO:0005634|GO:0005575|GO:0003676	putative nucleic acid binding protein RY-1	Hs.54649
11018	MIMAT0004748,MIMAT0000710,MIMAT0016865,MIMAT0002806	0.30269	TMED1	IL1RL1LG|Il1rl1l|MGC1270|ST2L	GO:0016021|GO:0007267|GO:0007165|GO:0006810|GO:0005886|GO:0005102	transmembrane emp24 protein transport domain containing 1
11019	MIMAT0000435	0.993998	LIAS	HUSSY-01|LAS|LIP1|MGC23245	GO:0051539|GO:0051536|GO:0046872|GO:0016992|GO:0016740|GO:0009107|GO:0008152|GO:0005739|GO:0005506|GO:0003824	lipoic acid synthetase
1102	MIMAT0006764,MIMAT0000451,MIMAT0000510,MIMAT0000450,MIMAT0004605,MIMAT0016926,MIMAT0005792,MIMAT0005793	0.479294	RCBTB2	CHC1L	GO:0005515|GO:0005087	regulator of chromosome condensation (RCC1) and BTB (POZ) domain containing protein 2
11021	MIMAT0000443,MIMAT0000418,MIMAT0016926,MIMAT0000423	0.842947	RAB35	H-ray|RAB1C|RAY	GO:0045334|GO:0045171|GO:0042470|GO:0031253|GO:0016197|GO:0015031|GO:0008104|GO:0007264|GO:0005905|GO:0005886|GO:0005546|GO:0005525|GO:0003924|GO:0000910|GO:0000166	RAB35, member RAS oncogene family
11022	MIMAT0016876,MIMAT0015072,MIMAT0000244,MIMAT0000770,MIMAT0000087,MIMAT0000681,MIMAT0004764,MIMAT0000692,MIMAT0000427	0.857898	TDRKH	TDRD2	GO:0003723	tudor and KH domain containing	Hs.144439
11023	MIMAT0004597,MIMAT0018073,MIMAT0000770,MIMAT0000423,MIMAT0000427,MIMAT0000732,MIMAT0000435,MIMAT0016876,MIMAT0000443,MIMAT0000703,MIMAT0000707,MIMAT0004748,MIMAT0002806	0.618509	VAX1	MGC126743|MGC126745	GO:0043565|GO:0007275|GO:0006355|GO:0005634|GO:0003700	ventral anterior homeobox 1	Hs.441536
11024	MIMAT0002876,MIMAT0004764	0.472169	LILRA1	CD85I|LIR-6|LIR6|MGC126563	GO:0016021|GO:0007166|GO:0006955|GO:0006952|GO:0005886|GO:0004888|GO:0003823	leukocyte immunoglobulin-like receptor, subfamily A (with TM domain), member 1
11025	MIMAT0016876,MIMAT0000451,MIMAT0005921,MIMAT0016926	0.856315	LILRB3	CD85A|HL9|ILT5|LIR-3|LIR3|MGC138403|PIRB	GO:0016020|GO:0007166|GO:0006955|GO:0006952|GO:0005887|GO:0004888	leukocyte immunoglobulin-like receptor, subfamily B (with TM and ITIM domains), member 3
11026	MIMAT0000082,MIMAT0004764,MIMAT0004812,MIMAT0000418,MIMAT0000416,MIMAT0004806	0.0344373	LILRA3	CD85E|HM31|HM43|ILT6|LIR-4|LIR4|e3	GO:0007165|GO:0006955|GO:0006952|GO:0005886|GO:0005576|GO:0004872|GO:0003823	leukocyte immunoglobulin-like receptor, subfamily A (without TM domain), member 3	Hs.113277
11027	MIMAT0000763,MIMAT0003304,MIMAT0004597,MIMAT0000443,MIMAT0000423	0.0672825	LILRA2	CD85H|ILT1|LIR-7|LIR7	GO:0016021|GO:0016020|GO:0007165|GO:0006955|GO:0006952|GO:0004872|GO:0003823	leukocyte immunoglobulin-like receptor, subfamily A (with TM domain), member 2
1103	MIMAT0000450	0.390327	CHAT	CMS1A|CMS1A2	GO:0042136|GO:0016740|GO:0008415|GO:0007268|GO:0005737|GO:0005634|GO:0004102	choline acetyltransferase	Hs.302002
11030	MIMAT0000710,MIMAT0000451,MIMAT0000254,MIMAT0000763,MIMAT0016926,MIMAT0005584,MIMAT0000728,MIMAT0018105,MIMAT0000437	0.871979	RBPMS	HERMES	GO:0006396|GO:0005515|GO:0003723|GO:0000166	RNA binding protein with multiple splicing	Hs.334587
11031	MIMAT0000450,MIMAT0004605,MIMAT0000082,MIMAT0004812,MIMAT0005584,MIMAT0004806,MIMAT0000732	0.963412	RAB31	Rab22B	GO:0015031|GO:0007264|GO:0005886|GO:0005525|GO:0003924|GO:0000166	RAB31, member RAS oncogene family	Hs.99528
11033	MIMAT0004748,MIMAT0002820	0.890268	CENTA1	GCS1L|p42IP4	GO:0046872|GO:0043533|GO:0043087|GO:0032312|GO:0008270|GO:0008060|GO:0007166|GO:0005886|GO:0005737|GO:0005634|GO:0005515	centaurin, alpha 1
11034	MIMAT0016876,MIMAT0004597,MIMAT0004812,MIMAT0000418,MIMAT0018073,MIMAT0004806,MIMAT0004605	0.461885	DSTN	ACTDP|ADF|bA462D18.2	GO:0051014|GO:0030864|GO:0030836|GO:0008154|GO:0006928|GO:0005737|GO:0005622|GO:0003779|GO:0000910	destrin (actin depolymerizing factor)	Hs.304192
11035	MIMAT0016926	0.75909	RIPK3	RIP3	GO:0016740|GO:0008624|GO:0007165|GO:0006915|GO:0006468|GO:0006464|GO:0005737|GO:0005524|GO:0004872|GO:0004713|GO:0004674|GO:0003713|GO:0000166	receptor-interacting serine-threonine kinase 3	Hs.268551
11036	MIMAT0000732	0.75909	GTF2A1L	ALF|MGC26254	GO:0006367|GO:0006355|GO:0006350|GO:0005672|GO:0005634|GO:0003713|GO:0003702|GO:0003677	general transcription factor IIA, 1-like	Hs.44385
11037	MIMAT0000265,MIMAT0000250,MIMAT0004748,MIMAT0000461,MIMAT0002820,MIMAT0000416,MIMAT0002806,MIMAT0000728	0.672073	STON1	DKFZp781K2462|SBLF|STN1|STNB1|stoned-b1	GO:0030131|GO:0030100|GO:0016020|GO:0006886|GO:0005737|GO:0005515	stonin 1	Hs.44385
1104	MIMAT0011777,MIMAT0004748,MIMAT0000416,MIMAT0000728	0.955267	RCC1	CHC1|RCC1-I	GO:0051301|GO:0042393|GO:0007090|GO:0007088|GO:0007052|GO:0007049|GO:0005737|GO:0005634|GO:0005515|GO:0005087|GO:0005085|GO:0003682|GO:0000794|GO:0000790|GO:0000082	regulator of chromosome condensation 1
11040	MIMAT0000265,MIMAT0005584,MIMAT0004702,MIMAT0002876,MIMAT0018105,MIMAT0000732	0.529045	PIM2		GO:0016740|GO:0008637|GO:0008283|GO:0007140|GO:0006916|GO:0006468|GO:0005524|GO:0005515|GO:0004674|GO:0000166	pim-2 oncogene
11041	MIMAT0016876,MIMAT0004597,MIMAT0002174,MIMAT0000443,MIMAT0000265,MIMAT0005584,MIMAT0000451,MIMAT0000418,MIMAT0000414,MIMAT0000066,MIMAT0000064,MIMAT0000063,MIMAT0000423	0.00157841	B3GNT1	B3GN-T1|B3GNT6|BETA3GNTI|iGAT|iGNT	GO:0030311|GO:0030173|GO:0016757|GO:0016021|GO:0016020|GO:0008532|GO:0005794|GO:0000139	UDP-GlcNAc:betaGal beta-1,3-N-acetylglucosaminyltransferase 1	Hs.8526
11043	MIMAT0000265,MIMAT0000451,MIMAT0015072,MIMAT0000770,MIMAT0000087,MIMAT0000085,MIMAT0004812,MIMAT0002819,MIMAT0004806,MIMAT0000728,MIMAT0000427	0.593632	MID2	FXY2|MID1|RNF60|TRIM1	GO:0046872|GO:0008270|GO:0008150|GO:0005875|GO:0005874|GO:0005856|GO:0005737|GO:0005622|GO:0005515|GO:0003674	midline 2	Hs.12256
11044	MIMAT0016876,MIMAT0004597,MIMAT0000451,MIMAT0000707,MIMAT0000450,MIMAT0016926,MIMAT0000437	0.586527	POLS	LAK-1|POLK|TRF4|TRF4-1	GO:0051301|GO:0043221|GO:0042493|GO:0016779|GO:0016740|GO:0007076|GO:0007067|GO:0007062|GO:0007049|GO:0006302|GO:0006260|GO:0005634|GO:0003887|GO:0003677	polymerase (DNA directed) sigma
11045	MIMAT0016876,MIMAT0004764,MIMAT0002806	0.772693	UPK1A	MGC129751|MGC129752|MGC14388|TSPAN21|UP1A|UPIA|UPKA	GO:0051259|GO:0048029|GO:0042803|GO:0030855|GO:0016021|GO:0005886|GO:0005783|GO:0005515	uroplakin 1A	Hs.159309
11046	MIMAT0002819,MIMAT0016865,MIMAT0000418,MIMAT0000414,MIMAT0000450,MIMAT0000066,MIMAT0000064,MIMAT0000063	0.114436	SLC35D2	HFRC1|MGC117215|MGC142139|SQV7L|UGTrel8|hfrc	GO:0016021|GO:0016020|GO:0008643|GO:0008150|GO:0005794|GO:0005575|GO:0005351|GO:0005338|GO:0000139	solute carrier family 35, member D2
1105	MIMAT0016876,MIMAT0018073,MIMAT0016926,MIMAT0000244,MIMAT0000082,MIMAT0000087,MIMAT0000692,MIMAT0002806,MIMAT0005921	0.484217	CHD1	DKFZp686E2337	GO:0016787|GO:0006357|GO:0006333|GO:0005634|GO:0005524|GO:0004386|GO:0004003|GO:0003682|GO:0003677|GO:0000785|GO:0000166	chromodomain helicase DNA binding protein 1
11051	MIMAT0016876,MIMAT0004597,MIMAT0006764,MIMAT0000510,MIMAT0000250,MIMAT0004812,MIMAT0002819,MIMAT0000418,MIMAT0004806,MIMAT0003304,MIMAT0002876,MIMAT0018105,MIMAT0018099,MIMAT0005792,MIMAT0005793,MIMAT0000437	0.0936884	NUDT21	CFIM25|CPSF5|DKFZp686H1588	GO:0042382|GO:0016787|GO:0005813|GO:0005634|GO:0005515|GO:0003723|GO:0000398	nudix (nucleoside diphosphate linked moiety X)-type motif 21
11052	MIMAT0000443,MIMAT0000461,MIMAT0000244,MIMAT0000082,MIMAT0000087,MIMAT0004764,MIMAT0004812,MIMAT0000692,MIMAT0000416,MIMAT0004806,MIMAT0000423,MIMAT0018105,MIMAT0000425,MIMAT0018099	0.299961	CPSF6	CFIM|CFIM68|HPBRII-4|HPBRII-7	GO:0042382|GO:0006397|GO:0005849|GO:0005634|GO:0005515|GO:0003723|GO:0000166	cleavage and polyadenylation specific factor 6, 68kDa	Hs.369606
11054	MIMAT0000443,MIMAT0000423,MIMAT0000703	0.334695	OGFR		GO:0016020|GO:0005737|GO:0005634|GO:0005575|GO:0004985|GO:0004872|GO:0001558	opioid growth factor receptor	Hs.67896
11056	MIMAT0004597,MIMAT0018073,MIMAT0000254,MIMAT0000250,MIMAT0000461,MIMAT0000244,MIMAT0002820,MIMAT0000082,MIMAT0000087,MIMAT0000085,MIMAT0002177,MIMAT0000692,MIMAT0018099	0.367031	DDX52	ROK1	GO:0016787|GO:0008026|GO:0005634|GO:0005524|GO:0003723|GO:0000166	DEAD (Asp-Glu-Ala-Asp) box polypeptide 52
11057	MIMAT0016865,MIMAT0018073,MIMAT0000763,MIMAT0016926,MIMAT0000461,MIMAT0002174,MIMAT0004812,MIMAT0000416,MIMAT0002806,MIMAT0004806,MIMAT0000728,MIMAT0004502,MIMAT0018105	0.109472	ABHD2	HS1-2|LABH2|MGC111112|MGC26249|PHPS1-2	GO:0030336|GO:0016787|GO:0016021|GO:0016020|GO:0009611|GO:0008150|GO:0004091|GO:0003674	abhydrolase domain containing 2	Hs.122337
11059	MIMAT0018073,MIMAT0000450,MIMAT0004605,MIMAT0000461,MIMAT0000244,MIMAT0002820,MIMAT0000087,MIMAT0004812,MIMAT0000692,MIMAT0004806,MIMAT0018105	0.146706	WWP1	AIP5|DKFZp434D2111|Tiul1|hSDRP1	GO:0046718|GO:0016874|GO:0016567|GO:0016481|GO:0007417|GO:0007165|GO:0006464|GO:0005622|GO:0005515|GO:0004842|GO:0000151	WW domain containing E3 ubiquitin protein ligase 1
1106	MIMAT0011777,MIMAT0000451,MIMAT0000707,MIMAT0015072,MIMAT0016926,MIMAT0000461,MIMAT0002820,MIMAT0005584,MIMAT0002876,MIMAT0018105,MIMAT0000435	0.777674	CHD2	DKFZp547I1315|DKFZp686E01200|DKFZp781D1727|FLJ38614	GO:0016787|GO:0006357|GO:0006333|GO:0005634|GO:0005524|GO:0004386|GO:0004003|GO:0003682|GO:0003677|GO:0000785|GO:0000166	chromodomain helicase DNA binding protein 2	Hs.220864
11060	MIMAT0018073,MIMAT0004976,MIMAT0002174,MIMAT0004812,MIMAT0004806,MIMAT0002876,MIMAT0000435,MIMAT0000437,MIMAT0000707,MIMAT0004748,MIMAT0002819,MIMAT0005584,MIMAT0002806,MIMAT0005580,MIMAT0005865	0.663296	WWP2	AIP2|WWp2-like	GO:0046718|GO:0016874|GO:0006512|GO:0006464|GO:0005622|GO:0005515|GO:0004842|GO:0000151	WW domain containing E3 ubiquitin protein ligase 2	Hs.408458
11062	MIMAT0016926,MIMAT0004614,MIMAT0004812,MIMAT0002806,MIMAT0004806,MIMAT0000728,MIMAT0000425	0.70524	DUS4L	DUS4|MGC133233|PP35	GO:0055114|GO:0050660|GO:0017150|GO:0016491|GO:0008033	dihydrouridine synthase 4-like (S. cerevisiae)	Hs.97627
11063	MIMAT0016876,MIMAT0004812,MIMAT0018073,MIMAT0004806,MIMAT0018105	0.513301	SOX30		GO:0006355|GO:0006350|GO:0005634|GO:0003677	SRY (sex determining region Y)-box 30
11064	MIMAT0004812,MIMAT0000414,MIMAT0004806,MIMAT0000066,MIMAT0000064,MIMAT0000063,MIMAT0000250	0.162926	CEP110	CEP1|FAN|bA165P4.1	GO:0051301|GO:0007049|GO:0005813|GO:0005515	centrosomal protein 110kDa
11065	MIMAT0004597	0.701191	UBE2C	UBCH10|dJ447F3.2	GO:0051437|GO:0051436|GO:0051301|GO:0051246|GO:0048015|GO:0043687|GO:0031536|GO:0031145|GO:0019787|GO:0016874|GO:0016567|GO:0008054|GO:0007067|GO:0007051|GO:0007049|GO:0006512|GO:0006511|GO:0005829|GO:0005654|GO:0004842	ubiquitin-conjugating enzyme E2C	Hs.93002
11067	MIMAT0011777,MIMAT0000265,MIMAT0016865,MIMAT0000451,MIMAT0000250	0.87443	C10orf10	DEPP|FIG	GO:0005739	chromosome 10 open reading frame 10	Hs.93675
11068	MIMAT0000763,MIMAT0004748,MIMAT0000710	0.648951	CYB561D2	101F6|TSP10	GO:0046872|GO:0016021|GO:0016020|GO:0006810|GO:0005506	cytochrome b-561 domain containing 2	Hs.149443
11069	MIMAT0000710,MIMAT0000443,MIMAT0000244,MIMAT0000087,MIMAT0002174,MIMAT0004812,MIMAT0000692,MIMAT0004806,MIMAT0004502,MIMAT0000423,MIMAT0000425	0.211428	RAPGEF4	CAMP-GEFII|CGEF2|EPAC2|Nbla00496	GO:0051056|GO:0030552|GO:0016020|GO:0008603|GO:0007186|GO:0006887|GO:0005952|GO:0005737|GO:0005624|GO:0005622|GO:0005515|GO:0005085|GO:0001932|GO:0000166	Rap guanine nucleotide exchange factor (GEF) 4
1107	MIMAT0000085,MIMAT0005584,MIMAT0000451,MIMAT0003304,MIMAT0004748	0.762257	CHD3	Mi-2a|Mi2-ALPHA|ZFH	GO:0046872|GO:0016818|GO:0016787|GO:0016568|GO:0008270|GO:0006357|GO:0006333|GO:0005634|GO:0005524|GO:0005515|GO:0004003|GO:0003682|GO:0003677|GO:0000785|GO:0000166	chromodomain helicase DNA binding protein 3	Hs.25601
11070	MIMAT0002177,MIMAT0005580,MIMAT0005865	0.890434	TMEM115	PL6	GO:0016021|GO:0016020	transmembrane protein 115	Hs.91566
11072	MIMAT0004764,MIMAT0000265,MIMAT0015072,MIMAT0018099	0.740388	DUSP14	MKP-L|MKP6	GO:0016787|GO:0008138|GO:0006470|GO:0004725	dual specificity phosphatase 14	Hs.91448
11073	MIMAT0000087,MIMAT0004764,MIMAT0002174,MIMAT0000692,MIMAT0000419,MIMAT0000418,MIMAT0018073,MIMAT0000244	0.151944	TOPBP1	TOP2BP1	GO:0016605|GO:0010212|GO:0008022|GO:0006281|GO:0005634|GO:0005622|GO:0003677|GO:0000794	topoisomerase (DNA) II binding protein 1	Hs.53454
11074	MIMAT0000681,MIMAT0000265,MIMAT0000416,MIMAT0018073,MIMAT0004748	0.553068	TRIM31	C6orf13|HCG1|HCGI|RNF	GO:0046872|GO:0008270|GO:0005622|GO:0005515	tripartite motif-containing 31
11075	MIMAT0000710,MIMAT0016865,MIMAT0000681,MIMAT0000419,MIMAT0000416	0.926337	STMN2	SCG10|SCGN10|SGC10	GO:0042995|GO:0030426|GO:0030182|GO:0016020|GO:0007242|GO:0005737|GO:0005625|GO:0005624|GO:0005515	stathmin-like 2
11076	MIMAT0011777,MIMAT0000265,MIMAT0000707,MIMAT0004748,MIMAT0002174,MIMAT0005584,MIMAT0002806,MIMAT0000416,MIMAT0018105	0.35912	TPPP	TPPP/p25|TPPP1|p24|p25|p25alpha	GO:0048471|GO:0046785|GO:0032273|GO:0031334|GO:0008017|GO:0005625|GO:0005515|GO:0001578	tubulin polymerization promoting protein
11077	MIMAT0000710,MIMAT0004812,MIMAT0000418,MIMAT0004806,MIMAT0004502,MIMAT0000461,MIMAT0018099,MIMAT0002820	0.0947105	HSF2BP		GO:0007283|GO:0006366|GO:0005737|GO:0005488	heat shock transcription factor 2 binding protein	Hs.406157
11078	MIMAT0000443,MIMAT0000450,MIMAT0015072,MIMAT0002174,MIMAT0004812,MIMAT0000418,MIMAT0004806,MIMAT0000423,MIMAT0000435	0.871979	TRIOBP	DFNB28|FLJ39315|HRIHFB2122|KIAA1662|TARA|dJ37E16.4	GO:0051016|GO:0045159|GO:0030047|GO:0017049|GO:0015629|GO:0007605|GO:0005737|GO:0005634|GO:0005515|GO:0003779	TRIO and F-actin binding protein
11079	MIMAT0016876,MIMAT0000254,MIMAT0000763,MIMAT0016926,MIMAT0004552,MIMAT0002174,MIMAT0005580,MIMAT0000437	0.457308	RER1		GO:0030173|GO:0016021|GO:0016020|GO:0006890|GO:0005794|GO:0003674|GO:0000139	RER1 retention in endoplasmic reticulum 1 homolog (S. cerevisiae)
1108	MIMAT0000414,MIMAT0015072,MIMAT0000066,MIMAT0000064,MIMAT0000063	0.303324	CHD4	DKFZp686E06161|Mi-2b|Mi2-BETA	GO:0046872|GO:0016818|GO:0016787|GO:0016568|GO:0008270|GO:0008134|GO:0006357|GO:0006333|GO:0005634|GO:0005524|GO:0004003|GO:0003682|GO:0003677|GO:0000785|GO:0000166	chromodomain helicase DNA binding protein 4	Hs.162233
11080	MIMAT0000265,MIMAT0018073,MIMAT0000461,MIMAT0002820,MIMAT0004812,MIMAT0000418,MIMAT0004806,MIMAT0003304,MIMAT0018099	0.328395	DNAJB4	DNAJW|DjB4|HLJ1	GO:0051082|GO:0031072|GO:0009408|GO:0006986|GO:0006457	DnaJ (Hsp40) homolog, subfamily B, member 4	Hs.13852
11081	MIMAT0018073	0.994844	KERA	CNA2|SLRR2B	GO:0050896|GO:0007601|GO:0005578|GO:0005576|GO:0005515|GO:0003674	keratocan	Hs.125750
11082	MIMAT0006764,MIMAT0000510,MIMAT0000770,MIMAT0000418,MIMAT0005921,MIMAT0004502,MIMAT0000427,MIMAT0005792,MIMAT0005793	0.613452	ESM1	endocan	GO:0008150|GO:0008083|GO:0005576|GO:0005520|GO:0005515|GO:0001558	endothelial cell-specific molecule 1	Hs.129944
11083	MIMAT0004597,MIMAT0000510,MIMAT0015072,MIMAT0002177,MIMAT0000419,MIMAT0000728,MIMAT0000435,MIMAT0016876,MIMAT0006764,MIMAT0000707,MIMAT0000450,MIMAT0004605,MIMAT0000082,MIMAT0005580,MIMAT0004502,MIMAT0018099,MIMAT0005792,MIMAT0005793	0.779825	DIDO1	BYE1|C20orf158|DATF1|DIDO2|DIDO3|DIO-1|DIO1|DKFZp434P1115|FLJ11265|KIAA0333|MGC16140|dJ885L7.8	GO:0046872|GO:0008270|GO:0006915|GO:0006350|GO:0005737|GO:0005634|GO:0005515	death inducer-obliterator 1
11085	MIMAT0004764,MIMAT0004812,MIMAT0004806,MIMAT0000728,MIMAT0004748	0.402064	ADAM30	svph4	GO:0046872|GO:0016021|GO:0016020|GO:0008270|GO:0006508|GO:0004222	ADAM metallopeptidase domain 30	Hs.283011
11086	MIMAT0016926	0.701191	ADAM29	svph1	GO:0016020|GO:0008270|GO:0007283|GO:0006508|GO:0005887|GO:0004222	ADAM metallopeptidase domain 29	Hs.126838
1109	MIMAT0000763,MIMAT0003304,MIMAT0000732,MIMAT0004764	0.0650236	AKR1C4	3-alpha-HSD|C11|CDR|CHDR|DD4|HAKRA|MGC22581	GO:0055114|GO:0047743|GO:0047042|GO:0016491|GO:0015721|GO:0015125|GO:0009055|GO:0008209|GO:0005829|GO:0005737|GO:0004033	aldo-keto reductase family 1, member C4 (chlordecone reductase; 3-alpha hydroxysteroid dehydrogenase, type I; dihydrodiol dehydrogenase 4)
11091	MIMAT0004597,MIMAT0000443,MIMAT0000451,MIMAT0018073,MIMAT0000254,MIMAT0004748,MIMAT0003304,MIMAT0000423	0.413044	WDR5	BIG-3|SWD3	GO:0005634|GO:0005622|GO:0005515|GO:0001501	WD repeat domain 5	Hs.397638
11092	MIMAT0000423,MIMAT0000443	0.194056	C9orf9			chromosome 9 open reading frame 9	Hs.62595
11093	MIMAT0004812,MIMAT0004806	0.580258	ADAMTS13	C9orf8|DKFZp434C2322|FLJ42993|MGC118899|MGC118900|TTP|VWFCP|vWF-CP	GO:0043171|GO:0030168|GO:0016485|GO:0009986|GO:0009100|GO:0008270|GO:0008237|GO:0008233|GO:0007229|GO:0007160|GO:0006508|GO:0005578|GO:0005576|GO:0005515|GO:0005509|GO:0005178|GO:0004222	ADAM metallopeptidase with thrombospondin type 1 motif, 13	Hs.131433
11094	MIMAT0000681,MIMAT0002174,MIMAT0000710,MIMAT0000066,MIMAT0004605,MIMAT0000423	0.466828	C9orf7	D9S2135	GO:0016021|GO:0016020|GO:0008150|GO:0005575|GO:0003674	chromosome 9 open reading frame 7	Hs.62003
11095	MIMAT0016876,MIMAT0004597,MIMAT0002819,MIMAT0016865,MIMAT0000414,MIMAT0000066,MIMAT0000064,MIMAT0000063,MIMAT0018105	0.134308	ADAMTS8	ADAM-TS8|FLJ41712|METH2	GO:0046872|GO:0009673|GO:0008285|GO:0008270|GO:0008201|GO:0006508|GO:0005578|GO:0005576|GO:0005178|GO:0004222	ADAM metallopeptidase with thrombospondin type 1 motif, 8	Hs.271605
11096	MIMAT0004597,MIMAT0006764,MIMAT0000703,MIMAT0000451,MIMAT0000510,MIMAT0018073,MIMAT0000066,MIMAT0000064,MIMAT0000063,MIMAT0000461,MIMAT0002820,MIMAT0000082,MIMAT0002177,MIMAT0005584,MIMAT0000416,MIMAT0000414,MIMAT0005921,MIMAT0004502,MIMAT0005792,MIMAT0005793,MIMAT0000437	0.00172703	ADAMTS5	ADAMTS11|ADMP-2|FLJ36738	GO:0046872|GO:0008270|GO:0006508|GO:0005578|GO:0005576|GO:0005178|GO:0004222	ADAM metallopeptidase with thrombospondin type 1 motif, 5 (aggrecanase-2)	Hs.58324
11097	MIMAT0000265,MIMAT0018073	0.759556	NUPL2	CG1|NLP-1|NLP_1|hCG1	GO:0065002|GO:0051028|GO:0046872|GO:0015031|GO:0008270|GO:0006611|GO:0005829|GO:0005643|GO:0005634|GO:0005049|GO:0003676	nucleoporin like 2	Hs.408241
11098	MIMAT0000710,MIMAT0000265,MIMAT0000703,MIMAT0015072,MIMAT0016926,MIMAT0005580,MIMAT0002876,MIMAT0018099	0.783924	PRSS23	MGC5107|SIG13|SPUVE|ZSIG13	GO:0008233|GO:0006508|GO:0005634|GO:0005576|GO:0004252	protease, serine, 23	Hs.25338
11099	MIMAT0004597,MIMAT0000451,MIMAT0000450,MIMAT0015072,MIMAT0000763,MIMAT0000244,MIMAT0000087,MIMAT0000085,MIMAT0002819,MIMAT0000692,MIMAT0005584,MIMAT0005580,MIMAT0000728,MIMAT0002876,MIMAT0005865,MIMAT0000437	0.0683121	PTPN21	PTPD1|PTPRL10	GO:0016787|GO:0006470|GO:0005856|GO:0005737|GO:0005488|GO:0005198|GO:0004725	protein tyrosine phosphatase, non-receptor type 21	Hs.437040
111	MIMAT0016876,MIMAT0016865,MIMAT0004748,MIMAT0002820,MIMAT0005580	0.863352	ADCY5	AC5	GO:0050885|GO:0016021|GO:0007626|GO:0007242|GO:0007195|GO:0007191|GO:0006171|GO:0005886|GO:0004016|GO:0001973|GO:0000287	adenylate cyclase 5
11100	MIMAT0000265,MIMAT0000066,MIMAT0000064,MIMAT0000063,MIMAT0004748,MIMAT0004614,MIMAT0000681,MIMAT0000414	0.585428	HNRNPUL1	E1B-AP5|E1BAP5|FLJ12944|HNRPUL1	GO:0030530|GO:0030529|GO:0009615|GO:0006396|GO:0006355|GO:0006350|GO:0005634|GO:0005515|GO:0003723|GO:0003676|GO:0000398	heterogeneous nuclear ribonucleoprotein U-like 1	Hs.155218
11101	MIMAT0000082,MIMAT0005584,MIMAT0000418,MIMAT0000728,MIMAT0016926,MIMAT0018105	0.326297	ATE1	MGC26724	GO:0042176|GO:0016740|GO:0016598|GO:0008415|GO:0006512|GO:0005737|GO:0005634|GO:0004057	arginyltransferase 1
11102	MIMAT0000066,MIMAT0000064,MIMAT0000063,MIMAT0000461,MIMAT0002820,MIMAT0004764,MIMAT0005584,MIMAT0000414	0.8707	RPP14	FLJ31508|P14	GO:0042802|GO:0016787|GO:0008033|GO:0005634|GO:0004540|GO:0004526|GO:0003723	ribonuclease P/MRP 14kDa subunit	Hs.446320
11103	MIMAT0000710,MIMAT0006764,MIMAT0000703,MIMAT0000510,MIMAT0004764,MIMAT0004812,MIMAT0005584,MIMAT0000419,MIMAT0000418,MIMAT0004806,MIMAT0018105,MIMAT0005793	0.314881	KRR1	HRB2|RIP-1	GO:0005732|GO:0005634|GO:0005515|GO:0003723	KRR1, small subunit (SSU) processome component, homolog (yeast)
11104	MIMAT0005584,MIMAT0000419	0.3239	KATNA1		GO:0051329|GO:0051301|GO:0046982|GO:0017111|GO:0016787|GO:0008568|GO:0008017|GO:0007067|GO:0007049|GO:0005874|GO:0005813|GO:0005737|GO:0005524|GO:0000922|GO:0000166	katanin p60 (ATPase-containing) subunit A 1
11105	MIMAT0000265,MIMAT0000451,MIMAT0000732	0.973852	PRDM7	MGC129525|PFM4	GO:0046872|GO:0008270|GO:0006355|GO:0006350|GO:0005634|GO:0005622|GO:0003677	PR domain containing 7	Hs.406695
11107	MIMAT0000085,MIMAT0004812,MIMAT0004806,MIMAT0004605,MIMAT0000250	0.331283	PRDM5	PFM2	GO:0046872|GO:0008270|GO:0006355|GO:0006350|GO:0005634|GO:0005622|GO:0003677	PR domain containing 5
11108	MIMAT0000265,MIMAT0016865,MIMAT0000451,MIMAT0015072,MIMAT0000763,MIMAT0016926,MIMAT0000461,MIMAT0004614,MIMAT0002820,MIMAT0002177,MIMAT0002819,MIMAT0003304	0.377197	PRDM4	MGC45046|PFM1	GO:0046872|GO:0008283|GO:0008270|GO:0007165|GO:0006366|GO:0006355|GO:0006350|GO:0005634|GO:0005622|GO:0003702|GO:0003677	PR domain containing 4
1111	MIMAT0006764,MIMAT0000510,MIMAT0015072,MIMAT0002876,MIMAT0005865,MIMAT0000461,MIMAT0018105,MIMAT0018099,MIMAT0005792,MIMAT0005793,MIMAT0002820	0.0346294	CHEK1	CHK1	GO:0019901|GO:0016740|GO:0008285|GO:0007276|GO:0007131|GO:0007049|GO:0006468|GO:0006281|GO:0006260|GO:0005737|GO:0005657|GO:0005654|GO:0005634|GO:0005524|GO:0005515|GO:0004674|GO:0000794|GO:0000166|GO:0000086|GO:0000079|GO:0000077	CHK1 checkpoint homolog (S. pombe)	Hs.24529
11112	MIMAT0004812,MIMAT0000265,MIMAT0005921,MIMAT0004806,MIMAT0000425	0.770946	HIBADH	MGC40361|NS5ATP1	GO:0055114|GO:0051287|GO:0016491|GO:0008442|GO:0006573|GO:0006098|GO:0005739|GO:0005488|GO:0004616	3-hydroxyisobutyrate dehydrogenase	Hs.406758
11113	MIMAT0011777,MIMAT0018073,MIMAT0000450,MIMAT0000244,MIMAT0000087,MIMAT0000085,MIMAT0004764,MIMAT0002177,MIMAT0004812,MIMAT0000692,MIMAT0005921,MIMAT0004806,MIMAT0000425,MIMAT0000435	0.196797	CIT	CRIK|KIAA0949|STK21	GO:0051301|GO:0048699|GO:0046872|GO:0030154|GO:0019992|GO:0016740|GO:0008270|GO:0008152|GO:0007399|GO:0007275|GO:0007242|GO:0007067|GO:0007049|GO:0006468|GO:0005737|GO:0005524|GO:0005083|GO:0004674|GO:0000166	citron (rho-interacting, serine/threonine kinase 21)	Hs.119594
11116	MIMAT0018073,MIMAT0003304	0.946639	FGFR1OP	FOP	GO:0008284|GO:0005813	FGFR1 oncogene partner
11117	MIMAT0000423,MIMAT0000443	0.349633	EMILIN1	DKFZP586M121|EMILIN|EMILIN-1|gp115	GO:0042802|GO:0030023|GO:0007155|GO:0006817|GO:0005737|GO:0005578|GO:0005576	elastin microfibril interfacer 1	Hs.63348
11118	MIMAT0000419,MIMAT0000418,MIMAT0000732,MIMAT0000451,MIMAT0000450,MIMAT0004614,MIMAT0005580,MIMAT0018099	0.977864	BTN3A2	BT3.2|BT3.3|BTF4	GO:0016021|GO:0016020|GO:0008150|GO:0005575|GO:0003674	butyrophilin, subfamily 3, member A2	Hs.376046
11119	MIMAT0000451,MIMAT0000450,MIMAT0000254,MIMAT0000461,MIMAT0002820,MIMAT0000418,MIMAT0018099	0.982184	BTN3A1	BT3.1|BTF5|CD277|MGC141880	GO:0016021|GO:0016020|GO:0006629	butyrophilin, subfamily 3, member A1	Hs.191510
1112	MIMAT0000265,MIMAT0000707,MIMAT0015072,MIMAT0004748,MIMAT0004764,MIMAT0005580,MIMAT0000732	0.901356	FOXN3	C14orf116|CHES1|PRO1635	GO:0045892|GO:0043565|GO:0016564|GO:0008022|GO:0007049|GO:0006350|GO:0005634|GO:0003700|GO:0000085|GO:0000077	forkhead box N3	Hs.434286
11120	MIMAT0006764,MIMAT0000451,MIMAT0000510,MIMAT0000707,MIMAT0000066,MIMAT0000254,MIMAT0000064,MIMAT0000063,MIMAT0000461,MIMAT0002820,MIMAT0000085,MIMAT0000414,MIMAT0018099,MIMAT0005792,MIMAT0000435,MIMAT0005793	0.21578	BTN2A1	BK14H9.1|BT2.1|BTF1|DJ3E1.1|FLJ36567	GO:0016020|GO:0006629|GO:0005887|GO:0003674	butyrophilin, subfamily 2, member A1	Hs.159028
11122	MIMAT0016876,MIMAT0011777,MIMAT0000451,MIMAT0000461,MIMAT0002820,MIMAT0002174,MIMAT0005580,MIMAT0000732	0.822634	PTPRT	KIAA0283|RPTPrho	GO:0016787|GO:0016020|GO:0007169|GO:0006470|GO:0005887|GO:0005515|GO:0005001|GO:0004872	protein tyrosine phosphatase, receptor type, T
11123	MIMAT0000265,MIMAT0005584,MIMAT0004702,MIMAT0016926,MIMAT0000437	0.472276	RCAN3	DSCR1L2|MCIP3|RCN3|hRCN3	GO:0031013|GO:0019722|GO:0009653|GO:0003723	RCAN family member 3
11124	MIMAT0000763,MIMAT0004552	0.3239	FAF1	CGI-03|FLJ37524|HFAF1s|hFAF1	GO:0051059|GO:0048471|GO:0043161|GO:0043065|GO:0042176|GO:0031334|GO:0031265|GO:0031072|GO:0030191|GO:0019901|GO:0008605|GO:0008219|GO:0007253|GO:0005829|GO:0005634	Fas (TNFRSF6) associated factor 1
11126	MIMAT0006764,MIMAT0000510,MIMAT0000450,MIMAT0015072,MIMAT0000763,MIMAT0018105,MIMAT0005792,MIMAT0005793	0.168479	CD160	BY55|FLJ46513|NK1|NK28	GO:0046658|GO:0032393|GO:0008283|GO:0007166|GO:0006968|GO:0005886|GO:0005102|GO:0004872	CD160 molecule
11127	MIMAT0000265,MIMAT0018073,MIMAT0000763,MIMAT0000250,MIMAT0016926,MIMAT0000681,MIMAT0005580,MIMAT0018105,MIMAT0018099,MIMAT0000437	0.727712	KIF3A		GO:0007018|GO:0006996|GO:0005875|GO:0005874|GO:0005524|GO:0005515|GO:0003777|GO:0000166	kinesin family member 3A	Hs.43670
11128	MIMAT0000450,MIMAT0000066,MIMAT0000763,MIMAT0000064,MIMAT0000063,MIMAT0016926,MIMAT0002174,MIMAT0002819,MIMAT0000418,MIMAT0000414,MIMAT0005921,MIMAT0018105,MIMAT0000435	0.235813	POLR3A	RPC1|RPC155|hRPC155	GO:0016779|GO:0016740|GO:0008270|GO:0006351|GO:0005666|GO:0005634|GO:0003899|GO:0003677|GO:0000287	polymerase (RNA) III (DNA directed) polypeptide A, 155kDa	Hs.436896
11129	MIMAT0003304,MIMAT0000461,MIMAT0002820	0.0760606	SFRS16	CLASP|FLJ90109|SWAP2	GO:0008380|GO:0006397|GO:0005634	splicing factor, arginine/serine-rich 16
1113	MIMAT0006764,MIMAT0000510,MIMAT0000707,MIMAT0005865,MIMAT0000461,MIMAT0005792,MIMAT0005793,MIMAT0002820	0.0203433	CHGA	CGA	GO:0008217|GO:0005576|GO:0005515|GO:0005509	chromogranin A (parathyroid secretory protein 1)	Hs.150793
11130	MIMAT0000254,MIMAT0000763,MIMAT0004614,MIMAT0002177,MIMAT0004812,MIMAT0000419,MIMAT0004806,MIMAT0005865	0.533347	ZWINT	HZwint-1|KNTC2AP|MGC117174|ZWINT1	GO:0051649|GO:0051301|GO:0048015|GO:0047485|GO:0007093|GO:0007051|GO:0007049|GO:0005634|GO:0000777|GO:0000070	ZW10 interactor
11131	MIMAT0002174,MIMAT0000435	0.806414	CAPN11	calpain11	GO:0006508|GO:0005622|GO:0005509|GO:0004198	calpain 11	Hs.225953
11133	MIMAT0000732	0.924493	KPTN	20000	GO:0042995|GO:0015629|GO:0007605|GO:0007015|GO:0006928|GO:0005815|GO:0005737|GO:0005634|GO:0005515|GO:0003779	kaptin (actin binding protein)	Hs.25441
11135	MIMAT0016865,MIMAT0004748	0.952851	CDC42EP1	BORG5|CEP1|MGC15316|MSE55	GO:0031274|GO:0016020|GO:0012505|GO:0008360|GO:0007266|GO:0005856|GO:0005737|GO:0005515	CDC42 effector protein (Rho GTPase binding) 1	Hs.225356
11136	MIMAT0018073	0.345526	SLC7A9	BAT1|CSNU3|FLJ94301	GO:0042605|GO:0015804|GO:0015184|GO:0015175|GO:0006810|GO:0006520|GO:0006461|GO:0005887|GO:0005886	solute carrier family 7 (cationic amino acid transporter, y+ system), member 9	Hs.408567
11137	MIMAT0000416,MIMAT0005580,MIMAT0018073	0.133615	PWP1	IEF-SSP-9502	GO:0006350|GO:0005634	PWP1 homolog (S. cerevisiae)
11138	MIMAT0000451,MIMAT0000707,MIMAT0000763,MIMAT0000461,MIMAT0002820,MIMAT0003304,MIMAT0000425	0.531243	TBC1D8	AD3|HBLP1|VRP	GO:0032313|GO:0016020|GO:0008284|GO:0008015|GO:0005622|GO:0005097|GO:0005096	TBC1 domain family, member 8 (with GRAM domain)	Hs.442657
1114	MIMAT0000418	0.975009	CHGB	SCG1	GO:0005576|GO:0005179	chromogranin B (secretogranin 1)
11141	MIMAT0000732	0.678997	IL1RAPL1	IL1R8|IL1RAPL|MRX21|MRX34|OPHN4|TIGIRR-2	GO:0045087|GO:0016021|GO:0016020|GO:0007611|GO:0007165|GO:0004888	interleukin 1 receptor accessory protein-like 1
11142	MIMAT0000416,MIMAT0018105,MIMAT0000732	0.906204	PKIG	MGC126458|MGC126459	GO:0006469|GO:0005515|GO:0004862|GO:0004860	protein kinase (cAMP-dependent, catalytic) inhibitor gamma
11143	MIMAT0016876,MIMAT0004597,MIMAT0000451,MIMAT0018073,MIMAT0000450,MIMAT0004748,MIMAT0005580,MIMAT0005921,MIMAT0000435	0.515081	MYST2	HBO1|HBOA|KAT7	GO:0046872|GO:0016740|GO:0016568|GO:0008415|GO:0008270|GO:0006355|GO:0006350|GO:0006260|GO:0005634|GO:0005622|GO:0005515|GO:0004406|GO:0003700	MYST histone acetyltransferase 2	Hs.21907
11144	MIMAT0000443,MIMAT0018073,MIMAT0004552,MIMAT0004812,MIMAT0005921,MIMAT0004806,MIMAT0000423	0.597227	DMC1	DMC1H|HsLim15|LIM15|MGC150472|MGC150473|dJ199H16.1	GO:0017111|GO:0008094|GO:0007292|GO:0007283|GO:0007131|GO:0007126|GO:0007049|GO:0006259|GO:0005634|GO:0005622|GO:0005524|GO:0005515|GO:0003677|GO:0001541|GO:0000794|GO:0000166	DMC1 dosage suppressor of mck1 homolog, meiosis-specific homologous recombination (yeast)	Hs.339396
11145	MIMAT0000250,MIMAT0000443,MIMAT0000423,MIMAT0018105,MIMAT0000732	0.222774	HRASLS3	H-REV107-1|HREV107|HREV107-3|MGC118754	GO:0045786|GO:0016021|GO:0016020|GO:0008150|GO:0005575|GO:0005515|GO:0003674	HRAS-like suppressor 3
11147	MIMAT0006764,MIMAT0005792,MIMAT0000419,MIMAT0000510,MIMAT0000416,MIMAT0005793	0.0653673	HHLA3		GO:0005515	HERV-H LTR-associating 3	Hs.142245
11148	MIMAT0006764,MIMAT0000510,MIMAT0000254,MIMAT0002174,MIMAT0005584,MIMAT0000419,MIMAT0000416,MIMAT0005792,MIMAT0000435,MIMAT0005793	0.256021	HHLA2		GO:0016021|GO:0016020|GO:0008150|GO:0005575|GO:0003674	HERV-H LTR-associating 2	Hs.252351
11149	MIMAT0006764,MIMAT0000510,MIMAT0000250,MIMAT0000461,MIMAT0002820,MIMAT0000681,MIMAT0004812,MIMAT0002806,MIMAT0005580,MIMAT0004806,MIMAT0005792,MIMAT0005793	0.523301	BVES	HBVES|MGC42413|POP1|POPDC1	GO:0016021|GO:0016020|GO:0007517	blood vessel epicardial substance	Hs.221660
11152	MIMAT0004614	0.98001	WDR45	JM5|WDRX1|WIPI-4|WIPI4		WD repeat domain 45
11154	MIMAT0000451,MIMAT0016926,MIMAT0004614,MIMAT0002174,MIMAT0004812,MIMAT0005921,MIMAT0004806,MIMAT0005865,MIMAT0000435,MIMAT0000437	0.801825	AP4S1	AP47B|CLA20|CLAPS4|FLJ32366	GO:0030117|GO:0016192|GO:0016020|GO:0006886|GO:0005905|GO:0005794|GO:0005515|GO:0005215	adaptor-related protein complex 4, sigma 1 subunit	Hs.293411
11155	MIMAT0004597,MIMAT0006764,MIMAT0016865,MIMAT0000510,MIMAT0015072,MIMAT0000254,MIMAT0004614,MIMAT0000085,MIMAT0004764,MIMAT0002876,MIMAT0005865,MIMAT0005792,MIMAT0005793,MIMAT0000437	0.416739	LDB3	CYPHER|KIAA01613|KIAA0613|ORACLE|PDLIM6|ZASP|ldb3z1|ldb3z4	GO:0046872|GO:0042995|GO:0008270|GO:0005856|GO:0005737|GO:0005515	LIM domain binding 3
11156	MIMAT0016876,MIMAT0004748	0.618823	PTP4A3	PRL-3|PRL-R|PRL3	GO:0042802|GO:0016787|GO:0006470|GO:0005886|GO:0005769|GO:0004727	protein tyrosine phosphatase type IVA, member 3	Hs.43666
11158	MIMAT0000710,MIMAT0000066,MIMAT0000064,MIMAT0000063,MIMAT0002177,MIMAT0000416,MIMAT0000414	0.677675	RABL2B	FLJ93981|FLJ98216	GO:0007264|GO:0005525|GO:0003924|GO:0000166	RAB, member of RAS oncogene family-like 2B
11159	MIMAT0000710,MIMAT0000066,MIMAT0000064,MIMAT0000063,MIMAT0002177,MIMAT0000416,MIMAT0000414	0.714091	RABL2A	FLJ78724|MGC117180	GO:0007264|GO:0005525|GO:0003924|GO:0000166	RAB, member of RAS oncogene family-like 2A	Hs.446425
1116	MIMAT0000087,MIMAT0002174,MIMAT0000265,MIMAT0000692,MIMAT0015072,MIMAT0000244	0.276573	CHI3L1	ASRT7|DKFZp686N19119|FLJ38139|GP39|HC-gp39|HCGP-3P|YKL40|YYL-40	GO:0043169|GO:0006032|GO:0005975|GO:0005615|GO:0005578|GO:0005576|GO:0005529|GO:0005201|GO:0004568|GO:0004553|GO:0003824	chitinase 3-like 1 (cartilage glycoprotein-39)	Hs.382202
11160	MIMAT0004597,MIMAT0000265,MIMAT0018073,MIMAT0000763,MIMAT0004812,MIMAT0000418,MIMAT0005921,MIMAT0004806,MIMAT0000732,MIMAT0000435,MIMAT0016876,MIMAT0011777,MIMAT0004605,MIMAT0000681	0.85879	ERLIN2	C8orf2|Erlin-2|MGC87072|SPFH2	GO:0016021|GO:0016020|GO:0008150|GO:0005789|GO:0005783|GO:0003674	ER lipid raft associated 2
11161	MIMAT0015072,MIMAT0004605	0.969645	C14orf1	ERG28|NET51	GO:0030133|GO:0016126|GO:0016021|GO:0016020|GO:0008150|GO:0005789|GO:0005783|GO:0003674	chromosome 14 open reading frame 1
11162	MIMAT0004764,MIMAT0000419	0.349633	NUDT6	ASFGF2|FGF-2|FGF-AS|FGF2AS|bFGF|gfg|gfg-1	GO:0016787|GO:0008150|GO:0008083|GO:0005575	nudix (nucleoside diphosphate linked moiety X)-type motif 6
11163	MIMAT0004597,MIMAT0000250,MIMAT0016926,MIMAT0002177,MIMAT0002806,MIMAT0018105,MIMAT0000425,MIMAT0018099	0.938416	NUDT4	DIPP2|DIPP2alpha|DIPP2beta|DKFZp686I1281|HDCMB47P|KIAA0487	GO:0046907|GO:0046831|GO:0030145|GO:0019935|GO:0019722|GO:0016787|GO:0009187|GO:0008486|GO:0007242|GO:0005737|GO:0005622|GO:0000287	nudix (nucleoside diphosphate linked moiety X)-type motif 4
11165	MIMAT0000710,MIMAT0004605,MIMAT0000250,MIMAT0016926,MIMAT0004764,MIMAT0000418,MIMAT0003304,MIMAT0002876,MIMAT0000437	0.369465	NUDT3	DIPP|DIPP1	GO:0016787|GO:0015961|GO:0008486|GO:0007267|GO:0005737|GO:0000287	nudix (nucleoside diphosphate linked moiety X)-type motif 3	Hs.188882
11166	MIMAT0000707,MIMAT0004748,MIMAT0016926,MIMAT0002174,MIMAT0005921,MIMAT0000728,MIMAT0005865,MIMAT0000425	0.595543	SOX21	SOX25	GO:0006357|GO:0006350|GO:0006325|GO:0005634|GO:0003702|GO:0003700	SRY (sex determining region Y)-box 21	Hs.187577
11167	MIMAT0004597,MIMAT0000707,MIMAT0000461,MIMAT0004614,MIMAT0002820,MIMAT0000681,MIMAT0005584,MIMAT0000416,MIMAT0018105	0.831842	FSTL1	FRP|FSL1	GO:0030509|GO:0008201|GO:0005615|GO:0005576|GO:0005509	follistatin-like 1
11168	MIMAT0015072,MIMAT0000254,MIMAT0016926,MIMAT0004552,MIMAT0000416,MIMAT0000728,MIMAT0002876,MIMAT0000437,MIMAT0000710	0.946897	PSIP1	DFS70|LEDGF|MGC74712|PAIP|PSIP2|p52|p75	GO:0019059|GO:0019047|GO:0006355|GO:0006350|GO:0005829|GO:0005634|GO:0003677	PC4 and SFRS1 interacting protein 1
11169	MIMAT0000265,MIMAT0000703,MIMAT0018073,MIMAT0005584,MIMAT0005921,MIMAT0002876	0.975863	WDHD1	AND-1	GO:0006355|GO:0005737|GO:0005654|GO:0005634|GO:0003677	WD repeat and HMG-box DNA binding protein 1	Hs.385998
1117	MIMAT0002876	0.854637	CHI3L2	YKL-39|YKL39	GO:0043169|GO:0016787|GO:0006032|GO:0005975|GO:0005615|GO:0004568	chitinase 3-like 2
11170	MIMAT0004597,MIMAT0000451,MIMAT0015072,MIMAT0000250,MIMAT0000085,MIMAT0004812,MIMAT0004806,MIMAT0005865	0.672073	FAM107A	DRR1|FLJ30158|FLJ45473|TU3A	GO:0005634|GO:0005515|GO:0003674|GO:0001558	family with sequence similarity 107, member A
11171	MIMAT0000763	0.986244	STRAP	MAWD|PT-WD|UNRIP	GO:0008380|GO:0006397|GO:0005737|GO:0005681|GO:0005634|GO:0005515	serine/threonine kinase receptor associated protein
11173	MIMAT0004748,MIMAT0000681,MIMAT0000416	0.296026	ADAMTS7	ADAM-TS7|DKFZp434H204	GO:0046872|GO:0008270|GO:0007229|GO:0006508|GO:0005578|GO:0005576|GO:0004222	ADAM metallopeptidase with thrombospondin type 1 motif, 7	Hs.16441
11174	MIMAT0004597,MIMAT0000710,MIMAT0018073,MIMAT0000450,MIMAT0015072,MIMAT0000763,MIMAT0016926,MIMAT0000461,MIMAT0002820,MIMAT0000681,MIMAT0004812,MIMAT0000419,MIMAT0000416,MIMAT0004806,MIMAT0002876	0.135493	ADAMTS6	ADAM-TS6	GO:0046872|GO:0031012|GO:0008270|GO:0008233|GO:0006508|GO:0005578|GO:0005576|GO:0004222	ADAM metallopeptidase with thrombospondin type 1 motif, 6
11176	MIMAT0011777,MIMAT0000443,MIMAT0000265,MIMAT0015072,MIMAT0000763,MIMAT0000250,MIMAT0000770,MIMAT0002819,MIMAT0000097,MIMAT0000423,MIMAT0018105,MIMAT0000427,MIMAT0018099,MIMAT0000732	0.0880519	BAZ2A	DKFZp781B109|FLJ13768|FLJ13780|FLJ45876|KIAA0314|TIP5|WALp3	GO:0046872|GO:0030528|GO:0008270|GO:0006355|GO:0006350|GO:0006338|GO:0005731|GO:0005634|GO:0005515|GO:0003677	bromodomain adjacent to zinc finger domain, 2A	Hs.314263
11177	MIMAT0016876,MIMAT0006764,MIMAT0000510,MIMAT0000425,MIMAT0000732,MIMAT0005792,MIMAT0005793	0.618224	BAZ1A	ACF1|DKFZP586E0518|FLJ14383|WALp1|WCRF180|hACF1	GO:0046872|GO:0008270|GO:0006355|GO:0006350|GO:0005634|GO:0005515|GO:0000228	bromodomain adjacent to zinc finger domain, 1A
11178	MIMAT0016865,MIMAT0004605,MIMAT0004614,MIMAT0005584	0.93915	LZTS1	F37|FEZ1	GO:0045786|GO:0045211|GO:0045202|GO:0042995|GO:0030054|GO:0006355|GO:0006350|GO:0005886|GO:0005737|GO:0005634|GO:0005515|GO:0003700	leucine zipper, putative tumor suppressor 1
11179	MIMAT0000451,MIMAT0000244,MIMAT0000082,MIMAT0000087,MIMAT0000692	0.983685	ZNF277	NRIF4|ZNF277P	GO:0046872|GO:0008270|GO:0006355|GO:0006350|GO:0005634|GO:0005622|GO:0005515|GO:0004872|GO:0003700	zinc finger protein 277
1118	MIMAT0004597,MIMAT0000443,MIMAT0006764,MIMAT0000510,MIMAT0000450,MIMAT0015072,MIMAT0004748,MIMAT0016926,MIMAT0002876,MIMAT0000423,MIMAT0000732,MIMAT0005792,MIMAT0005793	0.0168384	CHIT1	CHI3|CHIT|FLJ00314|MGC125322	GO:0043169|GO:0009617|GO:0008152|GO:0008061|GO:0006955|GO:0006032|GO:0005975|GO:0005764|GO:0005615|GO:0005576|GO:0004568|GO:0003824|GO:0000272	chitinase 1 (chitotriosidase)	Hs.201688
11180	MIMAT0000416,MIMAT0003304	0.861736	WDR6	FLJ10218|MGC126756|MGC142027	GO:0008150|GO:0005575|GO:0005515|GO:0003674	WD repeat domain 6
11182	MIMAT0000085,MIMAT0016865,MIMAT0000451,MIMAT0005580,MIMAT0000437	0.705117	SLC2A6	GLUT6|GLUT9|HSA011372	GO:0055085|GO:0022891|GO:0016021|GO:0016020|GO:0008643|GO:0005886|GO:0005355|GO:0005351|GO:0005215	solute carrier family 2 (facilitated glucose transporter), member 6	Hs.244378
11183	MIMAT0000265,MIMAT0000707,MIMAT0018073,MIMAT0015072,MIMAT0000763,MIMAT0016926,MIMAT0002174,MIMAT0004812,MIMAT0002819,MIMAT0005921,MIMAT0004806,MIMAT0018105,MIMAT0000425	0.159929	MAP4K5	GCKR|KHS|KHS1|MAPKKKK5	GO:0016740|GO:0007257|GO:0007243|GO:0006950|GO:0006468|GO:0005737|GO:0005524|GO:0005515|GO:0005083|GO:0004674|GO:0000166	mitogen-activated protein kinase kinase kinase kinase 5	Hs.130491
11184	MIMAT0000435	0.390327	MAP4K1	HPK1	GO:0045610|GO:0018105|GO:0016740|GO:0008349|GO:0007257|GO:0007243|GO:0006950|GO:0005524|GO:0005515|GO:0005083|GO:0004674|GO:0000185|GO:0000166	mitogen-activated protein kinase kinase kinase kinase 1	Hs.95424
11185	MIMAT0004597,MIMAT0000450,MIMAT0004614,MIMAT0002177,MIMAT0000416	0.929675	INMT	MGC125940|MGC125941	GO:0030748|GO:0016740|GO:0008168|GO:0005737	indolethylamine N-methyltransferase
11186	MIMAT0016876,MIMAT0002806,MIMAT0000254,MIMAT0018105	0.880229	RASSF1	123F2|NORE2A|RASSF1A|RDA32|REH3P21	GO:0046872|GO:0045786|GO:0042802|GO:0019992|GO:0008270|GO:0007265|GO:0007242|GO:0007050|GO:0005874|GO:0005819|GO:0005813|GO:0005737|GO:0005634	Ras association (RalGDS/AF-6) domain family member 1
11188	MIMAT0000451,MIMAT0000418,MIMAT0003304,MIMAT0004748,MIMAT0000461,MIMAT0000732,MIMAT0002820	0.181555	NISCH	FLJ14425|FLJ40413|FLJ90519|I-1|IRAS|KIAA0975	GO:0035091|GO:0007154|GO:0005515	nischarin	Hs.435290
11189	MIMAT0000066,MIMAT0000064,MIMAT0000063,MIMAT0000461,MIMAT0000244,MIMAT0002820,MIMAT0000087,MIMAT0002174,MIMAT0004812,MIMAT0000692,MIMAT0005580,MIMAT0000414,MIMAT0004806,MIMAT0005865	0.284162	TNRC4	BRUNOL1|CAGH4|CELF3|ERDA4|MGC57297	GO:0007399|GO:0005737|GO:0005634|GO:0003729|GO:0003700|GO:0003676|GO:0000398|GO:0000166	trinucleotide repeat containing 4	Hs.26047
1119	MIMAT0000451,MIMAT0000707,MIMAT0000244,MIMAT0000087,MIMAT0000692,MIMAT0000419,MIMAT0003304,MIMAT0000435	0.490223	CHKA	CHK|CKI	GO:0045735|GO:0016740|GO:0006869|GO:0006629|GO:0005737|GO:0004871|GO:0004103	choline kinase alpha
11190	MIMAT0004748	0.9768	CEP250	C-NAP1|CEP2|MGC88542	GO:0030997|GO:0019901|GO:0005929|GO:0005813|GO:0005737|GO:0000278	centrosomal protein 250kDa	Hs.443976
11193	MIMAT0015072,MIMAT0016926,MIMAT0000244,MIMAT0000087,MIMAT0004812,MIMAT0000692,MIMAT0005584,MIMAT0000418,MIMAT0004806	0.328395	WBP4	FBP21|MGC117310	GO:0046872|GO:0016607|GO:0008380|GO:0008270|GO:0006397|GO:0005681|GO:0005634|GO:0005515|GO:0003676	WW domain binding protein 4 (formin binding protein 21)	Hs.411300
11194	MIMAT0002819,MIMAT0000451,MIMAT0005865	0.967021	ABCB8	EST328128|M-ABC1|MABC1	GO:0043190|GO:0042626|GO:0016887|GO:0016021|GO:0016020|GO:0006810|GO:0005743|GO:0005740|GO:0005739|GO:0005624|GO:0005524|GO:0005215|GO:0000166	ATP-binding cassette, sub-family B (MDR/TAP), member 8
11196	MIMAT0016876,MIMAT0000443,MIMAT0018073,MIMAT0002174,MIMAT0005584,MIMAT0000419,MIMAT0000418,MIMAT0000416,MIMAT0000423	0.852949	SEC23IP	MSTP053|P125	GO:0046872|GO:0031410|GO:0016020|GO:0007030|GO:0006886|GO:0005793|GO:0005783|GO:0005737|GO:0005515	SEC23 interacting protein	Hs.435004
11197	MIMAT0004597,MIMAT0016865,MIMAT0002806,MIMAT0000461,MIMAT0002820	0.725118	WIF1	WIF-1	GO:0016055|GO:0007275|GO:0007165|GO:0005576|GO:0004713	WNT inhibitory factor 1	Hs.284122
11198	MIMAT0006764,MIMAT0016865,MIMAT0000510,MIMAT0000450,MIMAT0000461,MIMAT0000770,MIMAT0002820,MIMAT0000427,MIMAT0005792,MIMAT0005793	0.131408	SUPT16H	CDC68|FACT|FACTP140|FLJ10857|FLJ14010|FLJ34357|SPT16/CDC68	GO:0008235|GO:0008159|GO:0006508|GO:0006366|GO:0006355|GO:0006350|GO:0006337|GO:0006281|GO:0006260|GO:0005694|GO:0005654|GO:0005634	suppressor of Ty 16 homolog (S. cerevisiae)	Hs.213724
11199	MIMAT0018099,MIMAT0000418	0.654667	ANXA10	ANX14	GO:0005544|GO:0005509	annexin A10	Hs.188401
112	MIMAT0000710,MIMAT0000265,MIMAT0016865,MIMAT0000451,MIMAT0000450,MIMAT0004748,MIMAT0000770,MIMAT0000419,MIMAT0000427	0.55541	ADCY6	AC6|DKFZp779F075|KIAA0422	GO:0016021|GO:0016020|GO:0007242|GO:0006171|GO:0004016|GO:0000287	adenylate cyclase 6
1120	MIMAT0005865	0.891268	CHKB	CHETK|CHKL	GO:0016740|GO:0016301|GO:0007517|GO:0006656|GO:0004305|GO:0004103	choline kinase beta	Hs.439777
11201	MIMAT0000265,MIMAT0000250,MIMAT0004812,MIMAT0000419,MIMAT0000418,MIMAT0005580,MIMAT0004806,MIMAT0002876	0.86101	POLI	RAD30B|RAD3OB	GO:0016779|GO:0016740|GO:0006281|GO:0006260|GO:0005654|GO:0005634|GO:0005622|GO:0003887|GO:0003677|GO:0000287	polymerase (DNA directed) iota	Hs.438533
1121	MIMAT0000510,MIMAT0018073,MIMAT0000763,MIMAT0004812,MIMAT0000416,MIMAT0004806,MIMAT0000728,MIMAT0018105,MIMAT0000435,MIMAT0000437,MIMAT0016876,MIMAT0000710,MIMAT0006764,MIMAT0000707,MIMAT0000450,MIMAT0000082,MIMAT0005584,MIMAT0004502,MIMAT0005792,MIMAT0005793	0.688597	CHM	DXS540|FLJ38564|GGTA|HSD-32|MGC102710|REP-1|TCD	GO:0050896|GO:0043087|GO:0018348|GO:0007601|GO:0006886|GO:0005968|GO:0005096|GO:0004663	choroideremia (Rab escort protein 1)
11211	MIMAT0004597,MIMAT0000707,MIMAT0004605,MIMAT0000461,MIMAT0000244,MIMAT0002820,MIMAT0000087,MIMAT0000085,MIMAT0000681,MIMAT0000692,MIMAT0018105	0.140271	FZD10	CD350|FZ-10|FzE7|hFz10	GO:0042813|GO:0016055|GO:0016020|GO:0007275|GO:0007186|GO:0005887|GO:0004930|GO:0004926|GO:0004872	frizzled homolog 10 (Drosophila)	Hs.31664
11212	MIMAT0000451,MIMAT0000450,MIMAT0000461,MIMAT0002820,MIMAT0004764,MIMAT0000418,MIMAT0000416,MIMAT0002806,MIMAT0000425,MIMAT0000435	0.704838	PROSC	FLJ11861	GO:0005737|GO:0005622	proline synthetase co-transcribed homolog (bacterial)	Hs.304792
11213	MIMAT0004597,MIMAT0006764,MIMAT0000265,MIMAT0000510,MIMAT0000450,MIMAT0000770,MIMAT0002177,MIMAT0002806,MIMAT0005580,MIMAT0000427,MIMAT0000732,MIMAT0005792,MIMAT0005793	0.220967	IRAK3	ASRT5|IRAK-M|IRAKM	GO:0043244|GO:0042802|GO:0019221|GO:0016740|GO:0007165|GO:0006468|GO:0005524|GO:0004674|GO:0000287|GO:0000166	interleukin-1 receptor-associated kinase 3	Hs.369265
11214	MIMAT0016876,MIMAT0015072,MIMAT0002177,MIMAT0000419,MIMAT0005921,MIMAT0018105	0.903543	AKAP13	AKAP-Lbc|BRX|FLJ11952|FLJ43341|HA-3|Ht31|LBC|PROTO-LB|PROTO-LBC|c-lbc	GO:0046872|GO:0035023|GO:0019992|GO:0016020|GO:0008270|GO:0008150|GO:0007242|GO:0005737|GO:0005634|GO:0005624|GO:0005622|GO:0005575|GO:0005515|GO:0005089|GO:0005085|GO:0004872|GO:0004871|GO:0004691	A kinase (PRKA) anchor protein 13
11215	MIMAT0000710,MIMAT0000443,MIMAT0000451,MIMAT0000763,MIMAT0004605,MIMAT0000461,MIMAT0004614,MIMAT0002820,MIMAT0004812,MIMAT0000416,MIMAT0005921,MIMAT0004806,MIMAT0003304,MIMAT0004502,MIMAT0000423,MIMAT0000425,MIMAT0000732	0.133016	AKAP11	AKAP220|DKFZp781I12161|FLJ11304|KIAA0629|PRKA11	GO:0051018|GO:0008157|GO:0007243|GO:0005813|GO:0005737	A kinase (PRKA) anchor protein 11	Hs.105105
11216	MIMAT0000451,MIMAT0000450,MIMAT0000254,MIMAT0016926,MIMAT0000244,MIMAT0000082,MIMAT0000087,MIMAT0000681,MIMAT0004812,MIMAT0000692,MIMAT0005584,MIMAT0004806,MIMAT0000425	0.0665776	AKAP10	D-AKAP2|MGC9414|PRKA10	GO:0016301|GO:0016020|GO:0008104|GO:0007165|GO:0005739|GO:0005737|GO:0005515|GO:0004871	A kinase (PRKA) anchor protein 10
11217	MIMAT0004597,MIMAT0000451,MIMAT0000707,MIMAT0000450,MIMAT0000254,MIMAT0000461,MIMAT0002820,MIMAT0000681,MIMAT0000728,MIMAT0018105,MIMAT0018099	0.653478	AKAP2	AKAPKL|PALM2|PRKA2	GO:0019899	A kinase (PRKA) anchor protein 2
11218	MIMAT0000082,MIMAT0000703,MIMAT0000419,MIMAT0004605	0.856315	DDX20	DKFZp434H052|DP103|GEMIN3	GO:0017053|GO:0016787|GO:0016564|GO:0008380|GO:0006917|GO:0006397|GO:0005856|GO:0005829|GO:0005737|GO:0005681|GO:0005654|GO:0005634|GO:0005524|GO:0005515|GO:0004004|GO:0003677|GO:0000244|GO:0000166|GO:0000122	DEAD (Asp-Glu-Ala-Asp) box polypeptide 20
1122	MIMAT0004597,MIMAT0006764,MIMAT0000510,MIMAT0000707,MIMAT0015072,MIMAT0004605,MIMAT0016926,MIMAT0000244,MIMAT0000087,MIMAT0004812,MIMAT0000692,MIMAT0000419,MIMAT0000418,MIMAT0000416,MIMAT0004806,MIMAT0018105,MIMAT0005792,MIMAT0005793	0.0432504	CHML	FLJ10071|FLJ13361|REP2	GO:0043087|GO:0007601|GO:0006886|GO:0005968|GO:0005096|GO:0004663	choroideremia-like (Rab escort protein 2)
11221	MIMAT0000451,MIMAT0000707,MIMAT0015072,MIMAT0016926,MIMAT0000461,MIMAT0002820,MIMAT0005865	0.668157	DUSP10	MKP-5|MKP5	GO:0017017|GO:0016791|GO:0016787|GO:0007254|GO:0006950|GO:0006470|GO:0005737|GO:0005634|GO:0004725	dual specificity phosphatase 10
11222	MIMAT0018073,MIMAT0000450	0.853631	MRPL3	MRL3|RPML3	GO:0006412|GO:0005840|GO:0005739|GO:0005622|GO:0003735|GO:0003723	mitochondrial ribosomal protein L3	Hs.205163
11226	MIMAT0016876,MIMAT0000703,MIMAT0000451,MIMAT0000450,MIMAT0015072,MIMAT0000763,MIMAT0016926,MIMAT0000085,MIMAT0000681,MIMAT0000732	0.704838	GALNT6	GALNAC-T6|GalNAcT6	GO:0048471|GO:0030145|GO:0016757|GO:0016021|GO:0016020|GO:0006493|GO:0005794|GO:0005529|GO:0005509|GO:0004653|GO:0000139	UDP-N-acetyl-alpha-D-galactosamine:polypeptide N-acetylgalactosaminyltransferase 6 (GalNAc-T6)
11227	MIMAT0000419	0.602205	GALNT5	GALNAC-T5|MGC165041	GO:0030145|GO:0016757|GO:0016021|GO:0016020|GO:0006024|GO:0005794|GO:0005575|GO:0005529|GO:0005509|GO:0004653|GO:0000139	UDP-N-acetyl-alpha-D-galactosamine:polypeptide N-acetylgalactosaminyltransferase 5 (GalNAc-T5)	Hs.269027
11228	MIMAT0000510,MIMAT0004812,MIMAT0005921,MIMAT0004806,MIMAT0000728,MIMAT0000710,MIMAT0006764,MIMAT0000450,MIMAT0000461,MIMAT0004614,MIMAT0002820,MIMAT0005792,MIMAT0005793	0.75024	RASSF8	C12orf2|HoJ-1	GO:0007165	Ras association (RalGDS/AF-6) domain family (N-terminal) member 8
1123	MIMAT0004812,MIMAT0004806,MIMAT0004502,MIMAT0018105	0.760313	CHN1	ARHGAP2|CHN|RHOGAP2	GO:0046872|GO:0019992|GO:0008270|GO:0007242|GO:0005622|GO:0005515|GO:0005096|GO:0005070	chimerin (chimaerin) 1
11230	MIMAT0004748,MIMAT0000427,MIMAT0000770	0.960852	PRAF2	JM4	GO:0016021|GO:0016020|GO:0015813|GO:0015031|GO:0005515	PRA1 domain family, member 2	Hs.29595
11231	MIMAT0006764,MIMAT0000703,MIMAT0000510,MIMAT0018073,MIMAT0004605,MIMAT0000250,MIMAT0004764,MIMAT0000416,MIMAT0002876,MIMAT0005865,MIMAT0000732,MIMAT0005792,MIMAT0005793	0.29086	SEC63	ERdj2|PRO2507|SEC63L	GO:0051082|GO:0031072|GO:0016021|GO:0016020|GO:0015031|GO:0006612|GO:0006457|GO:0005789|GO:0005783|GO:0004872	SEC63 homolog (S. cerevisiae)
11234	MIMAT0000451,MIMAT0018073,MIMAT0000763,MIMAT0004614,MIMAT0004764,MIMAT0005580	0.911377	HPS5	AIBP63|KIAA1017		Hermansky-Pudlak syndrome 5	Hs.437599
11235	MIMAT0000082,MIMAT0000087,MIMAT0000692,MIMAT0000416,MIMAT0000244	0.275807	PDCD10	CCM3|MGC1212|MGC24477|TFAR15	GO:0006915|GO:0005515	programmed cell death 10
11236	MIMAT0000451,MIMAT0000419,MIMAT0000728,MIMAT0002876	0.957544	RNF139	HRCA1|MGC31961|RCA1|TRC8	GO:0046872|GO:0031396|GO:0016874|GO:0016021|GO:0016020|GO:0008270|GO:0006512|GO:0005789|GO:0005783|GO:0005515|GO:0004872	ring finger protein 139
11237	MIMAT0006764,MIMAT0000265,MIMAT0000510,MIMAT0000450,MIMAT0000763,MIMAT0000461,MIMAT0002820,MIMAT0000085,MIMAT0002174,MIMAT0005792,MIMAT0000435,MIMAT0005793	0.523301	RNF24	G1L	GO:0046872|GO:0008270|GO:0005515	ring finger protein 24
11238	MIMAT0011777,MIMAT0018073,MIMAT0015072,MIMAT0004605,MIMAT0000416,MIMAT0005865,MIMAT0018105	0.849508	CA5B	CA-VB|MGC39962	GO:0046872|GO:0016829|GO:0008270|GO:0006730|GO:0005739|GO:0004089	carbonic anhydrase VB, mitochondrial
112398	MIMAT0002819,MIMAT0016865,MIMAT0000418,MIMAT0000414,MIMAT0015072,MIMAT0000066,MIMAT0000064,MIMAT0000063,MIMAT0005865,MIMAT0000427,MIMAT0000770,MIMAT0002820	0.00675646	EGLN2	DKFZp434E026|EIT6|HIFPH1|HPH-3|PHD1	GO:0055114|GO:0046872|GO:0045732|GO:0031418|GO:0030520|GO:0030503|GO:0019826|GO:0019538|GO:0016706|GO:0016702|GO:0016491|GO:0008198|GO:0005737|GO:0005634|GO:0001666|GO:0001558	egl nine homolog 2 (C. elegans)
112399	MIMAT0004597,MIMAT0011777,MIMAT0000450,MIMAT0004605,MIMAT0004812,MIMAT0004806,MIMAT0000425	0.929004	EGLN3	FLJ21620|HIFPH3|MGC125998|MGC125999|PHD3	GO:0055114|GO:0046872|GO:0031418|GO:0019538|GO:0016706|GO:0016702|GO:0016491|GO:0006915|GO:0005737|GO:0005634|GO:0005515|GO:0005506	egl nine homolog 3 (C. elegans)	Hs.135507
1124	MIMAT0000443,MIMAT0000265,MIMAT0004605,MIMAT0000763,MIMAT0004748,MIMAT0016926,MIMAT0000082,MIMAT0005584,MIMAT0005580,MIMAT0002876,MIMAT0000423	0.602439	CHN2	ARHGAP3|BCH|MGC138360|RHOGAP3	GO:0046872|GO:0019992|GO:0016020|GO:0008270|GO:0007242|GO:0005622|GO:0005515|GO:0005096|GO:0005070	chimerin (chimaerin) 2
11240	MIMAT0004597,MIMAT0000443,MIMAT0000451,MIMAT0004764,MIMAT0002174,MIMAT0002819,MIMAT0000423,MIMAT0018105	0.850765	PADI2	KIAA0994|PAD-H19|PAD2|PDI2	GO:0018101|GO:0016787|GO:0006464|GO:0005737|GO:0005509|GO:0004668	peptidyl arginine deiminase, type II	Hs.33455
11243	MIMAT0002174,MIMAT0000763,MIMAT0004748	0.82009	PMF1		GO:0051301|GO:0007067|GO:0007059|GO:0007049|GO:0006366|GO:0006355|GO:0006350|GO:0005667|GO:0005634|GO:0005515|GO:0003713|GO:0000444	polyamine-modulated factor 1
11244	MIMAT0006764,MIMAT0000703,MIMAT0000510,MIMAT0000707,MIMAT0018073,MIMAT0000461,MIMAT0000244,MIMAT0000770,MIMAT0002820,MIMAT0000087,MIMAT0000681,MIMAT0004764,MIMAT0000692,MIMAT0000419,MIMAT0000418,MIMAT0004502,MIMAT0000425,MIMAT0000427,MIMAT0000732,MIMAT0005792,MIMAT0000435,MIMAT0005793	0.00140705	ZHX1		GO:0046872|GO:0045892|GO:0043565|GO:0008270|GO:0005634|GO:0005622|GO:0005515|GO:0003700	zinc fingers and homeoboxes 1
11245	MIMAT0004764,MIMAT0000265,MIMAT0000435	0.901186	GPR176	GPR|Gm1012	GO:0007268|GO:0007186|GO:0007165|GO:0005887|GO:0005886|GO:0004872|GO:0001584	G protein-coupled receptor 176	Hs.37196
112464	MIMAT0004702	0.891268	PRKCDBP	HSRBC|MGC20400|SRBC	GO:0045786	protein kinase C, delta binding protein	Hs.434044
11247	MIMAT0006764,MIMAT0000265,MIMAT0000510,MIMAT0000728,MIMAT0004748,MIMAT0000461,MIMAT0005792,MIMAT0005793,MIMAT0002820	0.0696018	NXPH4	NPH4	GO:0007218|GO:0005576|GO:0003674	neurexophilin 4
112476	MIMAT0000451,MIMAT0018073,MIMAT0016926,MIMAT0000244,MIMAT0000770,MIMAT0000087,MIMAT0002174,MIMAT0000692,MIMAT0018105,MIMAT0000427,MIMAT0000435	0.067422	PRRT2	DKFZp547J199|FLJ25513	GO:0016021|GO:0016020|GO:0009607	proline-rich transmembrane protein 2
112479	MIMAT0000703,MIMAT0000254,MIMAT0000244,MIMAT0000770,MIMAT0000082,MIMAT0000087,MIMAT0000692,MIMAT0000419,MIMAT0000418,MIMAT0005921,MIMAT0005865,MIMAT0000427,MIMAT0018099,MIMAT0000732	0.153012	EXOD1	KIAA1504|MGC16943	GO:0016787|GO:0005622|GO:0004527|GO:0003676	exonuclease domain containing 1	Hs.248437
11248	MIMAT0004597,MIMAT0000451,MIMAT0003304,MIMAT0005865	0.868727	NXPH3	NPH3	GO:0007218|GO:0005576|GO:0005102|GO:0003674	neurexophilin 3	Hs.55069
112487	MIMAT0000265,MIMAT0018073,MIMAT0000450,MIMAT0000244,MIMAT0004614,MIMAT0000082,MIMAT0000087,MIMAT0000692,MIMAT0000419,MIMAT0000418,MIMAT0000416	0.539303	C14orf126	MGC9912	GO:0019478|GO:0016788|GO:0005737	chromosome 14 open reading frame 126	Hs.116014
11249	MIMAT0016876,MIMAT0004597,MIMAT0000703,MIMAT0018073,MIMAT0002174,MIMAT0002177,MIMAT0000728	0.731279	NXPH2	MGC125477|MGC125478|MGC125479|MGC125480|NPH2	GO:0007218|GO:0005576|GO:0003674	neurexophilin 2	Hs.435019
11250	MIMAT0000085,MIMAT0016865	0.967653	GPR45	PSP24|PSP24(ALPHA)|PSP24A	GO:0007399|GO:0007186|GO:0005887|GO:0004872|GO:0001584	G protein-coupled receptor 45
11251	MIMAT0000443,MIMAT0000265,MIMAT0000250,MIMAT0004552,MIMAT0000085,MIMAT0004764,MIMAT0000419,MIMAT0002876,MIMAT0000423,MIMAT0018105	0.428994	GPR44	CD294|CRTH2	GO:0045745|GO:0019722|GO:0007193|GO:0007165|GO:0006955|GO:0006935|GO:0005887|GO:0005886|GO:0004982|GO:0004958|GO:0004956|GO:0004872|GO:0001785|GO:0001584	G protein-coupled receptor 44	Hs.299567
11252	MIMAT0006764,MIMAT0000510,MIMAT0016926,MIMAT0004976,MIMAT0005580,MIMAT0005921,MIMAT0018105,MIMAT0005792,MIMAT0005793	0.379849	PACSIN2	SDPII	GO:0031410|GO:0030036|GO:0006897|GO:0005737|GO:0005215	protein kinase C and casein kinase substrate in neurons 2	Hs.162877
11253	MIMAT0000087,MIMAT0000443,MIMAT0000692,MIMAT0003304,MIMAT0004748,MIMAT0000423,MIMAT0000244	0.0427043	MAN1B1	MANA-ER	GO:0016798|GO:0016042|GO:0016021|GO:0016020|GO:0009311|GO:0008152|GO:0006952|GO:0006644|GO:0006487|GO:0005789|GO:0005783|GO:0005624|GO:0005509|GO:0004623|GO:0004571	mannosidase, alpha, class 1B, member 1
11254	MIMAT0000443,MIMAT0000265,MIMAT0000707,MIMAT0018073,MIMAT0000250,MIMAT0016926,MIMAT0000681,MIMAT0004812,MIMAT0000418,MIMAT0005921,MIMAT0004806,MIMAT0002876,MIMAT0000423,MIMAT0018105	0.253522	SLC6A14	ATB(0+)	GO:0016020|GO:0015293|GO:0015171|GO:0006865|GO:0006836|GO:0006520|GO:0005887|GO:0005328	solute carrier family 6 (amino acid transporter), member 14
11255	MIMAT0000681,MIMAT0000443,MIMAT0004748,MIMAT0000423	0.636016	HRH3	GPCR97|HH3R	GO:0016021|GO:0007269|GO:0007187|GO:0007186|GO:0007165|GO:0005887|GO:0005886|GO:0004969|GO:0004872|GO:0001584	histamine receptor H3	Hs.251399
112574	MIMAT0000510,MIMAT0018073,MIMAT0000254,MIMAT0000763,MIMAT0016926,MIMAT0000244,MIMAT0002174,MIMAT0018105,MIMAT0000732,MIMAT0011777,MIMAT0006764,MIMAT0000703,MIMAT0000451,MIMAT0000707,MIMAT0000450,MIMAT0000461,MIMAT0002820,MIMAT0000082,MIMAT0000087,MIMAT0002819,MIMAT0000692,MIMAT0003304,MIMAT0005792,MIMAT0005793	0.0823143	SNX18	FLJ11997|FLJ32560|MGC150827|MGC150829|SH3PX2|SH3PXD3B|SNAG1	GO:0035091|GO:0016020|GO:0015031|GO:0012505|GO:0007154|GO:0005515	sorting nexin 18	Hs.432755
11258	MIMAT0018099,MIMAT0002806	0.687829	DCTN3	DCTN-22|DCTN22|MGC111190	GO:0048471|GO:0007067|GO:0007049|GO:0005869|GO:0005819|GO:0005813|GO:0005737|GO:0005515|GO:0005198|GO:0000910|GO:0000777	dynactin 3 (p22)
11259	MIMAT0004812,MIMAT0000416,MIMAT0004806	0.931833	FILIP1L	DOC-1|DOC1|GIP90	GO:0016459|GO:0008150|GO:0003674	filamin A interacting protein 1-like	Hs.104672
11260	MIMAT0018105	0.987238	XPOT	XPO3	GO:0006810|GO:0005737|GO:0005634|GO:0005488|GO:0000049	exportin, tRNA (nuclear export receptor for tRNAs)	Hs.85951
112609	MIMAT0006764,MIMAT0000451,MIMAT0000510,MIMAT0000250,MIMAT0004976,MIMAT0005580,MIMAT0018099,MIMAT0005792,MIMAT0005793	0.278673	C6orf117	RP11-51G5.2		chromosome 6 open reading frame 117	Hs.370055
11261	MIMAT0000710,MIMAT0000265,MIMAT0000703,MIMAT0000707,MIMAT0004748,MIMAT0000461,MIMAT0000770,MIMAT0002820,MIMAT0000082,MIMAT0005584,MIMAT0004502,MIMAT0000427,MIMAT0000437	0.199532	CHP	SLC9A1BP	GO:0015459|GO:0007264|GO:0006813|GO:0005737|GO:0005509	calcium binding protein P22	Hs.406234
112611	MIMAT0000427,MIMAT0000770	0.732715	RWDD2A	MGC13523|MGC138208|RWDD2|dJ747H23.2		RWD domain containing 2A
112616	MIMAT0016876,MIMAT0000443,MIMAT0002819,MIMAT0000450,MIMAT0000250,MIMAT0004748,MIMAT0000423,MIMAT0018099	0.101048	CMTM7	CKLFSF7|FLJ30992	GO:0016021|GO:0016020|GO:0006935|GO:0005615|GO:0005125	CKLF-like MARVEL transmembrane domain containing 7	Hs.440494
11262	MIMAT0000710	0.998803	SP140	LYSP100|LYSP100-A|LYSP100-B|MGC126440	GO:0046872|GO:0008270|GO:0006952|GO:0005737|GO:0005654|GO:0005635|GO:0005634|GO:0005515|GO:0003700|GO:0003677	SP140 nuclear body protein
11264	MIMAT0004597,MIMAT0000451,MIMAT0000450,MIMAT0000461,MIMAT0002820,MIMAT0005584,MIMAT0005580,MIMAT0003304,MIMAT0000423,MIMAT0018105	0.498428	PXMP4	PMP24	GO:0016021|GO:0016020|GO:0005778|GO:0005777|GO:0005624	peroxisomal membrane protein 4, 24kDa
11266	MIMAT0000451,MIMAT0018073	0.424627	DUSP12	DUSP1|YVH1	GO:0046872|GO:0016787|GO:0008270|GO:0008138|GO:0006470|GO:0006464|GO:0005634|GO:0005622|GO:0004725	dual specificity phosphatase 12	Hs.416216
11269	MIMAT0000066,MIMAT0000064,MIMAT0000063,MIMAT0000414	0.334761	DDX19B	DBP5|DDX19|RNAh	GO:0065002|GO:0016787|GO:0015031|GO:0008026|GO:0006406|GO:0005737|GO:0005643|GO:0005634|GO:0005524|GO:0005515|GO:0003723|GO:0003676|GO:0000166	DEAD (Asp-Glu-Ala-As) box polypeptide 19B	Hs.221761
11270	MIMAT0000082,MIMAT0004764,MIMAT0004748	0.851829	NRM	NRM29	GO:0016021|GO:0016020|GO:0008150|GO:0005637|GO:0005635|GO:0005634|GO:0003674	nurim (nuclear envelope membrane protein)
112703	MIMAT0000423,MIMAT0000443,MIMAT0000450	0.31534	FAM71E1	FLJ27522|FLJ43757		family with sequence similarity 71, member E1
112724	MIMAT0000461,MIMAT0016865,MIMAT0002820	0.634348	RDH13		GO:0055114|GO:0016491|GO:0005488	retinol dehydrogenase 13 (all-trans/9-cis)	Hs.327631
11273	MIMAT0004764,MIMAT0004812,MIMAT0004806	0.865826	ATXN2L	A2D|A2LG|A2LP|A2RP	GO:0016020|GO:0008150|GO:0005575|GO:0003674	ataxin 2-like
11274	MIMAT0002174,MIMAT0011777,MIMAT0004748,MIMAT0000435	0.740388	USP18	ISG43|UBP43	GO:0008234|GO:0006512|GO:0006511|GO:0005634|GO:0004221	ubiquitin specific peptidase 18	Hs.38260
112744	MIMAT0000250	0.96638	IL17F	IL-17F|ML-1|ML1	GO:0051216|GO:0045423|GO:0045414|GO:0045408|GO:0045076|GO:0042803|GO:0042109|GO:0019955|GO:0017015|GO:0016525|GO:0006954|GO:0006029|GO:0005615|GO:0005576|GO:0005125	interleukin 17F	Hs.272295
11275	MIMAT0018073,MIMAT0000461,MIMAT0000770,MIMAT0002820,MIMAT0000082,MIMAT0002819,MIMAT0005580,MIMAT0000427	0.689856	KLHL2	ABP-KELCH|MAV|MAYVEN	GO:0015629|GO:0006886|GO:0005737|GO:0005515|GO:0005215|GO:0003779	kelch-like 2, Mayven (Drosophila)	Hs.388668
112752	MIMAT0000707	0.741139	C14orf179	FLJ32173|MGC16028		chromosome 14 open reading frame 179
112755	MIMAT0000451,MIMAT0004614	0.989317	STX1B	STX1B1|STX1B2	GO:0016192|GO:0016020|GO:0007268|GO:0006886|GO:0006836|GO:0005887|GO:0005484|GO:0005234|GO:0005230	syntaxin 1B
11276	MIMAT0000450,MIMAT0016926,MIMAT0000461,MIMAT0000770,MIMAT0002820,MIMAT0004812,MIMAT0000419,MIMAT0005580,MIMAT0004806,MIMAT0002876,MIMAT0018105,MIMAT0000427,MIMAT0000435	0.384505	AP1GBP1	MGC104959|SYNG	GO:0030121|GO:0016020|GO:0006897|GO:0006886|GO:0005794|GO:0005737|GO:0005509	AP1 gamma subunit binding protein 1
11277	MIMAT0004614	0.345526	TREX1	AGS1|AGS5|CRV|DKFZp434J0310|DRN3|HERNS	GO:0042803|GO:0032407|GO:0032405|GO:0016787|GO:0008853|GO:0008296|GO:0006310|GO:0006298|GO:0006260|GO:0005635|GO:0005634|GO:0003697|GO:0003676|GO:0000287	three prime repair exonuclease 1
112770	MIMAT0004605	0.92982	C1orf85	MGC31963|NCU-G1	GO:0016021|GO:0016020	chromosome 1 open reading frame 85	Hs.202522
11278	MIMAT0000265,MIMAT0015072,MIMAT0002174,MIMAT0000419,MIMAT0000728,MIMAT0011777,MIMAT0005865	0.98984	KLF12	AP-2rep|AP2REP|HSPC122	GO:0046872|GO:0008270|GO:0006350|GO:0005634|GO:0005622|GO:0003714|GO:0003700|GO:0000122	Kruppel-like factor 12	Hs.373857
11279	MIMAT0016876,MIMAT0004597,MIMAT0018073,MIMAT0000244,MIMAT0000087,MIMAT0000692,MIMAT0000419,MIMAT0000418,MIMAT0005580,MIMAT0000728,MIMAT0003304,MIMAT0000732,MIMAT0000435	0.18583	KLF8	BKLF3|DKFZp686O08126|DXS741|MGC138314|ZNF741	GO:0046872|GO:0008270|GO:0006355|GO:0006350|GO:0005634|GO:0005622|GO:0003677	Kruppel-like factor 8
1128	MIMAT0000419,MIMAT0000451,MIMAT0000450	0.965072	CHRM1	HM1|M1|MGC30125	GO:0045211|GO:0045202|GO:0040012|GO:0030054|GO:0008284|GO:0007399|GO:0007274|GO:0007213|GO:0007207|GO:0007205|GO:0007165|GO:0006464|GO:0005887|GO:0005886|GO:0005624|GO:0004981|GO:0004872|GO:0004435|GO:0001584	cholinergic receptor, muscarinic 1
11280	MIMAT0000451,MIMAT0015072,MIMAT0000066,MIMAT0000064,MIMAT0000063,MIMAT0000082,MIMAT0000416,MIMAT0000414,MIMAT0005921,MIMAT0018099,MIMAT0000435	0.0758455	SCN11A	NAV1.9|NaN|SCN12A|SNS-2	GO:0042493|GO:0031402|GO:0016021|GO:0016020|GO:0006814|GO:0006811|GO:0005248|GO:0005244|GO:0001518	sodium channel, voltage-gated, type XI, alpha subunit
112802	MIMAT0000707,MIMAT0018073,MIMAT0000427,MIMAT0000770	0.813168	KRT71	K6IRS1|KRT6IRS|KRT6IRS1|MGC119390|MGC119391	GO:0005882|GO:0005198	keratin 71
112812	MIMAT0000451,MIMAT0000416,MIMAT0000707	0.53851	FDX1L	MGC19604|MGC74760	GO:0051537|GO:0046872|GO:0009055|GO:0006810|GO:0005759|GO:0005739|GO:0005506	ferredoxin 1-like
112817	MIMAT0000265,MIMAT0015072,MIMAT0002174,MIMAT0000435	0.921972	C10orf65	FLJ37472	GO:0016829|GO:0008152|GO:0005739	chromosome 10 open reading frame 65	Hs.180346
11282	MIMAT0004812,MIMAT0000437,MIMAT0004806	0.619343	MGAT4B	GNT-IV|GNT-IVB	GO:0046872|GO:0016758|GO:0016021|GO:0016020|GO:0008454|GO:0006491|GO:0005975|GO:0005794|GO:0000139	mannosyl (alpha-1,3-)-glycoprotein beta-1,4-N-acetylglucosaminyltransferase, isozyme B
11283	MIMAT0002819,MIMAT0016865	0.759556	CYP4F8	CPF8|CYPIVF8	GO:0055114|GO:0050381|GO:0046872|GO:0020037|GO:0016021|GO:0016020|GO:0009055|GO:0008393|GO:0006693|GO:0005792|GO:0005789|GO:0005783|GO:0005515|GO:0005506	cytochrome P450, family 4, subfamily F, polypeptide 8	Hs.268554
112840	MIMAT0006764,MIMAT0016865,MIMAT0000510,MIMAT0004605,MIMAT0000763,MIMAT0000461,MIMAT0000244,MIMAT0002820,MIMAT0000087,MIMAT0000692,MIMAT0005584,MIMAT0003304,MIMAT0004502,MIMAT0018105,MIMAT0005792,MIMAT0000435,MIMAT0005793	0.00515883	WDR89	C14orf150|MGC9907|MSTP050		WD repeat domain 89
112849	MIMAT0004605,MIMAT0004764,MIMAT0004812,MIMAT0004806	0.367028	C14orf149	FLJ25436	GO:0018112|GO:0016853	chromosome 14 open reading frame 149	Hs.29706
11285	MIMAT0016876,MIMAT0018073,MIMAT0000763,MIMAT0018105,MIMAT0000427,MIMAT0000770	0.163979	B4GALT7	B4GAL-T7|XGALT-1|XGALT1|XGPT1|beta4Gal-T7	GO:0048147|GO:0046872|GO:0046525|GO:0043206|GO:0030145|GO:0016757|GO:0016021|GO:0016020|GO:0008378|GO:0006464|GO:0006029|GO:0006024|GO:0005975|GO:0005794	xylosylprotein beta 1,4-galactosyltransferase, polypeptide 7 (galactosyltransferase I)
112858	MIMAT0006764,MIMAT0000510,MIMAT0000450,MIMAT0015072,MIMAT0000419,MIMAT0005792,MIMAT0000435,MIMAT0005793	0.828554	TP53RK	BUD32|C20orf64|Nori-2|Nori-2p|PRPK|dJ101A2	GO:0016740|GO:0006468|GO:0005634|GO:0005524|GO:0004713|GO:0004674|GO:0002039|GO:0000166	TP53 regulating kinase	Hs.440263
112869	MIMAT0000416	0.541225	CCDC101	FLJ32446	GO:0006355|GO:0006350|GO:0005634	coiled-coil domain containing 101
112885	MIMAT0000450,MIMAT0000728,MIMAT0000427,MIMAT0000770	0.874589	PHF21B	BHC80L|FLJ34161|PHF4	GO:0046872|GO:0008270|GO:0005515	PHD finger protein 21B	Hs.254097
1129	MIMAT0000265,MIMAT0000707,MIMAT0000450,MIMAT0004605,MIMAT0000085,MIMAT0002177,MIMAT0004812,MIMAT0004806,MIMAT0000425	0.525262	CHRM2	FLJ43243|HM2|MGC120006|MGC120007	GO:0045211|GO:0045202|GO:0030054|GO:0008016|GO:0007399|GO:0007213|GO:0007207|GO:0007188|GO:0007165|GO:0006940|GO:0005887|GO:0005886|GO:0005624|GO:0004981|GO:0004872|GO:0001584	cholinergic receptor, muscarinic 2
112936	MIMAT0016876,MIMAT0000451,MIMAT0018073,MIMAT0000066,MIMAT0000064,MIMAT0000063,MIMAT0000244,MIMAT0000087,MIMAT0000692,MIMAT0000419,MIMAT0000414	0.227338	VPS26B	MGC10485|Pep8b	GO:0030904|GO:0016020|GO:0015031|GO:0007034|GO:0005829|GO:0005737|GO:0005515	vacuolar protein sorting 26 homolog B (S. pombe)	Hs.334684
112937	MIMAT0000418,MIMAT0005580,MIMAT0000763,MIMAT0004502,MIMAT0018099	0.345377	GLB1L3	FLJ90231	GO:0043169|GO:0016798|GO:0009341|GO:0008152|GO:0005975|GO:0004565	galactosidase, beta 1-like 3	Hs.436178
112939	MIMAT0016876,MIMAT0000418,MIMAT0004748	0.968869	BTBD14B	FLJ37383|NAC1	GO:0006355|GO:0006350|GO:0005737|GO:0005634|GO:0005515	BTB (POZ) domain containing 14B
112950	MIMAT0016876,MIMAT0000265,MIMAT0016865,MIMAT0000066,MIMAT0000064,MIMAT0000063,MIMAT0000770,MIMAT0000681,MIMAT0002174,MIMAT0000414,MIMAT0000728,MIMAT0005865,MIMAT0000425,MIMAT0000427	0.0557178	MED8	ARC32|MGC17544|MGC19641	GO:0006512|GO:0006355|GO:0006350|GO:0005634|GO:0000119	mediator complex subunit 8	Hs.301756
112970	MIMAT0000451,MIMAT0005865,MIMAT0016926,MIMAT0018105	0.685369	KTI12	MGC20419|RP11-91A18.3|SBBI81|TOT4	GO:0005524|GO:0000166	KTI12 homolog, chromatin associated (S. cerevisiae)
113	MIMAT0000451,MIMAT0004605,MIMAT0000763,MIMAT0002806,MIMAT0003304	0.958547	ADCY7	AC7|FLJ36387|KIAA0037	GO:0007242|GO:0007190|GO:0006171|GO:0005887|GO:0005886|GO:0004016|GO:0000287	adenylate cyclase 7
1130	MIMAT0011777,MIMAT0000707,MIMAT0018073,MIMAT0000244,MIMAT0000087,MIMAT0000692,MIMAT0002876,MIMAT0000425	0.907886	LYST	CHS|CHS1	GO:0015630|GO:0015031|GO:0008333|GO:0007165|GO:0006968|GO:0005768|GO:0005737	lysosomal trafficking regulator
113000	MIMAT0016876,MIMAT0002806,MIMAT0004748,MIMAT0005865	0.779067	RPUSD1	C16orf40|MGC19600|RLUCL	GO:0009982|GO:0003723|GO:0001522	RNA pseudouridylate synthase domain containing 1	Hs.101742
113026	MIMAT0006764,MIMAT0000416,MIMAT0000510,MIMAT0000707,MIMAT0000254,MIMAT0004502,MIMAT0004748,MIMAT0005792,MIMAT0005793	0.196442	PLCD3	MGC71172	GO:0016787|GO:0016042|GO:0016020|GO:0007242|GO:0005737|GO:0005509|GO:0004871|GO:0004435	phospholipase C, delta 3	Hs.380094
11309	MIMAT0016876,MIMAT0000710,MIMAT0000443,MIMAT0000265,MIMAT0015072,MIMAT0002806,MIMAT0003304,MIMAT0000423	0.413044	SLCO2B1	DKFZp686E0517|KIAA0880|OATP-B|OATP2B1|OATPB|SLC21A9	GO:0016021|GO:0016020|GO:0006811|GO:0005215	solute carrier organic anion transporter family, member 2B1	Hs.7884
1131	MIMAT0000244,MIMAT0000087,MIMAT0000692,MIMAT0000418	0.0414913	CHRM3	HM3	GO:0045987|GO:0045211|GO:0045202|GO:0030054|GO:0016323|GO:0008283|GO:0007586|GO:0007399|GO:0007186|GO:0007165|GO:0006464|GO:0005887|GO:0005886|GO:0004981|GO:0004872|GO:0004435|GO:0001584	cholinergic receptor, muscarinic 3	Hs.7138
11311	MIMAT0000416,MIMAT0005580,MIMAT0003304,MIMAT0018105,MIMAT0005792,MIMAT0000435	0.390117	VPS45	H1|H1VPS45|VPS45A|VPS45B|VPS54A|VSP45|VSP45A	GO:0016192|GO:0016020|GO:0010008|GO:0006954|GO:0006904|GO:0006886|GO:0005798|GO:0005794|GO:0005768|GO:0005764|GO:0000139	vacuolar protein sorting 45 homolog (S. cerevisiae)	Hs.443750
113115	MIMAT0016926,MIMAT0005792,MIMAT0000510,MIMAT0005793,MIMAT0006764	0.0162076	FAM54A	DUFD1		family with sequence similarity 54, member A	Hs.121536
11313	MIMAT0002174,MIMAT0005580	0.902423	LYPLA2	APT-2|DJ886K2.4	GO:0016787|GO:0006631|GO:0006629|GO:0005737	lysophospholipase II
113130	MIMAT0004597,MIMAT0004605,MIMAT0002174,MIMAT0005584,MIMAT0002806,MIMAT0003304	0.824804	CDCA5	MGC16386|SORORIN	GO:0051301|GO:0008278|GO:0007080|GO:0007076|GO:0007067|GO:0007049|GO:0005737|GO:0005634|GO:0005515|GO:0003682|GO:0000082	cell division cycle associated 5	Hs.434886
11314	MIMAT0000451,MIMAT0005580,MIMAT0000732,MIMAT0000435	0.622957	CD300A	CMRF-35-H9|CMRF-35H|CMRF35H|CMRF35H9|IGSF12|IRC1|IRC2|IRp60	GO:0016021|GO:0007155|GO:0006955|GO:0005886|GO:0005515|GO:0004872	CD300a molecule	Hs.9688
113146	MIMAT0004597,MIMAT0004764,MIMAT0002819,MIMAT0005921,MIMAT0000450,MIMAT0000763,MIMAT0005865,MIMAT0000461	0.31451	AHNAK2	C14orf78|KIAA2019	GO:0031424|GO:0005737|GO:0005634|GO:0005515	AHNAK nucleoprotein 2	Hs.441783
11315	MIMAT0000710,MIMAT0011777	0.637084	PARK7	DJ-1|DJ1|FLJ27376|FLJ34360|FLJ92274	GO:0051583|GO:0042542|GO:0008344|GO:0007265|GO:0005737|GO:0005634|GO:0005515	Parkinson disease (autosomal recessive, early onset) 7	Hs.419640
11316	MIMAT0011777,MIMAT0000450	0.580258	COPE	FLJ13241|epsilon-COP	GO:0048205|GO:0031410|GO:0030126|GO:0016192|GO:0016044|GO:0016020|GO:0015031|GO:0006891|GO:0006890|GO:0005829|GO:0005794|GO:0005737|GO:0005515|GO:0005198|GO:0000139	coatomer protein complex, subunit epsilon	Hs.10326
11317	MIMAT0000681,MIMAT0000443,MIMAT0016865,MIMAT0004748,MIMAT0000423	0.715237	RBPJL	RBP-L|RBPSUHL|SUH|SUHL	GO:0007165|GO:0006355|GO:0005634|GO:0005515|GO:0003700	recombination signal binding protein for immunoglobulin kappa J region-like	Hs.248217
113178	MIMAT0000450,MIMAT0004748,MIMAT0000461,MIMAT0002820,MIMAT0002174,MIMAT0000418,MIMAT0000435	0.618224	SCAMP4	FLJ33847|FLJ90105|SCAMP-4	GO:0016021|GO:0016020|GO:0015031	secretory carrier membrane protein 4	Hs.144980
113179	MIMAT0000423,MIMAT0000443	0.400066	ADAT3	FWP005|MST121|MSTP121|S863-5|TAD3	GO:0046872|GO:0016787|GO:0008270|GO:0008033	adenosine deaminase, tRNA-specific 3, TAD3 homolog (S. cerevisiae)	Hs.144980
11318	MIMAT0018099,MIMAT0005584,MIMAT0000451	0.373333	GPR182	7TMR|ADMR|AM-R|AMR|G10D|MGC34399|gamrh|hrhAMR	GO:0016021|GO:0007186|GO:0005886|GO:0001584	G protein-coupled receptor 182
113189	MIMAT0016876,MIMAT0006764,MIMAT0016865,MIMAT0000510,MIMAT0000450,MIMAT0015072,MIMAT0004605,MIMAT0004614,MIMAT0003304,MIMAT0005792,MIMAT0005793	0.0897122	CHST14	D4ST-1|D4ST1|HD4ST|HNK1ST	GO:0050655|GO:0042301|GO:0016740|GO:0016021|GO:0016020|GO:0005975|GO:0005794|GO:0005515|GO:0001537|GO:0000139	carbohydrate (N-acetylgalactosamine 4-0) sulfotransferase 14	Hs.442449
11320	MIMAT0018073,MIMAT0000763,MIMAT0000250,MIMAT0016926,MIMAT0002174,MIMAT0000419,MIMAT0000416,MIMAT0000414,MIMAT0000728,MIMAT0000423,MIMAT0000435,MIMAT0000443,MIMAT0016865,MIMAT0000703,MIMAT0000066,MIMAT0000064,MIMAT0000063,MIMAT0000461,MIMAT0004614,MIMAT0002820,MIMAT0000082,MIMAT0000085,MIMAT0000681,MIMAT0004764,MIMAT0002819,MIMAT0002806	0.0204309	MGAT4A	GNT-IV|GNT-IVA	GO:0046872|GO:0016758|GO:0016021|GO:0016020|GO:0008454|GO:0006491|GO:0005975|GO:0005794|GO:0005576|GO:0000139	mannosyl (alpha-1,3-)-glycoprotein beta-1,4-N-acetylglucosaminyltransferase, isozyme A	Hs.177576
113201	MIMAT0000710,MIMAT0006764,MIMAT0000265,MIMAT0016865,MIMAT0000510,MIMAT0004605,MIMAT0000770,MIMAT0002177,MIMAT0000418,MIMAT0002806,MIMAT0000427,MIMAT0005792,MIMAT0005793,MIMAT0000437	0.307969	CASC4	DKFZp459F1927|H63|MGC74708	GO:0016021|GO:0016020	cancer susceptibility candidate 4
11321	MIMAT0000443,MIMAT0000265,MIMAT0015072,MIMAT0000461,MIMAT0004614,MIMAT0002820,MIMAT0002806,MIMAT0000423,MIMAT0000732	0.298294	GPN1	ATPBD1A|MBDIN|NTPBP|XAB1	GO:0017111|GO:0007264|GO:0005737|GO:0005525|GO:0005524|GO:0005515|GO:0000166	GPN-loop GTPase 1	Hs.18259
113220	MIMAT0000681	0.906004	KIF12	RP11-56P10.3	GO:0007018|GO:0005875|GO:0005874|GO:0005524|GO:0003777|GO:0000166	kinesin family member 12	Hs.28149
113235	MIMAT0016876,MIMAT0000443,MIMAT0000451,MIMAT0000450,MIMAT0000419,MIMAT0002806,MIMAT0002876,MIMAT0005865,MIMAT0000423,MIMAT0000425	0.448916	SLC46A1	HCP1|MGC9564|PCFT	GO:0016324|GO:0016021|GO:0016020|GO:0015884|GO:0008517|GO:0006810|GO:0005737|GO:0005542|GO:0005215	solute carrier family 46 (folate transporter), member 1
11325	MIMAT0016876,MIMAT0000443,MIMAT0006764,MIMAT0000265,MIMAT0000510,MIMAT0002806,MIMAT0004502,MIMAT0000423,MIMAT0004614,MIMAT0005792,MIMAT0005793	0.0491497	DDX42	FLJ43179|RHELP|RNAHP|SF3b125	GO:0016787|GO:0016607|GO:0008026|GO:0005634|GO:0005524|GO:0003723|GO:0000166	DEAD (Asp-Glu-Ala-Asp) box polypeptide 42
113251	MIMAT0000450,MIMAT0000763,MIMAT0016926,MIMAT0000082,MIMAT0000681,MIMAT0004812,MIMAT0000418,MIMAT0000416,MIMAT0004806,MIMAT0005865,MIMAT0018099,MIMAT0000435	0.532279	LARP4	DKFZp686E039|MGC74631|PP13296	GO:0003723	La ribonucleoprotein domain family, member 4
11326	MIMAT0016876,MIMAT0006764,MIMAT0000703,MIMAT0000510,MIMAT0000066,MIMAT0000763,MIMAT0000064,MIMAT0000063,MIMAT0004614,MIMAT0000681,MIMAT0005580,MIMAT0000414,MIMAT0005792,MIMAT0000435,MIMAT0005793	0.00178079	VSIG4	CRIg|Z39IG	GO:0042130|GO:0032703|GO:0016021|GO:0016020|GO:0005515	V-set and immunoglobulin domain containing 4	Hs.8904
113263	MIMAT0016876,MIMAT0004597,MIMAT0000707,MIMAT0000250,MIMAT0016926,MIMAT0000244,MIMAT0000087,MIMAT0000692,MIMAT0000416,MIMAT0018105	0.688981	GLCCI1	FAM117C|GIG18	GO:0005737|GO:0005515	glucocorticoid induced transcript 1	Hs.131673
113277	MIMAT0016876,MIMAT0016865,MIMAT0004748,MIMAT0004614,MIMAT0004552,MIMAT0000085,MIMAT0002174,MIMAT0004812,MIMAT0005584,MIMAT0002806,MIMAT0005580,MIMAT0004806	0.280679	TMEM106A	MGC20235	GO:0016021|GO:0016020	transmembrane protein 106A
113278	MIMAT0000265,MIMAT0000066,MIMAT0000064,MIMAT0000063,MIMAT0004748,MIMAT0002174,MIMAT0002806,MIMAT0000414,MIMAT0005921,MIMAT0003304	0.166039	C20orf54	MGC10698|bA371L19.1	GO:0016021|GO:0016020	chromosome 20 open reading frame 54	Hs.283865
11328	MIMAT0000703,MIMAT0000254,MIMAT0004812,MIMAT0002819,MIMAT0005584,MIMAT0000416,MIMAT0005580,MIMAT0005921,MIMAT0004806,MIMAT0003304	0.468794	FKBP9	DKFZp586B1723|FKBP60|FKBP63|MGC126772|MGC138258|PPIase	GO:0016853|GO:0006457|GO:0005783|GO:0005509|GO:0003755	FK506 binding protein 9, 63 kDa	Hs.103934
11329	MIMAT0004597,MIMAT0000710,MIMAT0006764,MIMAT0000451,MIMAT0000510,MIMAT0000450,MIMAT0015072,MIMAT0016926,MIMAT0000461,MIMAT0002820,MIMAT0002876,MIMAT0018105,MIMAT0005792,MIMAT0005793	0.120317	STK38	NDR|NDR1	GO:0016740|GO:0007243|GO:0006468|GO:0006464|GO:0005737|GO:0005634|GO:0005524|GO:0005515|GO:0004674|GO:0000287|GO:0000166	serine/threonine kinase 38	Hs.409578
1133	MIMAT0004597,MIMAT0000443,MIMAT0000265,MIMAT0000707,MIMAT0016926,MIMAT0005921,MIMAT0000423,MIMAT0000435	0.479294	CHRM5	HM5|MGC41838	GO:0045211|GO:0045202|GO:0030054|GO:0019226|GO:0015872|GO:0008283|GO:0007213|GO:0007197|GO:0007165|GO:0005887|GO:0005886|GO:0004981|GO:0004872|GO:0004435|GO:0001584	cholinergic receptor, muscarinic 5
11331	MIMAT0000450	0.924493	PHB2	BAP|BCAP37|Bap37|MGC117268|PNAS-141|REA|p22	GO:0030331|GO:0016566|GO:0016481|GO:0016020|GO:0006355|GO:0005743|GO:0005739|GO:0005737|GO:0005634|GO:0005515|GO:0004872	prohibitin 2
11332	MIMAT0006764,MIMAT0000510,MIMAT0000416,MIMAT0000461,MIMAT0005792,MIMAT0005793,MIMAT0002820	0.0516029	ACOT7	ACH1|ACT|BACH|CTE-II|LACH|LACH1|MGC1126|hBACH	GO:0016787|GO:0016290|GO:0006629|GO:0005739|GO:0005737|GO:0004091|GO:0000062	acyl-CoA thioesterase 7	Hs.126137
11333	MIMAT0000710,MIMAT0016865,MIMAT0000451,MIMAT0004748,MIMAT0000461,MIMAT0004614,MIMAT0004812,MIMAT0005580,MIMAT0004806,MIMAT0000435	0.399137	PDAP1	HASPP28|PAP|PAP1	GO:0008283|GO:0007165	PDGFA associated protein 1
11334	MIMAT0004764,MIMAT0000265,MIMAT0000451,MIMAT0000418	0.909739	TUSC2	C3orf11|FUS1|PAP|PDAP2	GO:0045786|GO:0008283|GO:0007267|GO:0005515	tumor suppressor candidate 2
11335	MIMAT0000710,MIMAT0011777,MIMAT0006764,MIMAT0000510,MIMAT0000244,MIMAT0000082,MIMAT0000087,MIMAT0004812,MIMAT0000692,MIMAT0004806,MIMAT0000728,MIMAT0018105,MIMAT0018099,MIMAT0005792,MIMAT0005793	0.0576458	CBX3	HECH|HP1-GAMMA|HP1Hs-gamma	GO:0031618|GO:0019904|GO:0016481|GO:0006355|GO:0006338|GO:0006333|GO:0005819|GO:0005719|GO:0005701|GO:0005637|GO:0005634|GO:0003682|GO:0000785|GO:0000779	chromobox homolog 3 (HP1 gamma homolog, Drosophila)	Hs.381189
11336	MIMAT0004748,MIMAT0011777	0.718384	EXOC3	SEC6|SEC6L1|Sec6p	GO:0015031|GO:0006887	exocyst complex component 3
11337	MIMAT0018073,MIMAT0000250,MIMAT0018105	0.690314	GABARAP	FLJ25768|MGC120154|MGC120155|MM46	GO:0050811|GO:0048487|GO:0015629|GO:0015031|GO:0008017|GO:0007268|GO:0006605|GO:0005886|GO:0005875|GO:0005874|GO:0005794|GO:0005790|GO:0005764|GO:0005737|GO:0005515|GO:0000226|GO:0000139	GABA(A) receptor-associated protein
11338	MIMAT0004812,MIMAT0016865,MIMAT0004806,MIMAT0004748,MIMAT0004976,MIMAT0000437	0.26445	U2AF2	U2AF65	GO:0008380|GO:0006397|GO:0005681|GO:0005634|GO:0005515|GO:0003723|GO:0000398|GO:0000166	U2 small nuclear RNA auxiliary factor 2
11339	MIMAT0004812,MIMAT0004806,MIMAT0002876,MIMAT0000461,MIMAT0018105,MIMAT0002820	0.26445	OIP5	5730547N13Rik|LINT-25|MIS18beta	GO:0015030|GO:0010369|GO:0007154|GO:0005634|GO:0005575|GO:0005515|GO:0000785	Opa interacting protein 5
1134	MIMAT0018099	0.992467	CHRNA1	ACHRA|ACHRD|CHRNA|CMS2A|FCCMS|SCCMS	GO:0045211|GO:0042391|GO:0031594|GO:0030054|GO:0016021|GO:0015464|GO:0007528|GO:0007274|GO:0007165|GO:0006936|GO:0006811|GO:0005892|GO:0005886|GO:0005230|GO:0005216|GO:0004889	cholinergic receptor, nicotinic, alpha 1 (muscle)	Hs.434479
113402	MIMAT0000082	0.95804	SFT2D1	C6orf83|MGC19825|pRGR1	GO:0016021|GO:0016020|GO:0015031	SFT2 domain containing 1
11341	MIMAT0000425,MIMAT0000707	0.580258	SCRG1	MGC26468|SCRG-1	GO:0007399|GO:0005615|GO:0005576	scrapie responsive protein 1	Hs.7122
113419	MIMAT0006764,MIMAT0016865,MIMAT0000510,MIMAT0000450,MIMAT0004748,MIMAT0000085,MIMAT0002174,MIMAT0005580,MIMAT0005921,MIMAT0005792,MIMAT0005793	0.359604	TEX261	MGC32043|TEG-261	GO:0016021|GO:0016020	testis expressed 261
11342	MIMAT0015072,MIMAT0000250,MIMAT0000681,MIMAT0018099	0.950381	RNF13	FLJ93817|MGC13689|RZF	GO:0046872|GO:0008270|GO:0005634|GO:0005515	ring finger protein 13	Hs.12333
11343	MIMAT0004748	0.999972	MGLL	HU-K5|MGL	GO:0047372|GO:0016787|GO:0006954|GO:0006629|GO:0004622	monoglyceride lipase	Hs.277035
11344	MIMAT0005865,MIMAT0016865	0.746433	TWF2	A6RP|A6r|MSTP011|PTK9L	GO:0009615|GO:0005886|GO:0005856|GO:0005737|GO:0005622|GO:0005524|GO:0005515|GO:0003779	twinfilin, actin-binding protein, homolog 2 (Drosophila)	Hs.436439
113444	MIMAT0016876,MIMAT0011777,MIMAT0006764,MIMAT0000451,MIMAT0000510,MIMAT0002177,MIMAT0004502,MIMAT0002876,MIMAT0018099,MIMAT0005792,MIMAT0005793	0.645201	C1orf212	FLJ90372|MGC138436	GO:0016021|GO:0016020	chromosome 1 open reading frame 212	Hs.27160
11345	MIMAT0000265,MIMAT0018073,MIMAT0000437	0.82009	GABARAPL2	ATG8|GATE-16|GATE16|GEF-2|GEF2	GO:0050811|GO:0048487|GO:0015031|GO:0005856|GO:0005794|GO:0005622|GO:0005524|GO:0005515|GO:0003779|GO:0000139	GABA(A) receptor-associated protein-like 2
113451	MIMAT0000451	0.805901	ADC	AZI2|KIAA1945|ODC-p|ODC1L	GO:0016829|GO:0008792|GO:0007283|GO:0006596|GO:0005575	arginine decarboxylase	Hs.101807
11346	MIMAT0000510,MIMAT0000254,MIMAT0002174,MIMAT0000423,MIMAT0000443,MIMAT0006764,MIMAT0000450,MIMAT0004748,MIMAT0004614,MIMAT0000085,MIMAT0005584,MIMAT0005580,MIMAT0005792,MIMAT0005793	0.569894	SYNPO	KIAA1029	GO:0045211|GO:0045202|GO:0043204|GO:0043197|GO:0042995|GO:0030054|GO:0015629|GO:0005923|GO:0005737|GO:0003779	synaptopodin	Hs.435228
1135	MIMAT0000443,MIMAT0000450,MIMAT0015072,MIMAT0004605,MIMAT0004614,MIMAT0004764,MIMAT0000418,MIMAT0000423	0.446266	CHRNA2		GO:0045211|GO:0045202|GO:0030054|GO:0016021|GO:0015464|GO:0007165|GO:0006811|GO:0005892|GO:0005886|GO:0005230|GO:0005216|GO:0004889	cholinergic receptor, nicotinic, alpha 2 (neuronal)	Hs.57718
113510	MIMAT0004812,MIMAT0004806	0.349633	HEL308	MGC20604	GO:0016787|GO:0008026|GO:0005524|GO:0003676|GO:0000166	DNA helicase HEL308
113540	MIMAT0011777,MIMAT0000461,MIMAT0000418,MIMAT0002820	0.116631	CMTM1	CKLFH|CKLFH1|CKLFSF1|MGC71870	GO:0016021|GO:0016020|GO:0006935|GO:0005615|GO:0005125	CKLF-like MARVEL transmembrane domain containing 1
1136	MIMAT0006764,MIMAT0000451,MIMAT0000510,MIMAT0015072,MIMAT0000254,MIMAT0004605,MIMAT0016926,MIMAT0000418,MIMAT0005921,MIMAT0005792,MIMAT0005793,MIMAT0000437	0.0711993	CHRNA3	LNCR2|MGC104879|PAOD2	GO:0045211|GO:0045202|GO:0030594|GO:0030054|GO:0016021|GO:0015464|GO:0007165|GO:0006811|GO:0005892|GO:0005886|GO:0005230|GO:0005216|GO:0004889	cholinergic receptor, nicotinic, alpha 3	Hs.89605
113612	MIMAT0015072,MIMAT0004812,MIMAT0000414,MIMAT0004806,MIMAT0000425,MIMAT0000703,MIMAT0000066,MIMAT0000064,MIMAT0000063,MIMAT0005580	0.89787	CYP2U1	P450TEC	GO:0055114|GO:0050381|GO:0046872|GO:0020037|GO:0016021|GO:0016020|GO:0009055|GO:0005792|GO:0005789|GO:0005783|GO:0005506	cytochrome P450, family 2, subfamily U, polypeptide 1	Hs.109087
113622	MIMAT0004552,MIMAT0000087,MIMAT0004597,MIMAT0011777,MIMAT0005580,MIMAT0000244	0.565049	ADPRHL1	ARH2	GO:0051725|GO:0016787|GO:0003875|GO:0000287	ADP-ribosylhydrolase like 1	Hs.98669
113675	MIMAT0004614,MIMAT0005865	0.271843	SDSL	SDS-RS1	GO:0030170|GO:0016829|GO:0008152|GO:0006520	serine dehydratase-like	Hs.337594
1137	MIMAT0016876,MIMAT0002174,MIMAT0005584,MIMAT0000763,MIMAT0000732	0.650996	CHRNA4	BFNC|EBN|EBN1|FLJ95812|NACHR|NACHRA4|NACRA4	GO:0045211|GO:0045202|GO:0035094|GO:0030594|GO:0030054|GO:0016021|GO:0015464|GO:0007399|GO:0007268|GO:0007165|GO:0006811|GO:0005892|GO:0005886|GO:0005230|GO:0005216|GO:0004889|GO:0001666	cholinergic receptor, nicotinic, alpha 4	Hs.10734
113730	MIMAT0000443,MIMAT0000451,MIMAT0000450,MIMAT0004748,MIMAT0004552,MIMAT0004764,MIMAT0000423	0.553689	KLHDC7B	MGC16635		kelch domain containing 7B
113746	MIMAT0004812,MIMAT0004806	0.654667	ODF3	SHIPPO1|TISP50|hSHIPPO	GO:0030154|GO:0007283|GO:0007275|GO:0005737	outer dense fiber of sperm tails 3	Hs.350949
113763	MIMAT0000451,MIMAT0000707,MIMAT0002174,MIMAT0000419,MIMAT0005865,MIMAT0018099	0.811312	C7orf29			chromosome 7 open reading frame 29
113791	MIMAT0000066,MIMAT0000763,MIMAT0004605,MIMAT0000064,MIMAT0000063,MIMAT0000461,MIMAT0002820,MIMAT0000085,MIMAT0000414,MIMAT0003304,MIMAT0005865,MIMAT0000437	0.395386	PIK3IP1	HGFL|MGC17330|hHGFL(S)	GO:0016021|GO:0016020	phosphoinositide-3-kinase interacting protein 1	Hs.26670
1138	MIMAT0006764,MIMAT0000510,MIMAT0000763,MIMAT0000461,MIMAT0002820,MIMAT0000082,MIMAT0000418,MIMAT0004502,MIMAT0005865,MIMAT0005792,MIMAT0005793,MIMAT0000437	0.173654	CHRNA5	LNCR2	GO:0045211|GO:0045202|GO:0030054|GO:0016021|GO:0015464|GO:0007268|GO:0007165|GO:0006811|GO:0005892|GO:0005886|GO:0005230|GO:0005216|GO:0004889	cholinergic receptor, nicotinic, alpha 5	Hs.1614
113802	MIMAT0004597	0.947667	C1orf59	FLJ30525|MGC111091|RP11-256E16.2		chromosome 1 open reading frame 59	Hs.7962
113828	MIMAT0000087,MIMAT0000681,MIMAT0002174,MIMAT0000443,MIMAT0000265,MIMAT0000692,MIMAT0000423,MIMAT0000244	0.040728	FAM83F			family with sequence similarity 83, member F	Hs.197680
113829	MIMAT0016876,MIMAT0000443,MIMAT0002820,MIMAT0000085,MIMAT0002177,MIMAT0005584,MIMAT0002806,MIMAT0000423,MIMAT0000435	0.222589	SLC35A4	MGC2541	GO:0016021|GO:0016020|GO:0008643|GO:0005794|GO:0005351|GO:0000139	solute carrier family 35, member A4	Hs.406840
113835	MIMAT0000265,MIMAT0000066,MIMAT0000763,MIMAT0000064,MIMAT0000063,MIMAT0002177,MIMAT0000419,MIMAT0000418,MIMAT0000414,MIMAT0018099	0.749462	ZNF257	BMZF-4|BMZF4	GO:0046872|GO:0008270|GO:0006355|GO:0006350|GO:0005634|GO:0005622|GO:0003677	zinc finger protein 257	Hs.283900
113878	MIMAT0000066,MIMAT0000064,MIMAT0000063,MIMAT0000707,MIMAT0000414	0.173528	DTX2	KIAA1528|MGC71098|RNF58	GO:0046872|GO:0008270|GO:0007219|GO:0005737|GO:0005634|GO:0005515	deltex homolog 2 (Drosophila)	Hs.187058
1139	MIMAT0011777,MIMAT0000681,MIMAT0004812,MIMAT0005580,MIMAT0004806,MIMAT0018099	0.960676	CHRNA7	NACHRA7	GO:0060112|GO:0050890|GO:0050728|GO:0048149|GO:0045766|GO:0045211|GO:0045121|GO:0043198|GO:0043197|GO:0043025|GO:0042803|GO:0042734|GO:0042698|GO:0042416|GO:0042391|GO:0042113|GO:0042110|GO:0035094|GO:0032720|GO:0032715|GO:0032691|GO:0032279|GO:0032225|GO:0032094|GO:0030594|GO:0030426|GO:0030424|GO:0030317|GO:0030054|GO:0019228|GO:0017081|GO:0016324|GO:0016021|GO:0015643|GO:0015464|GO:0014069|GO:…	cholinergic receptor, nicotinic, alpha 7
1140	MIMAT0000082,MIMAT0002819,MIMAT0018105,MIMAT0004614,MIMAT0000435	0.539971	CHRNB1	ACHRB|CHRNB|CMS1D|CMS2A|SCCMS	GO:0045211|GO:0045202|GO:0042391|GO:0030054|GO:0015464|GO:0015267|GO:0007271|GO:0007165|GO:0006936|GO:0006812|GO:0005892|GO:0005886|GO:0005515|GO:0005230|GO:0005216|GO:0004889	cholinergic receptor, nicotinic, beta 1 (muscle)	Hs.330386
114026	MIMAT0006764,MIMAT0000451,MIMAT0000510,MIMAT0005792,MIMAT0000435,MIMAT0005793	0.599787	ZIM3	MGC138876|MGC138877|ZNF657	GO:0046872|GO:0008270|GO:0006355|GO:0006350|GO:0005634|GO:0005622|GO:0003677	zinc finger, imprinted 3	Hs.348622
114034	MIMAT0016876,MIMAT0002174,MIMAT0018105,MIMAT0005921	0.271058	TOE1	FLJ13949	GO:0046872|GO:0016607|GO:0008270|GO:0005634|GO:0003676	target of EGR1, member 1 (nuclear)
114088	MIMAT0000265,MIMAT0018073,MIMAT0000250,MIMAT0016926,MIMAT0000244,MIMAT0002174,MIMAT0002177,MIMAT0004812,MIMAT0000416,MIMAT0004806,MIMAT0000423,MIMAT0000435,MIMAT0016876,MIMAT0011777,MIMAT0000443,MIMAT0000451,MIMAT0000461,MIMAT0002820,MIMAT0000087,MIMAT0000681,MIMAT0004764,MIMAT0000692,MIMAT0002806,MIMAT0005865,MIMAT0018099	0.132805	TRIM9	KIAA0282|RNF91|SPRING	GO:0046872|GO:0008270|GO:0005622|GO:0005515	tripartite motif-containing 9
1141	MIMAT0016876,MIMAT0000710,MIMAT0000451,MIMAT0000770,MIMAT0002820,MIMAT0000082,MIMAT0000085,MIMAT0000425,MIMAT0000427,MIMAT0000435	0.409078	CHRNB2	EFNL3|nAChRB2	GO:0051899|GO:0048814|GO:0045211|GO:0045202|GO:0042113|GO:0035094|GO:0032225|GO:0030890|GO:0030054|GO:0021952|GO:0016021|GO:0015464|GO:0014059|GO:0009897|GO:0008306|GO:0007613|GO:0007601|GO:0007600|GO:0007271|GO:0007165|GO:0006816|GO:0006811|GO:0005892|GO:0005886|GO:0005515|GO:0005230|GO:0005216|GO:0004889|GO:0001666	cholinergic receptor, nicotinic, beta 2 (neuronal)	Hs.2306
114112	MIMAT0000443,MIMAT0000461,MIMAT0002820,MIMAT0000082,MIMAT0002174,MIMAT0000419,MIMAT0000418,MIMAT0005580,MIMAT0000423,MIMAT0000435	0.15877	TXNRD3	TGR|TR2|TRXR3	GO:0055114|GO:0050661|GO:0050660|GO:0045454|GO:0030154|GO:0016654|GO:0015035|GO:0009055|GO:0008430|GO:0007283|GO:0007275|GO:0006810|GO:0005792|GO:0005783|GO:0005737|GO:0005634|GO:0004791	thioredoxin reductase 3
114132	MIMAT0000451,MIMAT0002806,MIMAT0005921,MIMAT0000254,MIMAT0000427,MIMAT0000770	0.611052	SIGLEC11		GO:0016021|GO:0016020|GO:0007155|GO:0005529|GO:0005515	sialic acid binding Ig-like lectin 11
114134	MIMAT0006764,MIMAT0000451,MIMAT0000510,MIMAT0018073,MIMAT0000461,MIMAT0002820,MIMAT0000082,MIMAT0000416,MIMAT0005921,MIMAT0005792,MIMAT0000435,MIMAT0005793	0.459567	SLC2A13	HMIT|MGC48624	GO:0055085|GO:0022891|GO:0016021|GO:0016020|GO:0008643|GO:0005351|GO:0005215	solute carrier family 2 (facilitated glucose transporter), member 13
1142	MIMAT0002174,MIMAT0000443,MIMAT0000451,MIMAT0000423	0.431275	CHRNB3		GO:0045211|GO:0045202|GO:0030594|GO:0030054|GO:0016021|GO:0015267|GO:0007271|GO:0007165|GO:0006811|GO:0005892|GO:0005886|GO:0005230|GO:0005216|GO:0004889	cholinergic receptor, nicotinic, beta 3
114294	MIMAT0000443,MIMAT0004812,MIMAT0000703,MIMAT0000451,MIMAT0000416,MIMAT0004806,MIMAT0000423	0.145245	LACTB	FLJ14902|G24|MRPL56	GO:0046677|GO:0030655|GO:0016787|GO:0008800|GO:0005739	lactamase, beta	Hs.410388
114299	MIMAT0006764,MIMAT0000510,MIMAT0018073,MIMAT0000450,MIMAT0016926,MIMAT0004614,MIMAT0000085,MIMAT0002174,MIMAT0000419,MIMAT0005580,MIMAT0018105,MIMAT0005792,MIMAT0000435,MIMAT0005793,MIMAT0000437	0.248121	PALM2	AKAP2	GO:0016020|GO:0008360	paralemmin 2
1143	MIMAT0005584,MIMAT0000461,MIMAT0002820	0.945217	CHRNB4		GO:0060084|GO:0046928|GO:0045211|GO:0045202|GO:0035095|GO:0030054|GO:0015464|GO:0007626|GO:0007271|GO:0007165|GO:0006940|GO:0006811|GO:0005892|GO:0005886|GO:0005230|GO:0005216|GO:0004889	cholinergic receptor, nicotinic, beta 4
114327	MIMAT0004597,MIMAT0006764,MIMAT0016865,MIMAT0000703,MIMAT0000510,MIMAT0000254,MIMAT0004614,MIMAT0002806,MIMAT0005580,MIMAT0000425,MIMAT0018099,MIMAT0005792,MIMAT0005793,MIMAT0000437	0.365679	EFHC1	EJM|EJM1|FLJ10466|FLJ37290|JAE|dJ304B14.2	GO:0043025|GO:0019861|GO:0008022|GO:0005930|GO:0005929|GO:0005509	EF-hand domain (C-terminal) containing 1	Hs.403171
1144	MIMAT0004748,MIMAT0000450	0.599881	CHRND	ACHRD|CMS2A|FCCMS|SCCMS	GO:0045211|GO:0045202|GO:0042391|GO:0042166|GO:0030594|GO:0030054|GO:0016021|GO:0007165|GO:0006936|GO:0006811|GO:0005892|GO:0005886|GO:0005515|GO:0005230|GO:0005216|GO:0004889	cholinergic receptor, nicotinic, delta	Hs.156289
1145	MIMAT0016876,MIMAT0015072,MIMAT0000461,MIMAT0018105,MIMAT0002820	0.803368	CHRNE	ACHRE|CMS1D|CMS1E|CMS2A|FCCMS|SCCMS	GO:0045211|GO:0045202|GO:0042391|GO:0030054|GO:0015464|GO:0008324|GO:0007271|GO:0007165|GO:0006936|GO:0006811|GO:0005892|GO:0005886|GO:0005230|GO:0005216|GO:0004889	cholinergic receptor, nicotinic, epsilon
114548	MIMAT0000087,MIMAT0004764,MIMAT0004812,MIMAT0000692,MIMAT0018073,MIMAT0004806,MIMAT0000244	0.485277	NLRP3	AGTAVPRL|AII|AII/AVP|AVP|C1orf7|CIAS1|CLR1.1|FCAS|FCU|FLJ95925|MWS|NALP3|PYPAF1	GO:0051259|GO:0050718|GO:0043280|GO:0042834|GO:0042347|GO:0032088|GO:0009595|GO:0007605|GO:0007165|GO:0006954|GO:0006917|GO:0006915|GO:0005737|GO:0005524|GO:0005515|GO:0000166	NLR family, pyrin domain containing 3	Hs.159483
114569	MIMAT0016876,MIMAT0000710,MIMAT0004764,MIMAT0004812,MIMAT0000419,MIMAT0000416,MIMAT0005580,MIMAT0004806,MIMAT0000728,MIMAT0000732	0.629898	MAL2		GO:0016324|GO:0016021|GO:0012505|GO:0005886|GO:0005737|GO:0005515	mal, T-cell differentiation protein 2	Hs.201083
114571	MIMAT0000082,MIMAT0000265,MIMAT0000451,MIMAT0005580,MIMAT0000450	0.16196	SLC22A9	FLJ23666|HOAT4|OAT4|OAT7|UST3H|ust3	GO:0016021|GO:0016020|GO:0006810|GO:0005215	solute carrier family 22 (organic anion transporter), member 9
1146	MIMAT0005921,MIMAT0005865	0.969645	CHRNG	ACHRG|MGC133376	GO:0045211|GO:0045202|GO:0030594|GO:0030054|GO:0016021|GO:0015464|GO:0015267|GO:0007165|GO:0006936|GO:0006811|GO:0005887|GO:0005886|GO:0005230|GO:0005216|GO:0004889	cholinergic receptor, nicotinic, gamma	Hs.248101
114609	MIMAT0000443,MIMAT0000451,MIMAT0000450,MIMAT0000418,MIMAT0000423,MIMAT0000437	0.962507	TIRAP	FLJ42305|Mal|wyatt	GO:0045087|GO:0031224|GO:0007249|GO:0007165|GO:0006954|GO:0005886|GO:0005737|GO:0005515|GO:0004888	toll-interleukin 1 receptor (TIR) domain containing adaptor protein
114625	MIMAT0000443,MIMAT0000451,MIMAT0018073,MIMAT0000244,MIMAT0000770,MIMAT0000082,MIMAT0000087,MIMAT0000692,MIMAT0005921,MIMAT0000423,MIMAT0000427	0.368986	ERMAP	MGC118810|MGC118811|MGC118812|MGC118813|PRO2801|RD|SC	GO:0016021|GO:0005886|GO:0005737	erythroblast membrane-associated protein (Scianna blood group)	Hs.439437
114659	MIMAT0004812,MIMAT0004806	0.538981	LRRC37B		GO:0016021|GO:0016020|GO:0005515	leucine rich repeat containing 37B
1147	MIMAT0004597,MIMAT0000066,MIMAT0000064,MIMAT0000063,MIMAT0000461,MIMAT0000770,MIMAT0002820,MIMAT0000418,MIMAT0000414,MIMAT0000427	0.478702	CHUK	IKBKA|IKK-alpha|IKK1|IKKA|NFKBIKA|TCF16	GO:0042802|GO:0016740|GO:0009653|GO:0008384|GO:0007252|GO:0006955|GO:0005829|GO:0005737|GO:0005634|GO:0005524|GO:0000166	conserved helix-loop-helix ubiquitous kinase	Hs.198998
114757	MIMAT0018073,MIMAT0000461,MIMAT0004614,MIMAT0000732,MIMAT0002820	0.662282	CYGB	HGB|STAP	GO:0046872|GO:0043025|GO:0043005|GO:0020037|GO:0019825|GO:0015671|GO:0006979|GO:0006810|GO:0005737|GO:0005506|GO:0005344|GO:0004601	cytoglobin	Hs.95120
114780	MIMAT0002174,MIMAT0000419,MIMAT0000418,MIMAT0000414,MIMAT0000066,MIMAT0003304,MIMAT0000064,MIMAT0000063,MIMAT0018099,MIMAT0000732	0.0853435	PKD1L2	DKFZp686J19100|FLJ45333|PC1L2	GO:0016021|GO:0016020|GO:0007218|GO:0006811|GO:0005529|GO:0005509|GO:0005488|GO:0005216	polycystic kidney disease 1-like 2	Hs.413525
114781	MIMAT0000443,MIMAT0000066,MIMAT0000763,MIMAT0000064,MIMAT0000063,MIMAT0004748,MIMAT0000461,MIMAT0004976,MIMAT0002820,MIMAT0000414,MIMAT0005865,MIMAT0000423	0.180507	BTBD9	FLJ32945|KIAA1880|MGC120517|MGC120519|MGC120520|dJ322I12.1	GO:0007155|GO:0005515	BTB (POZ) domain containing 9
114783	MIMAT0004552,MIMAT0004748,MIMAT0004614	0.257733	LMTK3	KIAA1883|LMR3|TYKLM3	GO:0016740|GO:0016021|GO:0016020|GO:0006468|GO:0005524|GO:0004713|GO:0004674|GO:0000166	lemur tyrosine kinase 3	Hs.207426
114784	MIMAT0006764,MIMAT0016865,MIMAT0000510,MIMAT0004748,MIMAT0004552,MIMAT0018099,MIMAT0005792,MIMAT0000435,MIMAT0005793	0.515081	CSMD2	KIAA1884|dJ1007G16.1|dJ1007G16.2|dJ947L8.1	GO:0016021|GO:0005975|GO:0005886|GO:0004553	CUB and Sushi multiple domains 2
114785	MIMAT0016865,MIMAT0000451,MIMAT0002806,MIMAT0018073,MIMAT0004614	0.684167	MBD6	KIAA1887	GO:0005634|GO:0003677	methyl-CpG binding domain protein 6
114786	MIMAT0015072,MIMAT0004605,MIMAT0000681,MIMAT0004812,MIMAT0004806	0.986879	XKR4	KIAA1889|XRG4	GO:0016021|GO:0016020	XK, Kell blood group complex subunit-related family, member 4	Hs.130197
114787	MIMAT0016876,MIMAT0004552,MIMAT0004748	0.872388	GPRIN1	GRIN1|KIAA1893	GO:0051219|GO:0042995|GO:0031175|GO:0005886	G protein regulated inducer of neurite outgrowth 1	Hs.150549
114788	MIMAT0000707,MIMAT0000244,MIMAT0000087,MIMAT0000692,MIMAT0000418,MIMAT0000416,MIMAT0005865,MIMAT0000437	0.865923	CSMD3	KIAA1894	GO:0016021|GO:0016020	CUB and Sushi multiple domains 3	Hs.91381
114789	MIMAT0004764,MIMAT0002174,MIMAT0000419,MIMAT0000416,MIMAT0000435,MIMAT0000437	0.797051	SLC25A25	KIAA1896|MCSC|MGC105138|MGC119514|MGC119515|MGC119516|MGC119517|PCSCL|RP11-395P17.4|SCAMC-2	GO:0016021|GO:0016020|GO:0006810|GO:0005743|GO:0005739|GO:0005509|GO:0005488	solute carrier family 25 (mitochondrial carrier; phosphate carrier), member 25	Hs.5476
114790	MIMAT0016876,MIMAT0000443,MIMAT0000423,MIMAT0002819,MIMAT0000416	0.197595	STK11IP	KIAA1898|LIP1|LKB1IP|STK11IP1	GO:0005737|GO:0005515	serine/threonine kinase 11 interacting protein	Hs.22410
114791	MIMAT0016876,MIMAT0016926,MIMAT0000244,MIMAT0000087,MIMAT0002174,MIMAT0000692,MIMAT0005921,MIMAT0000425,MIMAT0000732	0.250058	TUBGCP5	GCP5|KIAA1899	GO:0008274|GO:0008017|GO:0007020|GO:0005874|GO:0005815|GO:0005813|GO:0000922|GO:0000226	tubulin, gamma complex associated protein 5
114792	MIMAT0016876,MIMAT0004597,MIMAT0002177,MIMAT0000418	0.972305	KLHL32	BKLHD5|KIAA1900|MGC51280|MGC87753|RP1-39B17.1|UG0030H05|dJ21F7.1	GO:0005515	kelch-like 32 (Drosophila)	Hs.45056
114793	MIMAT0006764,MIMAT0000510,MIMAT0018073,MIMAT0000254,MIMAT0004605,MIMAT0004812,MIMAT0000416,MIMAT0005580,MIMAT0004806,MIMAT0005792,MIMAT0000435,MIMAT0005793,MIMAT0000437	0.481858	FMNL2	FHOD2|FLJ37546	GO:0030036|GO:0017048|GO:0016043|GO:0006355|GO:0005737|GO:0005634|GO:0003779|GO:0003700	formin-like 2
114794	MIMAT0000707,MIMAT0000450,MIMAT0004748,MIMAT0016926,MIMAT0000244,MIMAT0000087,MIMAT0000692,MIMAT0000419,MIMAT0018105	0.278673	ELFN2	KIAA1904|LRRC62|dJ63G5.3	GO:0016021|GO:0016020|GO:0005515	extracellular leucine-rich repeat and fibronectin type III domain containing 2
114795	MIMAT0000265,MIMAT0000450,MIMAT0000254,MIMAT0000763,MIMAT0016926,MIMAT0018105,MIMAT0000435	0.95803	TMEM132B	KIAA1786|KIAA1906	GO:0016021|GO:0016020	transmembrane protein 132B
114798	MIMAT0000265,MIMAT0000451,MIMAT0015072,MIMAT0000461,MIMAT0002820,MIMAT0000419,MIMAT0000416,MIMAT0003304,MIMAT0005865,MIMAT0018099	0.688981	SLITRK1	KIAA0918|KIAA1910|LRRC12|RP11-395N17.1	GO:0016021|GO:0016020|GO:0007409|GO:0005515	SLIT and NTRK-like family, member 1	Hs.415478
114799	MIMAT0016876,MIMAT0000707,MIMAT0018073,MIMAT0016926,MIMAT0000244,MIMAT0000082,MIMAT0000087,MIMAT0000692,MIMAT0005580,MIMAT0005865	0.18107	ESCO1	A930014I12Rik|EFO1|ESO1|KIAA1911|MGC105022	GO:0046872|GO:0016740|GO:0008415|GO:0008270|GO:0007049|GO:0006281|GO:0005634	establishment of cohesion 1 homolog 1 (S. cerevisiae)
114800	MIMAT0000710,MIMAT0015072,MIMAT0004748,MIMAT0000681,MIMAT0002174,MIMAT0000419,MIMAT0000425,MIMAT0018099,MIMAT0000732,MIMAT0000435	0.696969	CCDC85A	KIAA1912		coiled-coil domain containing 85A	Hs.117136
114801	MIMAT0018073,MIMAT0000763,MIMAT0004812,MIMAT0004806,MIMAT0004502,MIMAT0002876	0.732086	TMEM200A	KIAA1913|TTMA|TTMC	GO:0016021|GO:0016020	transmembrane protein 200A
114803	MIMAT0004597,MIMAT0006764,MIMAT0000451,MIMAT0000510,MIMAT0000082,MIMAT0004812,MIMAT0002819,MIMAT0000419,MIMAT0000418,MIMAT0005580,MIMAT0004806,MIMAT0018105,MIMAT0018099,MIMAT0005792,MIMAT0005793,MIMAT0000437	0.129458	MYSM1	2A-DUB|DKFZp779J1554|DKFZp779J1721|KIAA1915|RP4-592A1.1	GO:0006355|GO:0005634|GO:0003677	myb-like, SWIRM and MPN domains 1
114804	MIMAT0006764,MIMAT0000265,MIMAT0000510,MIMAT0000707,MIMAT0018073,MIMAT0000763,MIMAT0016926,MIMAT0000244,MIMAT0000087,MIMAT0000692,MIMAT0000416,MIMAT0005580,MIMAT0005792,MIMAT0005793,MIMAT0000437	0.0606914	RNF157		GO:0046872|GO:0008270|GO:0005515	ring finger protein 157
114805	MIMAT0004597,MIMAT0000066,MIMAT0000064,MIMAT0000063,MIMAT0000461,MIMAT0000244,MIMAT0002820,MIMAT0000692,MIMAT0005584,MIMAT0000418,MIMAT0000414,MIMAT0005921,MIMAT0018105,MIMAT0000425,MIMAT0018099	0.270052	GALNT13	FLJ16031|FLJ41157|GalNAc-T13|H_NH0187G20.1|KIAA1918|MGC119459|MGC119461|WUGSC:H_NH0187G20.1	GO:0030145|GO:0016757|GO:0016021|GO:0016020|GO:0005794|GO:0005529|GO:0005509|GO:0004653|GO:0000139	UDP-N-acetyl-alpha-D-galactosamine:polypeptide N-acetylgalactosaminyltransferase 13 (GalNAc-T13)
114815	MIMAT0000510,MIMAT0002177,MIMAT0004812,MIMAT0004806,MIMAT0018105,MIMAT0000437,MIMAT0006764,MIMAT0000085,MIMAT0002819,MIMAT0004502,MIMAT0005792,MIMAT0005793	0.697893	SORCS1	FLJ41758|FLJ43475|FLJ44957	GO:0016021|GO:0016020|GO:0008188|GO:0007218|GO:0005515	sortilin-related VPS10 domain containing receptor 1
114818	MIMAT0000265,MIMAT0000451,MIMAT0000707,MIMAT0000254,MIMAT0004605,MIMAT0004748,MIMAT0016926,MIMAT0000244,MIMAT0000087,MIMAT0000692,MIMAT0000419,MIMAT0004702	0.297624	KLHL29	KBTBD9	GO:0005515	kelch-like 29 (Drosophila)	Hs.130593
114821	MIMAT0006764,MIMAT0005792,MIMAT0000510,MIMAT0005793	0.271058	SCAND3	DKFZp434N092|FLJ31087|KIAA1925|MGC131782|MGC133310|MGC133311|ZFP38-L|ZNF305P2|ZNF452|dJ1186N24.3	GO:0046983|GO:0015074|GO:0006355|GO:0005634|GO:0003700	SCAN domain containing 3	Hs.176980
114822	MIMAT0016865,MIMAT0005584,MIMAT0000254,MIMAT0000763,MIMAT0004748,MIMAT0005865,MIMAT0016926	0.379116	RHPN1	KIAA1929|ODF5|RHOPHILIN|RHPN	GO:0007165|GO:0005622|GO:0005515|GO:0005083	rhophilin, Rho GTPase binding protein 1
114823	MIMAT0016865,MIMAT0000437	0.973286	LENG8	KIAA1932|MGC40108|pp13842		leukocyte receptor cluster (LRC) member 8
114824	MIMAT0000085,MIMAT0002177,MIMAT0005865	0.948166	PNMA5	KIAA1934		paraneoplastic antigen like 5
114825	MIMAT0000265,MIMAT0000510,MIMAT0016926,MIMAT0000418,MIMAT0005921,MIMAT0018105,MIMAT0000425,MIMAT0016876,MIMAT0006764,MIMAT0000451,MIMAT0000707,MIMAT0004605,MIMAT0000082,MIMAT0003304,MIMAT0004502,MIMAT0005792,MIMAT0005793	0.431456	PWWP2A	KIAA1935|MGC132770|MST101		PWWP domain containing 2A
114826	MIMAT0004597,MIMAT0011777,MIMAT0000451,MIMAT0000450,MIMAT0000461,MIMAT0002820,MIMAT0002174,MIMAT0000416,MIMAT0005580,MIMAT0000435	0.419032	SMYD4	KIAA1936|ZMYND21	GO:0046872|GO:0008270|GO:0005634|GO:0005488	SET and MYND domain containing 4
114827	MIMAT0000443,MIMAT0000451,MIMAT0005580,MIMAT0005921,MIMAT0005865,MIMAT0000423	0.740908	FHAD1	DKFZp686G2134|KIAA1937		forkhead-associated (FHA) phosphopeptide binding domain 1
114836	MIMAT0000451,MIMAT0000066,MIMAT0000064,MIMAT0000063,MIMAT0000082,MIMAT0000085,MIMAT0000414,MIMAT0005921,MIMAT0000728,MIMAT0002876,MIMAT0005865	0.444994	SLAMF6	KALI|KALIb|Ly108|MGC104953|NTB-A|NTBA|SF2000	GO:0016021|GO:0016020|GO:0004872	SLAM family member 6
114876	MIMAT0011777,MIMAT0006764,MIMAT0000510,MIMAT0000254,MIMAT0000244,MIMAT0000087,MIMAT0004812,MIMAT0004806,MIMAT0000425,MIMAT0005792,MIMAT0005793,MIMAT0000437	0.323616	OSBPL1A	FLJ10217|ORP-1|ORP1|OSBPL1B	GO:0016192|GO:0008203|GO:0008202|GO:0006869|GO:0005622|GO:0005543	oxysterol binding protein-like 1A	Hs.370725
114879	MIMAT0000707,MIMAT0004748	0.992866	OSBPL5	FLJ42929|OBPH1|ORP5	GO:0030301|GO:0008203|GO:0008202|GO:0008142|GO:0006893|GO:0006869|GO:0005829	oxysterol binding protein-like 5	Hs.436166
114880	MIMAT0016876,MIMAT0000703,MIMAT0016926,MIMAT0000681,MIMAT0002806,MIMAT0005580,MIMAT0018105,MIMAT0000425,MIMAT0000435	0.796109	OSBPL6	FLJ36583|MGC59642|ORP6	GO:0008202|GO:0006869	oxysterol binding protein-like 6	Hs.318775
114881	MIMAT0016865,MIMAT0005584,MIMAT0000416,MIMAT0004614	0.750498	OSBPL7	MGC71150|ORP7	GO:0008202|GO:0006869	oxysterol binding protein-like 7
114882	MIMAT0000707,MIMAT0018073,MIMAT0016926,MIMAT0002174,MIMAT0004812,MIMAT0005584,MIMAT0000418,MIMAT0004806,MIMAT0018099	0.911173	OSBPL8	DKFZp686A11164|MGC126578|MGC133203|MST120|MSTP120|ORP8|OSBP10	GO:0008202|GO:0006869	oxysterol binding protein-like 8	Hs.430849
114883	MIMAT0016876,MIMAT0000443,MIMAT0000265,MIMAT0000451,MIMAT0002820,MIMAT0000085,MIMAT0000416,MIMAT0000728,MIMAT0000423,MIMAT0018105	0.409078	OSBPL9	FLJ12492|FLJ14629|FLJ14801|FLJ32055|FLJ34384|MGC15035|ORP9	GO:0008202|GO:0006869	oxysterol binding protein-like 9	Hs.21938
114884	MIMAT0018073,MIMAT0004605,MIMAT0000085,MIMAT0000419,MIMAT0018105,MIMAT0000425	0.940312	OSBPL10	FLJ20363|ORP10|OSBP9	GO:0008202|GO:0006869	oxysterol binding protein-like 10	Hs.150122
114885	MIMAT0000703,MIMAT0016926,MIMAT0000244,MIMAT0000770,MIMAT0000082,MIMAT0000087,MIMAT0000085,MIMAT0000681,MIMAT0004812,MIMAT0000692,MIMAT0000419,MIMAT0002806,MIMAT0004806,MIMAT0000728,MIMAT0005865,MIMAT0000425,MIMAT0000427	0.0469063	OSBPL11	FLJ13012|FLJ13164|ORP-11|ORP11|OSBP12|TCCCIA00292	GO:0008202|GO:0006869	oxysterol binding protein-like 11
114897	MIMAT0016876,MIMAT0000414,MIMAT0000066,MIMAT0000064,MIMAT0000063,MIMAT0004748	0.643829	C1QTNF1	CTRP1|FLJ90694|GIP|ZSIG37	GO:0006817|GO:0005737|GO:0005576	C1q and tumor necrosis factor related protein 1	Hs.201398
114898	MIMAT0015072,MIMAT0000250,MIMAT0004614,MIMAT0002174,MIMAT0005921,MIMAT0002876	0.860849	C1QTNF2	CTRP2|zacrp2	GO:0051260|GO:0046326|GO:0046321|GO:0045725|GO:0006817|GO:0005737|GO:0005576|GO:0005102|GO:0000187	C1q and tumor necrosis factor related protein 2	Hs.110062
114899	MIMAT0000265,MIMAT0004605,MIMAT0004812,MIMAT0004806	0.998618	C1QTNF3	CORS26|CTRP3|Corcs|Cors|FLJ37576	GO:0006817|GO:0005737|GO:0005576	C1q and tumor necrosis factor related protein 3	Hs.171929
1149	MIMAT0016876,MIMAT0004605,MIMAT0016865,MIMAT0000435,MIMAT0000707	0.11922	CIDEA	CIDE-A	GO:0050995|GO:0050710|GO:0043066|GO:0042803|GO:0032720|GO:0030512|GO:0008632|GO:0008630|GO:0008219|GO:0006915|GO:0006309|GO:0005737|GO:0005634|GO:0005622|GO:0005515	cell death-inducing DFFA-like effector a	Hs.249129
114902	MIMAT0005865	0.95804	C1QTNF5	CTRP5|DKFZp586B0621|LORD	GO:0006817|GO:0005737|GO:0005576	C1q and tumor necrosis factor related protein 5
114904	MIMAT0000254,MIMAT0000763,MIMAT0004748,MIMAT0002806,MIMAT0004502	0.978693	C1QTNF6	CTRP6|ZACRP6	GO:0006817|GO:0005737|GO:0005576	C1q and tumor necrosis factor related protein 6	Hs.22011
114905	MIMAT0004597,MIMAT0000265,MIMAT0018073,MIMAT0016926,MIMAT0000770,MIMAT0002174,MIMAT0002177,MIMAT0000419,MIMAT0005921,MIMAT0000427,MIMAT0000437	0.48306	C1QTNF7	CTRP7|ZACRP7	GO:0051260|GO:0006817|GO:0005737|GO:0005615|GO:0005576	C1q and tumor necrosis factor related protein 7	Hs.153714
114907	MIMAT0000710,MIMAT0006764,MIMAT0000265,MIMAT0000510,MIMAT0000707,MIMAT0018073,MIMAT0000066,MIMAT0000064,MIMAT0000063,MIMAT0000244,MIMAT0000087,MIMAT0000692,MIMAT0000418,MIMAT0000414,MIMAT0018105,MIMAT0018099,MIMAT0005792,MIMAT0005793	0.0145966	FBXO32	FLJ32424|Fbx32|MAFbx|MGC33610	GO:0006512|GO:0005515	F-box protein 32	Hs.403933
114908	MIMAT0000510,MIMAT0018073,MIMAT0015072,MIMAT0000250,MIMAT0000770,MIMAT0004812,MIMAT0000419,MIMAT0004806,MIMAT0000423,MIMAT0000427,MIMAT0016876,MIMAT0000443,MIMAT0006764,MIMAT0016865,MIMAT0004764,MIMAT0005792,MIMAT0005793	0.250645	TMEM123	KCT3|PORIMIN|PORMIN	GO:0016021|GO:0016020|GO:0004872	transmembrane protein 123
114926	MIMAT0000085,MIMAT0006764,MIMAT0005584,MIMAT0000510,MIMAT0000707,MIMAT0005921,MIMAT0005792,MIMAT0005793	0.0666266	C8orf40		GO:0016021|GO:0016020	chromosome 8 open reading frame 40
114928	MIMAT0016926,MIMAT0000732	0.883686	GPRASP2	FLJ35662|FLJ37327|GASP2	GO:0005737|GO:0005515	G protein-coupled receptor associated sorting protein 2
114932	MIMAT0002174,MIMAT0006764,MIMAT0000703,MIMAT0000510,MIMAT0005580,MIMAT0000254,MIMAT0000250,MIMAT0004748,MIMAT0016926,MIMAT0000427,MIMAT0005792,MIMAT0000770,MIMAT0005793	0.00482718	MRFAP1L1	MGC9651|PP784		Morf4 family associated protein 1-like 1
114960	MIMAT0016865,MIMAT0004748,MIMAT0000416,MIMAT0002820	0.0741464	TSGA13			testis specific, 13
114971	MIMAT0004605,MIMAT0000770,MIMAT0000082,MIMAT0005921,MIMAT0003304,MIMAT0000728,MIMAT0000427	0.618224	PTPMT1	DUSP23|FLJ46081|MOSP|PLIP|PNAS-129	GO:0016787|GO:0016020|GO:0008138|GO:0006470|GO:0005743|GO:0005739|GO:0004725	protein tyrosine phosphatase, mitochondrial 1
114984	MIMAT0004812,MIMAT0004806	0.559956	FLYWCH2			FLYWCH family member 2
114987	MIMAT0000710,MIMAT0000451,MIMAT0000250,MIMAT0002177,MIMAT0000418,MIMAT0003304,MIMAT0000732	0.542517	WDR31	FLJ35921		WD repeat domain 31	Hs.133331
114990	MIMAT0000728,MIMAT0003304,MIMAT0000437	0.772693	VASN	SLITL2	GO:0016021|GO:0016020|GO:0005576|GO:0005515	vasorin	Hs.372579
114991	MIMAT0016865,MIMAT0016926,MIMAT0000416,MIMAT0018105	0.978966	ZNF618	FP13169	GO:0046983|GO:0046872|GO:0008270|GO:0006355|GO:0006350|GO:0005634|GO:0005622|GO:0003677	zinc finger protein 618	Hs.349208
115	MIMAT0004597,MIMAT0016865,MIMAT0000703,MIMAT0004976,MIMAT0000728	0.944467	ADCY9	AC9	GO:0016020|GO:0007242|GO:0006171|GO:0005887|GO:0004016|GO:0000287	adenylate cyclase 9	Hs.391860
115019	MIMAT0016876,MIMAT0011777,MIMAT0000443,MIMAT0018073,MIMAT0000763,MIMAT0002174,MIMAT0005865,MIMAT0000423,MIMAT0000437	0.725379	SLC26A9		GO:0016021|GO:0016020|GO:0008272|GO:0008271|GO:0006810|GO:0005215	solute carrier family 26, member 9	Hs.164073
115024	MIMAT0016865	0.982782	NT5C3L	MGC20781|MGC21375	GO:0016787|GO:0016740|GO:0009117|GO:0008253|GO:0005737|GO:0000287|GO:0000166	5'-nucleotidase, cytosolic III-like	Hs.237536
115098	MIMAT0000423,MIMAT0000443,MIMAT0000450	0.296026	CCDC124			coiled-coil domain containing 124	Hs.100043
115111	MIMAT0000510,MIMAT0000763,MIMAT0016926,MIMAT0004812,MIMAT0000418,MIMAT0004806,MIMAT0000437,MIMAT0006764,MIMAT0000703,MIMAT0004614,MIMAT0000082,MIMAT0000689,MIMAT0000097,MIMAT0000098,MIMAT0004502,MIMAT0005865,MIMAT0018099,MIMAT0005792,MIMAT0005793	0.120416	SLC26A7	MGC126268|SUT2	GO:0019532|GO:0019531|GO:0016323|GO:0016021|GO:0016020|GO:0015701|GO:0015380|GO:0015116|GO:0008272|GO:0006821|GO:0006811|GO:0005768|GO:0005737|GO:0005254|GO:0005215	solute carrier family 26, member 7	Hs.354013
115123	MIMAT0000265,MIMAT0000450,MIMAT0004605,MIMAT0000763,MIMAT0016926,MIMAT0000085,MIMAT0005584,MIMAT0018099,MIMAT0000435	0.755351	2014-03-03	MARCH-III|MGC48332|RNF173	GO:0046872|GO:0031901|GO:0031410|GO:0030659|GO:0016874|GO:0016021|GO:0016020|GO:0008270|GO:0006897|GO:0006512|GO:0005768|GO:0005515	membrane-associated ring finger (C3HC4) 3	Hs.132441
115196	MIMAT0000710,MIMAT0018073,MIMAT0004605,MIMAT0004552,MIMAT0002806,MIMAT0003304	0.876513	ZNF554	FLJ34817	GO:0046872|GO:0008270|GO:0006355|GO:0006350|GO:0005634|GO:0005622|GO:0003677	zinc finger protein 554	Hs.307043
1152	MIMAT0000250,MIMAT0002820	0.538981	CKB	B-CK|CKBB	GO:0030644|GO:0007420|GO:0006600|GO:0005829|GO:0005739|GO:0005737|GO:0005524|GO:0005515|GO:0004111|GO:0000166	creatine kinase, brain	Hs.173724
115201	MIMAT0000082,MIMAT0000443,MIMAT0015072,MIMAT0002876,MIMAT0000423	0.779401	ATG4A	APG4A|AUTL2	GO:0015031|GO:0008234|GO:0008017|GO:0006914|GO:0006623|GO:0006612|GO:0006512|GO:0006508|GO:0005875|GO:0005829|GO:0005737|GO:0005515|GO:0000045	ATG4 autophagy related 4 homolog A (S. cerevisiae)	Hs.8763
115207	MIMAT0016926,MIMAT0002174,MIMAT0005584,MIMAT0005921	0.994813	KCTD12	C13orf2|FLJ33073|KIAA1778|PFET1|PFETIN	GO:0016020|GO:0008076|GO:0006813|GO:0005515|GO:0005249	potassium channel tetramerisation domain containing 12
115209	MIMAT0004812,MIMAT0004806	0.746433	OMA1	2010001O09Rik|DAB1|FLJ33782|MPRP-1|YKR087C|ZMPOMA1	GO:0046872|GO:0031966|GO:0016021|GO:0016020|GO:0008270|GO:0006508|GO:0005739|GO:0004222	OMA1 homolog, zinc metallopeptidase (S. cerevisiae)	Hs.425769
115265	MIMAT0011777,MIMAT0000265,MIMAT0000763	0.984699	DDIT4L	REDD2|Rtp801L	GO:0009968|GO:0005737	DNA-damage-inducible transcript 4-like
115286	MIMAT0015072,MIMAT0003304,MIMAT0018105	0.975341	SLC25A26	DKFZp434E079|FLJ77340|SAMC	GO:0016021|GO:0016020|GO:0015805|GO:0006810|GO:0005743|GO:0005739|GO:0005488|GO:0000095	solute carrier family 25, member 26	Hs.379386
115290	MIMAT0011777,MIMAT0006764,MIMAT0000510,MIMAT0000450,MIMAT0015072,MIMAT0000461,MIMAT0004614,MIMAT0005584,MIMAT0005792,MIMAT0005793	0.204792	FBXO17	FBG4|FBX26|FBXO26|FLJ11798|FLJ25205|Fbx17|MGC9379	GO:0030163|GO:0006512|GO:0005515	F-box protein 17
115294	MIMAT0006764,MIMAT0000703,MIMAT0000510,MIMAT0000707,MIMAT0000244,MIMAT0000082,MIMAT0000087,MIMAT0000692,MIMAT0004502,MIMAT0018099,MIMAT0005792,MIMAT0005793	0.368151	PCMTD1	FLJ10883	GO:0006464|GO:0005737|GO:0004719	protein-L-isoaspartate (D-aspartate) O-methyltransferase domain containing 1	Hs.308480
1153	MIMAT0004812,MIMAT0000419,MIMAT0004806,MIMAT0000437	0.685369	CIRBP	CIRP	GO:0009409|GO:0005634|GO:0005515|GO:0003723|GO:0003676|GO:0000166	cold inducible RNA binding protein
115330	MIMAT0000082,MIMAT0004552,MIMAT0002819,MIMAT0000450,MIMAT0000254,MIMAT0000728,MIMAT0000763,MIMAT0005865	0.325244	GPR146	PGR8	GO:0016021|GO:0007186|GO:0007165|GO:0005886|GO:0004872|GO:0001584	G protein-coupled receptor 146
115350	MIMAT0016876,MIMAT0000710,MIMAT0000254,MIMAT0000763,MIMAT0000244,MIMAT0000087,MIMAT0004764,MIMAT0000692,MIMAT0000419,MIMAT0005580,MIMAT0004502	0.501961	FCRL1	DKFZp667O1421|FCRH1|IFGP1|IRTA5|RP11-367J7.7	GO:0016021|GO:0005886|GO:0004872	Fc receptor-like 1
115352	MIMAT0000085,MIMAT0000254,MIMAT0003304	0.792738	FCRL3	FCRH3|IFGP3|IRTA3|SPAP2	GO:0016021|GO:0005886|GO:0004872	Fc receptor-like 3	Hs.292449
115353	MIMAT0000710,MIMAT0004812,MIMAT0004806	0.354041	LRRC42	MGC8974|dJ167A19.4	GO:0005515	leucine rich repeat containing 42	Hs.40094
115361	MIMAT0006764,MIMAT0000510,MIMAT0004764,MIMAT0002174,MIMAT0005865,MIMAT0000732,MIMAT0005792,MIMAT0005793	0.79076	GBP4	Mpa2	GO:0006955|GO:0005737|GO:0005525|GO:0003924|GO:0000166	guanylate binding protein 4	Hs.409925
115362	MIMAT0004597,MIMAT0000710,MIMAT0018073,MIMAT0000763,MIMAT0004605,MIMAT0000250,MIMAT0004614,MIMAT0005580,MIMAT0005921,MIMAT0003304,MIMAT0018099,MIMAT0000435	0.0599485	GBP5	GBP-5	GO:0006955|GO:0005886|GO:0005525|GO:0003924|GO:0000166	guanylate binding protein 5
115399	MIMAT0016876,MIMAT0004812,MIMAT0004806	0.648951	LRRC56	DKFZp761L1518|FLJ00101	GO:0005515	leucine rich repeat containing 56
1154	MIMAT0002174,MIMAT0000703,MIMAT0000451,MIMAT0000450,MIMAT0000732	0.49975	CISH	CIS|CIS-1|G18|SOCS	GO:0009968|GO:0007242|GO:0007205|GO:0006512|GO:0005886|GO:0005575|GO:0005515|GO:0003674|GO:0001558	cytokine inducible SH2-containing protein
115426	MIMAT0016876,MIMAT0000066,MIMAT0000064,MIMAT0000063,MIMAT0000414,MIMAT0000425	0.931735	UHRF2	DKFZp434B0920|DKFZp686G0837|MGC33463|NIRF|RNF107|URF2	GO:0051865|GO:0051726|GO:0046872|GO:0030154|GO:0016874|GO:0008283|GO:0008270|GO:0006511|GO:0006464|GO:0005634|GO:0005515|GO:0004842|GO:0003677	ubiquitin-like, containing PHD and RING finger domains, 2
1155	MIMAT0004748,MIMAT0000085	0.472169	TBCB	CG22|CKAP1|CKAPI|MGC14625	GO:0030154|GO:0007399|GO:0007275|GO:0005874|GO:0005737|GO:0005515	tubulin folding cofactor B	Hs.31053
115509	MIMAT0006764,MIMAT0000265,MIMAT0000510,MIMAT0000066,MIMAT0000254,MIMAT0004605,MIMAT0000064,MIMAT0000063,MIMAT0002806,MIMAT0000414,MIMAT0000425,MIMAT0005792,MIMAT0005793	0.0740593	ZNF689	DKFZp762C173|FLJ90415|TIPUH1	GO:0046872|GO:0008270|GO:0006355|GO:0006350|GO:0005634|GO:0005622|GO:0003677	zinc finger protein 689
115548	MIMAT0000443,MIMAT0000707,MIMAT0000250,MIMAT0002177,MIMAT0000418,MIMAT0002806,MIMAT0000423,MIMAT0018099	0.94796	FCHO2			FCH domain only 2	Hs.165762
115557	MIMAT0004614	0.975009	GEFT	p63RhoGEF	GO:0035023|GO:0005737|GO:0005622|GO:0005089|GO:0005085	RhoA/RAC/CDC42 exchange factor	Hs.61581
115560	MIMAT0000461,MIMAT0002820,MIMAT0004812,MIMAT0004806,MIMAT0000435	0.989485	ZNF501	MGC21738|ZNF|ZNF52	GO:0046872|GO:0008270|GO:0006355|GO:0006350|GO:0005634|GO:0005622|GO:0003677	zinc finger protein 501	Hs.401045
115572	MIMAT0002174,MIMAT0000425	0.98858	FAM46B	MGC16491|MGC20845|RP11-344H11.8		family with sequence similarity 46, member B
115584	MIMAT0000244,MIMAT0000087,MIMAT0000692	0.0131944	SLC5A11	KST1|RKST1|SGLT6|SMIT2	GO:0031402|GO:0016021|GO:0016020|GO:0015293|GO:0008643|GO:0006915|GO:0006814|GO:0006811|GO:0005351|GO:0005215	solute carrier family 5 (sodium/glucose cotransporter), member 11	Hs.164118
115650	MIMAT0000085	0.912615	TNFRSF13C	BAFF-R|BAFFR|CD268|MGC138235	GO:0016021|GO:0016020|GO:0006955|GO:0004872	tumor necrosis factor receptor superfamily, member 13C	Hs.344088
115653	MIMAT0000082,MIMAT0000763	0.949835	KIR3DL3	CD158Z|KIR3DL7|KIR44|KIRC1	GO:0016021|GO:0005886|GO:0004872	killer cell immunoglobulin-like receptor, three domains, long cytoplasmic tail, 3
115677	MIMAT0018099	0.986244	NOSTRIN	DaIP2|MGC20702	GO:0031410|GO:0007165|GO:0006897|GO:0005886|GO:0005856|GO:0005737|GO:0005622|GO:0005515	nitric oxide synthase trafficker	Hs.189780
115701	MIMAT0000681,MIMAT0002806,MIMAT0005921	0.82009	ALPK2	FLJ34875|FLJ43253|HAK	GO:0016740|GO:0016301|GO:0006468|GO:0005524|GO:0004674	alpha-kinase 2
115703	MIMAT0002806	0.87426	SNX26	FLJ39019|TCGAP	GO:0035091|GO:0015031|GO:0007165|GO:0005622|GO:0005515|GO:0005096	sorting nexin 26
115704	MIMAT0002819	0.994437	EVI5L		GO:0032313|GO:0005622|GO:0005097|GO:0005096	ecotropic viral integration site 5-like	Hs.26870
115708	MIMAT0016865,MIMAT0002806,MIMAT0000450,MIMAT0004748,MIMAT0004614	0.67334	C14orf172	FLJ40452|GCD14|Gcd14p|TRM61	GO:0016740|GO:0016429|GO:0008168|GO:0008033|GO:0005634|GO:0005515	chromosome 14 open reading frame 172
115727	MIMAT0011777,MIMAT0000707,MIMAT0005921	0.997573	RASGRP4		GO:0051056|GO:0046579|GO:0030742|GO:0030099|GO:0019992|GO:0016049|GO:0009991|GO:0008283|GO:0008277|GO:0008270|GO:0007202|GO:0007169|GO:0005886|GO:0005737|GO:0005625|GO:0005624|GO:0005622|GO:0005509|GO:0005088	RAS guanyl releasing protein 4	Hs.130434
115752	MIMAT0011777,MIMAT0000451,MIMAT0000418,MIMAT0000435	0.609619	DIS3L	FLJ38088|KIAA1955|MGC4562	GO:0016787|GO:0004540|GO:0004527|GO:0003723	DIS3 mitotic control homolog (S. cerevisiae)-like	Hs.446251
115761	MIMAT0004597,MIMAT0006764,MIMAT0000265,MIMAT0000451,MIMAT0000510,MIMAT0000763,MIMAT0004605,MIMAT0000770,MIMAT0005584,MIMAT0018105,MIMAT0000427,MIMAT0005792,MIMAT0005793,MIMAT0000437	0.079994	ARL11	ARLTS1|FLJ33930|MGC17429	GO:0007264|GO:0005622|GO:0005525|GO:0000166	ADP-ribosylation factor-like 11
115795	MIMAT0000419	0.883068	C3orf24	MGC40179		chromosome 3 open reading frame 24	Hs.190413
1158	MIMAT0000763	0.961024	CKM	CKMM|M-CK	GO:0046314|GO:0006600|GO:0005829|GO:0005737|GO:0005524|GO:0004111|GO:0000166	creatine kinase, muscle	Hs.334347
115817	MIMAT0000087,MIMAT0004812,MIMAT0000244,MIMAT0000692,MIMAT0004806	0.11922	DHRS1	FLJ25430|MGC20204	GO:0055114|GO:0016491|GO:0005783|GO:0005743|GO:0005488	dehydrogenase/reductase (SDR family) member 1	Hs.348350
115825	MIMAT0016876,MIMAT0011777,MIMAT0000265,MIMAT0004748,MIMAT0016926,MIMAT0004614,MIMAT0000087,MIMAT0002819,MIMAT0000692,MIMAT0005584,MIMAT0018105,MIMAT0000732	0.593663	WDFY2	PROF|RP11-147H23.1|WDF2|ZFYVE22	GO:0046872|GO:0008270	WD repeat and FYVE domain containing 2	Hs.208550
115827	MIMAT0016865,MIMAT0000451	0.559956	RAB3C		GO:0015031|GO:0007264|GO:0005886|GO:0005525|GO:0000166	RAB3C, member RAS oncogene family
115908	MIMAT0000087,MIMAT0000692,MIMAT0000414,MIMAT0000066,MIMAT0000064,MIMAT0000063,MIMAT0000427,MIMAT0000244,MIMAT0000770	0.00419757	CTHRC1		GO:0006817|GO:0005737|GO:0005578|GO:0005576|GO:0005198	collagen triple helix repeat containing 1	Hs.405614
115939	MIMAT0004702,MIMAT0005865	0.580258	C16orf42	MGC24381	GO:0016021|GO:0016020	chromosome 16 open reading frame 42	Hs.134846
115950	MIMAT0000763	0.75909	ZNF653	E430039K05Rik|ZIP67	GO:0046872|GO:0008270|GO:0006355|GO:0006350|GO:0005634|GO:0005622|GO:0003677	zinc finger protein 653
115992	MIMAT0002174,MIMAT0000710,MIMAT0011777	0.690314	RNF166	MGC14381|MGC2647	GO:0046872|GO:0008270|GO:0005622|GO:0005515	ring finger protein 166
116	MIMAT0004597,MIMAT0000710,MIMAT0006764,MIMAT0000510,MIMAT0016926,MIMAT0000770,MIMAT0004764,MIMAT0002174,MIMAT0005921,MIMAT0000427,MIMAT0005792,MIMAT0005793,MIMAT0000437	0.199532	ADCYAP1	MGC126852|PACAP	GO:0045786|GO:0007565|GO:0007267|GO:0007190|GO:0007169|GO:0005625|GO:0005576|GO:0005184|GO:0005179	adenylate cyclase activating polypeptide 1 (pituitary)
1160	MIMAT0003304	0.75909	CKMT2	SMTCK	GO:0016020|GO:0006936|GO:0006600|GO:0005743|GO:0005739|GO:0005524|GO:0004111|GO:0000166	creatine kinase, mitochondrial 2 (sarcomeric)	Hs.80691
116028	MIMAT0000066,MIMAT0000064,MIMAT0000063,MIMAT0000414	0.921972	C16orf75	MGC24665	GO:0003677	chromosome 16 open reading frame 75	Hs.347524
116039	MIMAT0000250	0.986244	OSR2	FLJ90037	GO:0048704|GO:0046872|GO:0008284|GO:0008270|GO:0005634|GO:0005622|GO:0003676	odd-skipped related 2 (Drosophila)	Hs.253247
116064	MIMAT0000451,MIMAT0018073,MIMAT0016926,MIMAT0000770,MIMAT0002174,MIMAT0004812,MIMAT0005584,MIMAT0000419,MIMAT0004806,MIMAT0000427,MIMAT0000732	0.645201	LRRC58		GO:0005515	leucine rich repeat containing 58
116068	MIMAT0000510,MIMAT0018073,MIMAT0000254,MIMAT0000250,MIMAT0000419,MIMAT0002876,MIMAT0000425,MIMAT0000710,MIMAT0006764,MIMAT0004614,MIMAT0004502,MIMAT0005792,MIMAT0005793	0.695381	LYSMD3	DKFZp686F0735|FLJ13542	GO:0016998|GO:0016021|GO:0016020	LysM, putative peptidoglycan-binding, domain containing 3	Hs.136235
116071	MIMAT0016876,MIMAT0000443,MIMAT0000451,MIMAT0002806,MIMAT0005580,MIMAT0000423,MIMAT0000435	0.658479	BATF2	MGC20410	GO:0046983|GO:0043565|GO:0006355|GO:0005634|GO:0003700	basic leucine zipper transcription factor, ATF-like 2	Hs.124840
116085	MIMAT0006764,MIMAT0000510,MIMAT0004748,MIMAT0018105,MIMAT0005792,MIMAT0005793	0.599787	SLC22A12	OAT4L|RST|URAT1	GO:0042493|GO:0031526|GO:0030165|GO:0019725|GO:0016324|GO:0016021|GO:0015747|GO:0015143|GO:0006811|GO:0006810|GO:0005886|GO:0005515|GO:0005215	solute carrier family 22 (organic anion/urate transporter), member 12	Hs.174424
116092	MIMAT0000085	0.721871	DNTTIP1	C20orf167|Tdif1|dJ447F3.4	GO:0016740|GO:0005634	deoxynucleotidyltransferase, terminal, interacting protein 1
116093	MIMAT0016876,MIMAT0000707,MIMAT0018073,MIMAT0000250,MIMAT0016926,MIMAT0000461,MIMAT0000770,MIMAT0002820,MIMAT0004812,MIMAT0000416,MIMAT0004806,MIMAT0000425,MIMAT0000427,MIMAT0000435,MIMAT0000437	0.0118724	DIRC1			disrupted in renal carcinoma 1
1161	MIMAT0000419,MIMAT0000414,MIMAT0000066,MIMAT0000064,MIMAT0000063,MIMAT0000427,MIMAT0000770	0.414641	ERCC8	CKN1|CSA	GO:0051865|GO:0032403|GO:0016363|GO:0009411|GO:0008094|GO:0007605|GO:0006979|GO:0006974|GO:0006355|GO:0006350|GO:0006283|GO:0005654|GO:0005634|GO:0005625|GO:0004842|GO:0003678|GO:0000209|GO:0000109	excision repair cross-complementing rodent repair deficiency, complementation group 8	Hs.435237
116113	MIMAT0016876,MIMAT0000451,MIMAT0000707,MIMAT0000763,MIMAT0004748,MIMAT0005584,MIMAT0000419,MIMAT0000732	0.653726	FOXP4	FLJ40908|FLJ44184|hFKHLA	GO:0046872|GO:0043565|GO:0008270|GO:0006355|GO:0006350|GO:0005634|GO:0005622|GO:0003700	forkhead box P4	Hs.131436
116115	MIMAT0000451,MIMAT0005580,MIMAT0000763,MIMAT0004614,MIMAT0000435	0.803368	ZNF526	DKFZp762O059|KIAA1951|MGC4267	GO:0046872|GO:0008270|GO:0006355|GO:0006350|GO:0005634|GO:0005622|GO:0003677	zinc finger protein 526	Hs.137282
116135	MIMAT0016926,MIMAT0000435	0.816808	LRRC3B	LRP15|MGC102927	GO:0005515	leucine rich repeat containing 3B
116138	MIMAT0000681,MIMAT0002174,MIMAT0011777,MIMAT0000419	0.431275	KLHDC3	PEAS|RP1-20C7.3|dJ20C7.3|hPEAS	GO:0007131|GO:0007126|GO:0005737|GO:0005515|GO:0003682|GO:0000790	kelch domain containing 3	Hs.412468
116143	MIMAT0000451,MIMAT0016926,MIMAT0004614,MIMAT0000082,MIMAT0002819	0.838815	WDR92	FLJ31741	GO:0006915|GO:0006418|GO:0005737|GO:0005524|GO:0005509|GO:0004812|GO:0000166	WD repeat domain 92
116150	MIMAT0006764,MIMAT0000510,MIMAT0018073,MIMAT0000244,MIMAT0000770,MIMAT0000082,MIMAT0000087,MIMAT0000692,MIMAT0000419,MIMAT0000418,MIMAT0002806,MIMAT0018105,MIMAT0000427,MIMAT0005792,MIMAT0000435,MIMAT0005793	0.106245	NUS1	C6orf68|MGC117249|MGC7199|MGC:7199|NgBR	GO:0030154|GO:0016740|GO:0016021|GO:0016020|GO:0008152|GO:0007275|GO:0005575|GO:0004872|GO:0003674|GO:0001525	nuclear undecaprenyl pyrophosphate synthase 1 homolog (S. cerevisiae)	Hs.289008
116151	MIMAT0000443,MIMAT0006764,MIMAT0016865,MIMAT0000451,MIMAT0000510,MIMAT0018073,MIMAT0000450,MIMAT0004605,MIMAT0016926,MIMAT0000244,MIMAT0000087,MIMAT0000085,MIMAT0000692,MIMAT0000418,MIMAT0000416,MIMAT0002876,MIMAT0000423,MIMAT0018105,MIMAT0005792,MIMAT0000435,MIMAT0005793	0.00187416	C20orf108	5A3|DKFZP434A1114|dJ1167H4.1	GO:0016021|GO:0016020	chromosome 20 open reading frame 108	Hs.143736
116154	MIMAT0000443,MIMAT0005584,MIMAT0000707,MIMAT0016926,MIMAT0000423,MIMAT0004614	0.479448	PHACTR3	C20orf101|H17739|MGC117178|SCAPIN1|SCAPININ	GO:0016363|GO:0005634|GO:0004864|GO:0003779	phosphatase and actin regulator 3
116159	MIMAT0000510,MIMAT0000244,MIMAT0004812,MIMAT0000418,MIMAT0005921,MIMAT0004806,MIMAT0000423,MIMAT0018105,MIMAT0000443,MIMAT0006764,MIMAT0000703,MIMAT0000451,MIMAT0000707,MIMAT0004605,MIMAT0004614,MIMAT0000087,MIMAT0000692,MIMAT0005792,MIMAT0005793	0.0530873	CYYR1	C21orf95	GO:0016021|GO:0016020|GO:0008150|GO:0003674	cysteine/tyrosine-rich 1	Hs.37445
116173	MIMAT0002174	0.87426	CMTM5	CKLFSF5|FLJ37521	GO:0016021|GO:0016020|GO:0006935|GO:0005615|GO:0005125	CKLF-like MARVEL transmembrane domain containing 5	Hs.99272
116211	MIMAT0004764	0.701191	TM4SF19	OCTM4	GO:0016021|GO:0016020	transmembrane 4 L six family member 19	Hs.135997
116224	MIMAT0000443,MIMAT0018073,MIMAT0015072,MIMAT0016926,MIMAT0000461,MIMAT0002820,MIMAT0004812,MIMAT0004806,MIMAT0000728,MIMAT0004502,MIMAT0002876,MIMAT0000423,MIMAT0018105	0.274684	FAM122A	C9orf42|MGC17347		family with sequence similarity 122A
116225	MIMAT0004748,MIMAT0016926,MIMAT0000435	0.53851	ZMYND19	MIZIP|RP11-48C7.4	GO:0046872|GO:0019717|GO:0008270|GO:0005886|GO:0005737	zinc finger, MYND-type containing 19	Hs.128096
116236	MIMAT0016876,MIMAT0004597,MIMAT0000451,MIMAT0004764,MIMAT0002174,MIMAT0000416,MIMAT0005580,MIMAT0018099,MIMAT0000435	0.748067	LOC116236			hypothetical protein LOC116236	Hs.106510
116238	MIMAT0002174	0.805901	TLCD1		GO:0016021|GO:0016020	TLC domain containing 1
116254	MIMAT0000082,MIMAT0000435	0.194056	C6orf72	dJ12G14.2	GO:0016021|GO:0016020	chromosome 6 open reading frame 72	Hs.438872
116285	MIMAT0000710	0.75909	ACSM1	BUCS1|MACS1|MGC150532	GO:0047760|GO:0016874|GO:0008152|GO:0006631|GO:0006629|GO:0005759|GO:0005739|GO:0005525|GO:0005524|GO:0003824|GO:0000287|GO:0000166	acyl-CoA synthetase medium-chain family member 1	Hs.306812
1163	MIMAT0006764,MIMAT0000703,MIMAT0000510,MIMAT0003304,MIMAT0005865,MIMAT0005792,MIMAT0005793,MIMAT0000437	0.057067	CKS1B	CKS1|PNAS-16|PNAS-18|ckshs1	GO:0051301|GO:0016538|GO:0016301|GO:0008283|GO:0007049|GO:0005654|GO:0005515|GO:0000079	CDC28 protein kinase regulatory subunit 1B	Hs.374378
116328	MIMAT0000265,MIMAT0016926,MIMAT0000244,MIMAT0004812,MIMAT0000419,MIMAT0000418,MIMAT0004806,MIMAT0002876,MIMAT0000703,MIMAT0000087,MIMAT0000692,MIMAT0003304,MIMAT0005865	0.695381	C8orf34	DKFZp547E186|FLJ36872|VEST1|vest-1		chromosome 8 open reading frame 34
116337	MIMAT0005584,MIMAT0000418,MIMAT0015072,MIMAT0005865,MIMAT0016926	0.23573	PANX3	PX3	GO:0030054|GO:0016021|GO:0016020|GO:0005921	pannexin 3	Hs.99235
116349	MIMAT0000451,MIMAT0018073,MIMAT0000763,MIMAT0004748,MIMAT0000461,MIMAT0004552,MIMAT0004502,MIMAT0002876	0.401965	LOC116349			hypothetical protein BC014011
116362	MIMAT0005792,MIMAT0018105,MIMAT0000510,MIMAT0005793,MIMAT0006764	0.0162076	RBP7	CRBP4|CRBPIV|MGC70641	GO:0019841|GO:0016918|GO:0008289|GO:0006810|GO:0005737|GO:0005215	retinol binding protein 7, cellular	Hs.422688
116369	MIMAT0000419,MIMAT0000763,MIMAT0004502,MIMAT0004748,MIMAT0005865,MIMAT0000732	0.163979	SLC26A8	FLJ32714|TAT1	GO:0047485|GO:0030154|GO:0019532|GO:0019531|GO:0016021|GO:0015380|GO:0015116|GO:0008272|GO:0007283|GO:0007275|GO:0007126|GO:0006821|GO:0006811|GO:0005886|GO:0005254|GO:0005215	solute carrier family 26, member 8	Hs.435836
116372	MIMAT0000082,MIMAT0002174,MIMAT0016865,MIMAT0004748,MIMAT0005865	0.526712	LYPD1	FLJ41033|LYPDC1|MGC29643|PHTS	GO:0031225|GO:0005886	LY6/PLAUR domain containing 1
116379	MIMAT0018073,MIMAT0002174,MIMAT0004812,MIMAT0000416,MIMAT0005921,MIMAT0004806,MIMAT0018105	0.87995	IL22RA2	CRF2-10|CRF2-S1|CRF2X|IL-22BP|MGC150509|MGC150510	GO:0042516|GO:0042018|GO:0005615|GO:0005576|GO:0004872	interleukin 22 receptor, alpha 2	Hs.126891
1164	MIMAT0000082,MIMAT0004812,MIMAT0005921,MIMAT0004806	0.334761	CKS2	CKSHS2	GO:0051301|GO:0048015|GO:0016538|GO:0008283|GO:0007127|GO:0007051|GO:0007049|GO:0000079	CDC28 protein kinase regulatory subunit 2	Hs.83758
116441	MIMAT0004597,MIMAT0000710,MIMAT0000703,MIMAT0000451,MIMAT0000244,MIMAT0000770,MIMAT0000082,MIMAT0000087,MIMAT0000085,MIMAT0000681,MIMAT0000692,MIMAT0002806,MIMAT0000416,MIMAT0000427	0.210351	TM4SF18	L6D	GO:0016021|GO:0016020	transmembrane 4 L six family member 18	Hs.22026
116442	MIMAT0016876,MIMAT0000443,MIMAT0006764,MIMAT0000510,MIMAT0000450,MIMAT0000082,MIMAT0000418,MIMAT0000423,MIMAT0018105,MIMAT0005792,MIMAT0005793	0.530037	RAB39B		GO:0015031|GO:0007264|GO:0005886|GO:0005622|GO:0005525|GO:0000166	RAB39B, member RAS oncogene family
116443	MIMAT0000710,MIMAT0018073,MIMAT0000254,MIMAT0000085,MIMAT0000681,MIMAT0004812,MIMAT0000419,MIMAT0004806,MIMAT0003304,MIMAT0018105,MIMAT0000425,MIMAT0018099	0.635486	GRIN3A	FLJ45414|NMDAR-L|NR3A	GO:0045211|GO:0045202|GO:0030054|GO:0016358|GO:0016021|GO:0006811|GO:0005886|GO:0005515|GO:0005509|GO:0005262|GO:0005234|GO:0005216|GO:0004972|GO:0004970|GO:0004872|GO:0000287	glutamate receptor, ionotropic, N-methyl-D-aspartate 3A
116444	MIMAT0011777,MIMAT0005921	0.144211	GRIN3B	NR3B	GO:0051924|GO:0051205|GO:0045211|GO:0045202|GO:0043025|GO:0030054|GO:0017146|GO:0016021|GO:0006811|GO:0005886|GO:0005509|GO:0005262|GO:0005234|GO:0005216|GO:0004970|GO:0004872|GO:0000287	glutamate receptor, ionotropic, N-methyl-D-aspartate 3B
116448	MIMAT0000451,MIMAT0004552,MIMAT0004812,MIMAT0004806,MIMAT0000732	0.8109	OLIG1	BHLHB6	GO:0030528|GO:0007275|GO:0006355|GO:0005634|GO:0003677	oligodendrocyte transcription factor 1	Hs.56663
116449	MIMAT0004502,MIMAT0000437	0.599881	MIST	CLNK|MGC35197	GO:0007242|GO:0006955|GO:0005622|GO:0005515|GO:0005070	mast cell immunoreceptor signal transducer
116461	MIMAT0000451,MIMAT0018073,MIMAT0000461,MIMAT0000244,MIMAT0004614,MIMAT0002820,MIMAT0000087,MIMAT0004812,MIMAT0000692,MIMAT0000416,MIMAT0004806	0.444994	C1orf19	sen15	GO:0008033|GO:0006397|GO:0005634|GO:0005515	chromosome 1 open reading frame 19
116496	MIMAT0006764,MIMAT0000265,MIMAT0000510,MIMAT0000707,MIMAT0018073,MIMAT0000254,MIMAT0004605,MIMAT0016926,MIMAT0004764,MIMAT0005584,MIMAT0000418,MIMAT0005792,MIMAT0005793	0.410936	FAM129A	C1orf24|FLJ38228|NIBAN	GO:0008150|GO:0005575|GO:0003674	family with sequence similarity 129, member A
116519	MIMAT0000085,MIMAT0003304,MIMAT0000763,MIMAT0004748	0.750498	APOA5	APOA-V|APOAV|MGC126836|MGC126838|RAP3	GO:0060229|GO:0055090|GO:0051006|GO:0050996|GO:0050750|GO:0045723|GO:0042627|GO:0042246|GO:0042159|GO:0034364|GO:0034362|GO:0034361|GO:0031210|GO:0019899|GO:0019433|GO:0017129|GO:0008201|GO:0006869|GO:0005783|GO:0005576|GO:0005319	apolipoprotein A-V	Hs.283923
116535	MIMAT0004597,MIMAT0000418,MIMAT0000450,MIMAT0004614	0.83589	MRGF			mas-related G protein-coupled MRGF
116729	MIMAT0015072,MIMAT0004812,MIMAT0006764,MIMAT0016865,MIMAT0005792,MIMAT0000419,MIMAT0000510,MIMAT0005793,MIMAT0004806	0.000112061	DYSFIP1	MGC138299		dysferlin interacting protein 1
116832	MIMAT0000418,MIMAT0005580	0.297936	RPL39L	RPL39L1	GO:0022625|GO:0007283|GO:0006412|GO:0005840|GO:0005622|GO:0003735	ribosomal protein L39-like
116835	MIMAT0000419,MIMAT0000451,MIMAT0005580,MIMAT0018105	0.796676	HSPA12B	C20orf60|FLJ32150|MGC131912|dJ1009E24.2	GO:0006950|GO:0005524|GO:0000166	heat shock 70kD protein 12B
116841	MIMAT0000763,MIMAT0000265,MIMAT0018073	0.619343	C1orf142	DKFZp686M10160|FLJ12517|IMAGE3451454|SNAP-47|SVAP1		chromosome 1 open reading frame 142	Hs.325081
116842	MIMAT0018073	0.96638	LEAP2	LEAP-2	GO:0042742|GO:0005576	liver expressed antimicrobial peptide 2	Hs.337588
116843	MIMAT0000419,MIMAT0004605,MIMAT0000427,MIMAT0000770	0.890867	C6orf192	dJ55C23.6	GO:0016021|GO:0016020|GO:0006810|GO:0005215	chromosome 6 open reading frame 192	Hs.347144
116844	MIMAT0016865,MIMAT0000451,MIMAT0016926,MIMAT0000437	0.769835	LRG1	HMFT1766|LRG	GO:0016020|GO:0008150|GO:0005576|GO:0005515|GO:0003674	leucine-rich alpha-2-glycoprotein 1
116931	MIMAT0000710,MIMAT0018073,MIMAT0000763,MIMAT0000244,MIMAT0000770,MIMAT0000087,MIMAT0000085,MIMAT0000681,MIMAT0002174,MIMAT0000692,MIMAT0000418,MIMAT0002876,MIMAT0000425,MIMAT0000427,MIMAT0000732,MIMAT0000435	0.0977601	MED12L	FLJ46288|KIAA1635|NOPAR|TNRC11L|TRALP|TRALPUSH	GO:0006355|GO:0006350|GO:0005634	mediator complex subunit 12-like	Hs.58561
116966	MIMAT0000451,MIMAT0000732	0.99955	WDR17	FLJ26618		WD repeat domain 17
116983	MIMAT0002819,MIMAT0004748,MIMAT0000435	0.928055	CENTB5	ACAP3|KIAA1716	GO:0046872|GO:0032312|GO:0008270|GO:0008060	centaurin, beta 5
116984	MIMAT0000265,MIMAT0004605,MIMAT0016926,MIMAT0000082,MIMAT0005580,MIMAT0000728,MIMAT0000425,MIMAT0018099,MIMAT0000732,MIMAT0000435,MIMAT0000437	0.628363	CENTD1	ARAP2|FLJ13675|FLJ44916|KIAA0580|PARX	GO:0046872|GO:0032312|GO:0008270|GO:0008060|GO:0007165|GO:0005737|GO:0005622|GO:0005547	centaurin, delta 1
116985	MIMAT0000451,MIMAT0000450,MIMAT0000732	0.762106	CENTD2	ARAP1|KIAA0782	GO:0051497|GO:0051491|GO:0051270|GO:0046872|GO:0043089|GO:0032312|GO:0030037|GO:0016020|GO:0008360|GO:0008270|GO:0008060|GO:0007165|GO:0005794|GO:0005737|GO:0005622|GO:0005547|GO:0005515|GO:0005100	centaurin, delta 2
116987	MIMAT0016876,MIMAT0000418,MIMAT0005580,MIMAT0018099,MIMAT0000435,MIMAT0000437	0.599787	CENTG2	AGAP1|GGAP1|KIAA1099|MGC71657	GO:0046872|GO:0032312|GO:0015031|GO:0008270|GO:0008060|GO:0007264|GO:0005737|GO:0005622|GO:0005525|GO:0000166	centaurin, gamma 2	Hs.435039
116988	MIMAT0000265,MIMAT0000763,MIMAT0004748,MIMAT0000461,MIMAT0004614,MIMAT0002820	0.797051	CENTG3	AGAP3|CRAG|FLJ16146|MRIP-1	GO:0046872|GO:0032312|GO:0030131|GO:0016192|GO:0008270|GO:0008060|GO:0007264|GO:0006886|GO:0005737|GO:0005622|GO:0005525|GO:0005515|GO:0000166	centaurin, gamma 3
117	MIMAT0004597,MIMAT0000451,MIMAT0000450,MIMAT0000250,MIMAT0000461,MIMAT0002820,MIMAT0000435	0.793075	ADCYAP1R1	PAC1|PACAPR|PACAPRI	GO:0030154|GO:0016021|GO:0016020|GO:0007283|GO:0007275|GO:0007190|GO:0007186|GO:0007169|GO:0007165|GO:0005887|GO:0005886|GO:0004999|GO:0004930|GO:0004872	adenylate cyclase activating polypeptide 1 (pituitary) receptor type I	Hs.377783
117143	MIMAT0004597,MIMAT0000703,MIMAT0000451,MIMAT0004748,MIMAT0004812,MIMAT0000418,MIMAT0004806,MIMAT0000728,MIMAT0018099	0.328395	TADA1L	KIAA0764|RP1-9E21.4|STAF42	GO:0006355|GO:0006350|GO:0005634	transcriptional adaptor 1 (HFI1 homolog, yeast)-like	Hs.435967
117144	MIMAT0000763	0.805901	CATSPER1	CATSPER|MGC33335|MGC33368	GO:0030154|GO:0019861|GO:0016021|GO:0016020|GO:0007283|GO:0007275|GO:0006816|GO:0006811|GO:0005929|GO:0005509|GO:0005262|GO:0005244	cation channel, sperm associated 1	Hs.189105
117145	MIMAT0016876,MIMAT0000254,MIMAT0000763,MIMAT0004748,MIMAT0002806,MIMAT0003304,MIMAT0018099,MIMAT0000435	0.8707	THEM4	CTMP|MGC29636	GO:0042995|GO:0005886|GO:0005737	thioesterase superfamily member 4	Hs.164070
117153	MIMAT0004764	0.832002	MIA2	FLJ22404	GO:0005576	melanoma inhibitory activity 2	Hs.287694
117154	MIMAT0000087,MIMAT0000692,MIMAT0000244	0.715849	DACH2	FLJ31391|MGC138545	GO:0007275|GO:0006355|GO:0006350|GO:0005634|GO:0003677|GO:0000166	dachshund homolog 2 (Drosophila)	Hs.86603
117155	MIMAT0002174,MIMAT0000265,MIMAT0016865,MIMAT0000418	0.828579	CATSPER2	MGC33346	GO:0030154|GO:0019861|GO:0016021|GO:0016020|GO:0007283|GO:0007275|GO:0006816|GO:0006811|GO:0005929|GO:0005509|GO:0005262|GO:0005244	cation channel, sperm associated 2
117156	MIMAT0000085	0.721871	SCGB3A2	LU103|PNSP1|UGRP1	GO:0005576|GO:0005515	secretoglobin, family 3A, member 2
117157	MIMAT0004597,MIMAT0006764,MIMAT0000510,MIMAT0000244,MIMAT0000087,MIMAT0002174,MIMAT0000692,MIMAT0000416,MIMAT0005921,MIMAT0000732,MIMAT0005792,MIMAT0005793	0.477892	SH2D1B	EAT2	GO:0008150|GO:0005575|GO:0005515|GO:0003674	SH2 domain containing 1B	Hs.350581
117159	MIMAT0016926	0.471053	DCD	AIDD|DCD-1|DSEP|HCAP|MGC71930|PIF	GO:0050832|GO:0042742|GO:0030145|GO:0006805|GO:0005576|GO:0005515	dermcidin	Hs.350570
117177	MIMAT0000710,MIMAT0006764,MIMAT0000510,MIMAT0018073,MIMAT0000250,MIMAT0016926,MIMAT0000461,MIMAT0004614,MIMAT0002820,MIMAT0000082,MIMAT0005792,MIMAT0005793	0.323616	RAB3IP	FLJ14660|FLJ22548|MGC71495|RABIN3	GO:0015031|GO:0005829|GO:0005737|GO:0005634|GO:0005515|GO:0005085	RAB3A interacting protein (rabin3)	Hs.258209
117178	MIMAT0016876,MIMAT0000703,MIMAT0000254,MIMAT0000250,MIMAT0016926,MIMAT0000244,MIMAT0000082,MIMAT0000087,MIMAT0000085,MIMAT0002819,MIMAT0000692,MIMAT0000419,MIMAT0004502,MIMAT0002876,MIMAT0000437	0.255346	SSX2IP	ADIP|FLJ10848|KIAA0923|MGC75026	GO:0043234|GO:0030054|GO:0007155|GO:0005634|GO:0005515	synovial sarcoma, X breakpoint 2 interacting protein	Hs.22587
117194	MIMAT0004597	0.999567	MRGPRX2	MRGX2	GO:0042923|GO:0030431|GO:0019233|GO:0016021|GO:0007186|GO:0007165|GO:0005886|GO:0004872|GO:0001584	MAS-related GPR, member X2	Hs.350566
117195	MIMAT0000425	0.973082	MRGPRX3	GPCR|MRGX3|SNSR1	GO:0016021|GO:0007186|GO:0007165|GO:0005886|GO:0004872|GO:0001584	MAS-related GPR, member X3	Hs.380177
117245	MIMAT0016876,MIMAT0000265,MIMAT0018073,MIMAT0000066,MIMAT0000763,MIMAT0000064,MIMAT0000063,MIMAT0016926,MIMAT0004614,MIMAT0000418,MIMAT0000414,MIMAT0004502,MIMAT0000437	0.437522	HRASLS5	HRLP5|RLP-1|RLP1		HRAS-like suppressor family, member 5	Hs.410316
117246	MIMAT0002876,MIMAT0000265	0.784077	FTSJ3	EPCS3|FLJ20062	GO:0051301|GO:0022900|GO:0016740|GO:0016021|GO:0009055|GO:0008168|GO:0006364|GO:0005634|GO:0005507|GO:0004129	FtsJ homolog 3 (E. coli)
117247	MIMAT0006764,MIMAT0000510,MIMAT0000066,MIMAT0000064,MIMAT0000063,MIMAT0004764,MIMAT0004812,MIMAT0000419,MIMAT0000416,MIMAT0000414,MIMAT0004806,MIMAT0005865,MIMAT0000425,MIMAT0005792,MIMAT0005793	0.0851919	SLC16A10	PRO0813|TAT1	GO:0016323|GO:0016021|GO:0015801|GO:0006810|GO:0005886|GO:0005215	solute carrier family 16, member 10 (aromatic amino acid transporter)
117248	MIMAT0000066,MIMAT0000064,MIMAT0000063,MIMAT0016926,MIMAT0004614,MIMAT0000770,MIMAT0002174,MIMAT0000416,MIMAT0000414,MIMAT0000427	0.64732	GALNTL2	DKFZp686H1113|GALNT13|GALNT15|GALNT7|PIH5	GO:0030145|GO:0030133|GO:0016757|GO:0016740|GO:0016021|GO:0016020|GO:0005794|GO:0005529|GO:0005509|GO:0004653|GO:0000139	UDP-N-acetyl-alpha-D-galactosamine:polypeptide N-acetylgalactosaminyltransferase-like 2	Hs.411308
117283	MIMAT0000265,MIMAT0016865,MIMAT0015072,MIMAT0000461,MIMAT0000244,MIMAT0002820,MIMAT0000087,MIMAT0000692,MIMAT0005580,MIMAT0000728,MIMAT0000732	0.121934	IHPK3	INSP6K3|IP6K3|MGC102928	GO:0046488|GO:0016740|GO:0008440|GO:0006468|GO:0005737|GO:0005634|GO:0004428	inositol hexaphosphate kinase 3	Hs.17253
117285	MIMAT0006764,MIMAT0000510,MIMAT0002806,MIMAT0005921,MIMAT0000450,MIMAT0000250,MIMAT0004614,MIMAT0005792,MIMAT0005793	0.0744449	DEFB118	C20orf63|DEFB-18|ESC42|dJ1018D12.3	GO:0045087|GO:0042742|GO:0007283|GO:0007160|GO:0005576	defensin, beta 118	Hs.274124
117289	MIMAT0000710,MIMAT0000707,MIMAT0000250,MIMAT0016926,MIMAT0000085,MIMAT0000732	0.860849	TAGAP	FKSG15|FLJ32631|FLJ39771|MGC133247|MGC27381|TAGAP1	GO:0007165|GO:0005622|GO:0005085	T-cell activation RhoGTPase activating protein
1173	MIMAT0002819,MIMAT0000250,MIMAT0004748	0.73977	AP2M1	AP50|CLAPM1|mu2	GO:0050690|GO:0030132|GO:0030131|GO:0016192|GO:0008289|GO:0006886|GO:0005886|GO:0005829|GO:0005778|GO:0005515|GO:0005215	adaptor-related protein complex 2, mu 1 subunit
1174	MIMAT0000681,MIMAT0002174,MIMAT0000265,MIMAT0000416,MIMAT0002806,MIMAT0004748,MIMAT0018105	0.221384	AP1S1	AP19|CLAPS1|FLJ92436|SIGMA1A|WUGSC:H_DJ0747G18.2	GO:0031410|GO:0030659|GO:0030121|GO:0030117|GO:0016020|GO:0006898|GO:0006886|GO:0005905|GO:0005829|GO:0005794|GO:0005515	adaptor-related protein complex 1, sigma 1 subunit
1175	MIMAT0004597	0.854637	AP2S1	AP17|AP17-DELTA|CLAPS2	GO:0050690|GO:0048268|GO:0030122|GO:0030117|GO:0030100|GO:0016192|GO:0008565|GO:0006886|GO:0005905|GO:0005886|GO:0005829|GO:0005515|GO:0005215	adaptor-related protein complex 2, sigma 1 subunit	Hs.119591
117531	MIMAT0000418,MIMAT0000707,MIMAT0000763	0.828515	TMC1	DFNA36|DFNB11|DFNB7	GO:0016021|GO:0016020|GO:0007605	transmembrane channel-like 1
117532	MIMAT0015072	0.986244	TMC2	C20orf145|dJ686C3.3	GO:0016021|GO:0016020	transmembrane channel-like 2	Hs.352626
117581	MIMAT0000085,MIMAT0000681,MIMAT0016865	0.80221	TWIST2	DERMO1|MGC117334	GO:0045892|GO:0045668|GO:0030154|GO:0016564|GO:0007275|GO:0005737|GO:0005634|GO:0003677	twist homolog 2 (Drosophila)	Hs.422585
117583	MIMAT0006764,MIMAT0000265,MIMAT0000703,MIMAT0000451,MIMAT0000510,MIMAT0000707,MIMAT0002174,MIMAT0002177,MIMAT0000418,MIMAT0005580,MIMAT0018105,MIMAT0000732,MIMAT0005792,MIMAT0005793,MIMAT0000437	0.0196746	PARD3B	ALS2CR19|MGC16131|PAR3B|PAR3L|PAR3LC|PAR3beta|Par3Lb	GO:0051301|GO:0030054|GO:0016020|GO:0012505|GO:0007049|GO:0005923|GO:0005515	par-3 partitioning defective 3 homolog B (C. elegans)
117584	MIMAT0000443,MIMAT0000451,MIMAT0000707,MIMAT0015072,MIMAT0000763,MIMAT0004748,MIMAT0016926,MIMAT0000244,MIMAT0000770,MIMAT0000087,MIMAT0004764,MIMAT0002174,MIMAT0002177,MIMAT0002819,MIMAT0000692,MIMAT0005584,MIMAT0000418,MIMAT0000416,MIMAT0005865,MIMAT0000423,MIMAT0018105,MIMAT0000427	0.00379457	RFFL	RIFIFYLIN|RNF189|RNF34L	GO:0046872|GO:0016874|GO:0016023|GO:0016020|GO:0008270|GO:0006915|GO:0006886|GO:0006512|GO:0005737|GO:0005515	ring finger and FYVE-like domain containing 1	Hs.13680
1176	MIMAT0000087,MIMAT0004812,MIMAT0000692,MIMAT0004806,MIMAT0018105,MIMAT0000244,MIMAT0000437	0.414641	AP3S1	CLAPS3|Sigma3A	GO:0031410|GO:0030659|GO:0030133|GO:0030119|GO:0016192|GO:0016020|GO:0008286|GO:0006886|GO:0005794|GO:0005515|GO:0005215	adaptor-related protein complex 3, sigma 1 subunit	Hs.406191
117854	MIMAT0006764,MIMAT0016865,MIMAT0000703,MIMAT0000510,MIMAT0000707,MIMAT0015072,MIMAT0000461,MIMAT0002820,MIMAT0004812,MIMAT0005584,MIMAT0002806,MIMAT0004806,MIMAT0018099,MIMAT0005792,MIMAT0005793	0.151748	TRIM6	RNF89	GO:0046872|GO:0008270|GO:0005622|GO:0005515	tripartite motif-containing 6	Hs.125300
1179	MIMAT0016865	0.655181	CLCA1	CACC|CACC1|CLCRG1|FLJ95147|GOB5		CLCA family member 1, chloride channel regulator	Hs.194659
118	MIMAT0016876,MIMAT0000451,MIMAT0004605,MIMAT0002174,MIMAT0000419	0.894368	ADD1	ADDA|MGC3339|MGC44427	GO:0046872|GO:0005886|GO:0005856|GO:0005829|GO:0005737|GO:0005516|GO:0003779	adducin 1 (alpha)	Hs.183706
1181	MIMAT0015072,MIMAT0000728,MIMAT0004748,MIMAT0000681,MIMAT0018099,MIMAT0018073,MIMAT0000437	0.0313529	CLCN2	CIC-2|CLC2|ECA3|EGI3|EGMA	GO:0031404|GO:0016021|GO:0016020|GO:0006821|GO:0006811|GO:0005247|GO:0005244|GO:0005216	chloride channel 2	Hs.436847
1182	MIMAT0000763,MIMAT0016926,MIMAT0000461,MIMAT0002820,MIMAT0000419,MIMAT0000418,MIMAT0000416,MIMAT0005921,MIMAT0003304	0.484217	CLCN3	CLC3|ClC-3	GO:0048388|GO:0046982|GO:0042803|GO:0031902|GO:0031901|GO:0031404|GO:0030165|GO:0016324|GO:0016021|GO:0016020|GO:0012506|GO:0009986|GO:0006885|GO:0006821|GO:0006811|GO:0005886|GO:0005794|GO:0005515|GO:0005247|GO:0005244|GO:0005216|GO:0000139	chloride channel 3
1183	MIMAT0006764,MIMAT0016865,MIMAT0000510,MIMAT0004748,MIMAT0000461,MIMAT0002820,MIMAT0002174,MIMAT0004812,MIMAT0005584,MIMAT0002806,MIMAT0004806,MIMAT0002876,MIMAT0005792,MIMAT0005793	0.115319	CLCN4	CLC4|ClC-4|ClC-4A|MGC163150	GO:0031404|GO:0016021|GO:0016020|GO:0006821|GO:0006811|GO:0005247|GO:0005244	chloride channel 4
1184	MIMAT0000510,MIMAT0015072,MIMAT0000254,MIMAT0004812,MIMAT0000419,MIMAT0000414,MIMAT0004806,MIMAT0002876,MIMAT0000425,MIMAT0006764,MIMAT0000450,MIMAT0000066,MIMAT0000064,MIMAT0000063,MIMAT0000461,MIMAT0002820,MIMAT0000681,MIMAT0004764,MIMAT0003304,MIMAT0005792,MIMAT0005793	0.0124857	CLCN5	CLC5|CLCK2|DENTS|NPHL1|NPHL2|XLRH|XRN|hCIC-K2|hClC-K2	GO:0031404|GO:0016020|GO:0010008|GO:0007588|GO:0006897|GO:0006821|GO:0006811|GO:0005887|GO:0005794|GO:0005768|GO:0005247|GO:0005244|GO:0000139	chloride channel 5 (nephrolithiasis 2, X-linked, Dent disease)	Hs.166486
118424	MIMAT0000087,MIMAT0000085,MIMAT0011777,MIMAT0000692,MIMAT0000416,MIMAT0000450,MIMAT0004702,MIMAT0000763,MIMAT0000244,MIMAT0004614	0.015991	UBE2J2	NCUBE2|PRO2121	GO:0051246|GO:0016874|GO:0016021|GO:0016020|GO:0006512|GO:0005789|GO:0005783|GO:0004842	ubiquitin-conjugating enzyme E2, J2 (UBC6 homolog, yeast)	Hs.191987
118426	MIMAT0002876,MIMAT0005865,MIMAT0018105,MIMAT0000732,MIMAT0000435	0.851491	LOH12CR1	LOH1CR12		loss of heterozygosity, 12, chromosomal region 1
118427	MIMAT0006764,MIMAT0000265,MIMAT0000451,MIMAT0000510,MIMAT0016926,MIMAT0004614,MIMAT0000419,MIMAT0000418,MIMAT0000728,MIMAT0005792,MIMAT0005793	0.693347	OLFM3	NOE3|NOELIN3|NOELIN3_V1|NOELIN3_V2|NOELIN3_V3|NOELIN3_V4|NOELIN3_V5|NOELIN3_V6|OPTIMEDIN	GO:0005576	olfactomedin 3
118429	MIMAT0000443,MIMAT0000265,MIMAT0000451,MIMAT0015072,MIMAT0000419,MIMAT0005580,MIMAT0000423,MIMAT0000425	0.834326	ANTXR2	CMG-2|CMG2|FLJ31074|ISH|JHF|MGC111533|MGC45856	GO:0046872|GO:0016021|GO:0005886|GO:0005789|GO:0005783|GO:0005576|GO:0005515|GO:0004872	anthrax toxin receptor 2	Hs.162963
118442	MIMAT0006764,MIMAT0000510,MIMAT0000450,MIMAT0000763,MIMAT0004605,MIMAT0004748,MIMAT0016926,MIMAT0005792,MIMAT0005793	0.0696018	GPR62	GPCR8|KPG_005|MGC26943	GO:0016021|GO:0008150|GO:0007186|GO:0007165|GO:0005886|GO:0005575|GO:0004872|GO:0001584	G protein-coupled receptor 62	Hs.232213
118460	MIMAT0004597,MIMAT0002174,MIMAT0000707,MIMAT0000254,MIMAT0000763,MIMAT0004614,MIMAT0018099	0.34383	EXOSC6	EAP4|MTR3|Mtr3p|hMtr3p|p11	GO:0016787|GO:0006364|GO:0005737|GO:0005634|GO:0004527|GO:0003723|GO:0000178|GO:0000175	exosome component 6
118461	MIMAT0000085	0.995572	C10orf71	FLJ45913		chromosome 10 open reading frame 71
118472	MIMAT0011777,MIMAT0016865	0.703427	ZNF511	MGC30006	GO:0046872|GO:0008270|GO:0006355|GO:0006350|GO:0005634|GO:0005622|GO:0003677	zinc finger protein 511	Hs.422113
118491	MIMAT0004614	0.775813	TTC18	FLJ25765|RP11-152N13.6	GO:0005488	tetratricopeptide repeat domain 18
1185	MIMAT0000703,MIMAT0000451,MIMAT0000450,MIMAT0015072,MIMAT0000770,MIMAT0005584,MIMAT0003304,MIMAT0000425,MIMAT0000427,MIMAT0000435	0.311343	CLCN6	CLC-6|KIAA0046	GO:0031404|GO:0016021|GO:0016020|GO:0007165|GO:0006884|GO:0006821|GO:0006811|GO:0005247|GO:0005244	chloride channel 6	Hs.193043
1186	MIMAT0004702,MIMAT0004748,MIMAT0005865	0.762106	CLCN7	CLC-7|CLC7|FLJ26686|FLJ39644|FLJ46423|OPTA2|OPTB4	GO:0031404|GO:0016021|GO:0016020|GO:0006821|GO:0006811|GO:0005515|GO:0005247|GO:0005244|GO:0005216	chloride channel 7
118611	MIMAT0000763,MIMAT0000244,MIMAT0000087,MIMAT0004812,MIMAT0000692,MIMAT0004806	0.818153	C10orf90	FLJ32938|bA422P15.2		chromosome 10 open reading frame 90
118663	MIMAT0000265	0.602205	BTBD16	C10orf87|FLJ25359|MGC129864|MGC129865	GO:0005515	BTB (POZ) domain containing 16	Hs.422466
118670	MIMAT0000087,MIMAT0000244,MIMAT0000692,MIMAT0000707,MIMAT0018073	0.0314275	FAM24A		GO:0016021|GO:0016020	family with sequence similarity 24, member A	Hs.369829
118672	MIMAT0000082	0.843723	PSTK	C10orf89|MGC35392	GO:0016740|GO:0016301|GO:0006412|GO:0005524|GO:0001514|GO:0000287|GO:0000166|GO:0000049	phosphoseryl-tRNA kinase	Hs.281004
1187	MIMAT0004748	0.951378	CLCNKA	CLCK1|ClC-K1|MGC61490|hClC-Ka	GO:0031404|GO:0016021|GO:0016020|GO:0007588|GO:0006821|GO:0006811|GO:0005887|GO:0005247|GO:0005244|GO:0005216	chloride channel Ka
118738	MIMAT0011777,MIMAT0016865,MIMAT0000254,MIMAT0000461,MIMAT0000244,MIMAT0002820,MIMAT0000087,MIMAT0000085,MIMAT0000681,MIMAT0000692,MIMAT0000419	0.464057	ZNF488	FLJ32104	GO:0048714|GO:0046872|GO:0016564|GO:0014003|GO:0008270|GO:0006355|GO:0006350|GO:0005634|GO:0005622|GO:0005515|GO:0003677	zinc finger protein 488	Hs.27788
118788	MIMAT0000703,MIMAT0000451,MIMAT0000707,MIMAT0000254,MIMAT0004605,MIMAT0000082,MIMAT0002174,MIMAT0002177,MIMAT0003304,MIMAT0002876	0.66432	PIK3AP1	BCAP|RP11-34E5.3	GO:0016301	phosphoinositide-3-kinase adaptor protein 1	Hs.310456
1188	MIMAT0004748	0.95483	CLCNKB	CLCKB|ClC-K2|MGC24087|hClC-Kb	GO:0031404|GO:0016020|GO:0007588|GO:0006821|GO:0006811|GO:0005887|GO:0005247|GO:0005244|GO:0005216	chloride channel Kb	Hs.352243
118812	MIMAT0000450,MIMAT0015072,MIMAT0000763,MIMAT0000250,MIMAT0000461,MIMAT0000770,MIMAT0002820,MIMAT0002819,MIMAT0005921,MIMAT0000728,MIMAT0003304,MIMAT0002876,MIMAT0005865,MIMAT0000427,MIMAT0000435	0.0329096	C10orf83	FLJ25925|RP11-548K23.4|bA548K23.4		chromosome 10 open reading frame 83	Hs.217409
118813	MIMAT0004597,MIMAT0016865,MIMAT0000450,MIMAT0000254,MIMAT0004764,MIMAT0002174,MIMAT0002819,MIMAT0005580,MIMAT0005865	0.269019	ZFYVE27	PROTRUDIN|RP11-459F3.2|SPG33	GO:0046872|GO:0016021|GO:0016020|GO:0008270	zinc finger, FYVE domain containing 27
118856	MIMAT0000244,MIMAT0000082,MIMAT0000087,MIMAT0000692,MIMAT0000703	0.0194094	MMP21		GO:0008270|GO:0008152|GO:0006508|GO:0005578|GO:0005576|GO:0005509|GO:0004222	matrix metallopeptidase 21	Hs.314141
118924	MIMAT0016865,MIMAT0018073,MIMAT0004748,MIMAT0000461,MIMAT0002820,MIMAT0000085,MIMAT0000418,MIMAT0002806,MIMAT0003304	0.667722	C10orf4	F26C11.1-like|FRA10A|FRA10AC1	GO:0005634|GO:0005515	chromosome 10 open reading frame 4
118932	MIMAT0016876,MIMAT0000265,MIMAT0000451,MIMAT0018073,MIMAT0000450,MIMAT0016926,MIMAT0000244,MIMAT0000087,MIMAT0002177,MIMAT0004812,MIMAT0000692,MIMAT0004806,MIMAT0018099	0.19262	ANKRD22	MGC22805		ankyrin repeat domain 22	Hs.217484
118980	MIMAT0016876,MIMAT0000710,MIMAT0000443,MIMAT0000265,MIMAT0000451,MIMAT0015072,MIMAT0000254,MIMAT0000461,MIMAT0000770,MIMAT0002820,MIMAT0000085,MIMAT0000419,MIMAT0005921,MIMAT0000423,MIMAT0018105,MIMAT0000427	0.0290665	SFXN2		GO:0016021|GO:0016020|GO:0008324|GO:0006826|GO:0006812|GO:0005743|GO:0005739|GO:0005506	sideroflexin 2	Hs.44070
118987	MIMAT0015072,MIMAT0000254,MIMAT0000728	0.22027	PDZD8	FLJ25412|FLJ34427|PDZK8|bA129M16.2	GO:0046872|GO:0019992|GO:0008270|GO:0007242|GO:0005515	PDZ domain containing 8
119	MIMAT0000763,MIMAT0002174,MIMAT0005921,MIMAT0000423,MIMAT0000732,MIMAT0016876,MIMAT0000710,MIMAT0000443,MIMAT0000707,MIMAT0004605,MIMAT0000085,MIMAT0005584,MIMAT0005865,MIMAT0018099	0.777766	ADD2	ADDB	GO:0046872|GO:0005886|GO:0005856|GO:0005737|GO:0005516|GO:0003779	adducin 2 (beta)	Hs.188528
119016	MIMAT0016876	0.934777	CTGLF1	MRIP2	GO:0046872|GO:0032312|GO:0008270|GO:0008060	centaurin, gamma-like family, member 1
119032	MIMAT0000710,MIMAT0000451,MIMAT0000450,MIMAT0000763,MIMAT0000728	0.990057	C10orf32	DKFZp686B2219|FLJ40752|MGC27171		chromosome 10 open reading frame 32	Hs.34492
1191	MIMAT0011777,MIMAT0000265,MIMAT0016865,MIMAT0000703,MIMAT0018073,MIMAT0016926,MIMAT0000461,MIMAT0002820,MIMAT0000728,MIMAT0000732	0.151669	CLU	AAG4|APOJ|CLI|KUB1|MGC24903|SGP-2|SGP2|SP-40|TRPM-2|TRPM2	GO:0048812|GO:0048471|GO:0045597|GO:0045087|GO:0031018|GO:0016235|GO:0008284|GO:0008219|GO:0006979|GO:0006958|GO:0006916|GO:0006915|GO:0006629|GO:0005615|GO:0005576|GO:0005515	clusterin	Hs.436657
119180	MIMAT0000437	0.805901	LYZL2		GO:0016998|GO:0016798|GO:0008152|GO:0005576|GO:0003796	lysozyme-like 2
1192	MIMAT0004748,MIMAT0002819	0.853631	CLIC1	G6|NCC27	GO:0051059|GO:0043234|GO:0031965|GO:0031404|GO:0007584|GO:0007165|GO:0006986|GO:0006952|GO:0006821|GO:0006811|GO:0005903|GO:0005886|GO:0005829|GO:0005737|GO:0005634|GO:0005625|GO:0005624|GO:0005515|GO:0005247|GO:0005244	chloride intracellular channel 1	Hs.414565
1193	MIMAT0000703,MIMAT0018073,MIMAT0016926,MIMAT0002177	0.977766	CLIC2	CLIC2b|XAP121	GO:0031404|GO:0016020|GO:0007165|GO:0006821|GO:0006811|GO:0005737|GO:0005634|GO:0005622|GO:0005247|GO:0005244	chloride intracellular channel 2
119385	MIMAT0016876	0.924493	KIAA1975		GO:0046872|GO:0032312|GO:0008270|GO:0008060	KIAA1975 protein similar to MRIP2
119391	MIMAT0015072,MIMAT0000732,MIMAT0011777,MIMAT0000451	0.0414913	GSTO2	bA127L20.1	GO:0016740|GO:0008152|GO:0005737|GO:0004364	glutathione S-transferase omega 2	Hs.203634
119392	MIMAT0000703	0.998706	C10orf78	FLJ41960|bA373N18.1		chromosome 10 open reading frame 78	Hs.93667
119395	MIMAT0000085	0.918768	FAM26A	bA225H22.7	GO:0016021|GO:0016020	family with sequence similarity 26, member A	Hs.364624
119467	MIMAT0004597,MIMAT0018105,MIMAT0000435	0.53851	CLRN3	DKFZp686F11218|MGC32871|TMEM12|USH3AL1	GO:0016021|GO:0016020	clarin 3	Hs.242014
1195	MIMAT0005792,MIMAT0000510,MIMAT0005793,MIMAT0018073,MIMAT0006764	0.0162076	CLK1	CLK|CLK/STY|STY	GO:0016740|GO:0008283|GO:0006468|GO:0005634|GO:0005524|GO:0004715|GO:0004674|GO:0000166	CDC-like kinase 1	Hs.433732
119504	MIMAT0016876,MIMAT0004597,MIMAT0000443,MIMAT0000265,MIMAT0000707,MIMAT0018073,MIMAT0015072,MIMAT0000763,MIMAT0016926,MIMAT0002174,MIMAT0004812,MIMAT0005584,MIMAT0005580,MIMAT0004806,MIMAT0005865,MIMAT0000423,MIMAT0018099,MIMAT0000435	0.0663721	C10orf104	FLJ33728|bA570G20.3		chromosome 10 open reading frame 104	Hs.426296
119548	MIMAT0000707,MIMAT0000254,MIMAT0000770,MIMAT0000689,MIMAT0000097,MIMAT0000098,MIMAT0004502,MIMAT0000427	0.336052	PNLIPRP3		GO:0016787|GO:0016042|GO:0005576|GO:0004806	pancreatic lipase-related protein 3	Hs.276724
119559	MIMAT0004552,MIMAT0000419,MIMAT0002806	0.53851	SFXN4	BCRM1	GO:0031966|GO:0016021|GO:0016020|GO:0008324|GO:0006826|GO:0006812|GO:0005739|GO:0005506	sideroflexin 4
119587	MIMAT0000265,MIMAT0000450,MIMAT0000461,MIMAT0004614,MIMAT0002820,MIMAT0000681,MIMAT0002174	0.542517	CPXM2	UNQ676	GO:0008270|GO:0007155|GO:0006508|GO:0005576|GO:0004182|GO:0004180	carboxypeptidase X (M14 family), member 2
1196	MIMAT0000681,MIMAT0000419,MIMAT0000418,MIMAT0000450,MIMAT0004748,MIMAT0000732	0.125931	CLK2	MGC61500|hCLK2	GO:0016740|GO:0006468|GO:0005634|GO:0005524|GO:0004713|GO:0004674|GO:0000166	CDC-like kinase 2	Hs.282997///Hs.73986
119774	MIMAT0000763	0.602205	OR52K2	OR11-7	GO:0050896|GO:0016021|GO:0007608|GO:0007186|GO:0007165|GO:0005886|GO:0004984|GO:0004872	olfactory receptor, family 52, subfamily K, member 2
1198	MIMAT0002174,MIMAT0000418,MIMAT0000707	0.676935	CLK3	FLJ22858|PHCLK3|PHCLK3/152	GO:0016740|GO:0006468|GO:0005737|GO:0005634|GO:0005524|GO:0004713|GO:0004674|GO:0001669|GO:0000166	CDC-like kinase 3
120	MIMAT0000710,MIMAT0000265,MIMAT0000703,MIMAT0000450,MIMAT0002174,MIMAT0005584,MIMAT0000419,MIMAT0000418,MIMAT0005580,MIMAT0005865,MIMAT0000732,MIMAT0000435,MIMAT0000437	0.341127	ADD3	ADDL	GO:0046872|GO:0005886|GO:0005856|GO:0005737|GO:0005516|GO:0005200|GO:0003779	adducin 3 (gamma)
1200	MIMAT0016876,MIMAT0000703,MIMAT0015072,MIMAT0000066,MIMAT0004605,MIMAT0000064,MIMAT0000063,MIMAT0002819,MIMAT0002806,MIMAT0000414,MIMAT0005865,MIMAT0000425,MIMAT0000435	0.274684	TPP1	CLN2|GIG1|LPIC|MGC21297|TPP I	GO:0045453|GO:0043171|GO:0042470|GO:0030163|GO:0019131|GO:0007399|GO:0006629|GO:0006508|GO:0005764|GO:0005625|GO:0005515|GO:0004289	tripeptidyl peptidase I
120071	MIMAT0004605,MIMAT0004748,MIMAT0000461,MIMAT0002820	0.195589	GYLTL1B	FLJ35207|LARGE2|PP5656	GO:0046716|GO:0016758|GO:0016051|GO:0016021|GO:0016020|GO:0005794|GO:0000139	glycosyltransferase-like 1B	Hs.86543
1201	MIMAT0016876,MIMAT0004764	0.746433	CLN3	BATTENIN|BTS|MGC102840	GO:0051453|GO:0051082|GO:0043066|GO:0043005|GO:0042987|GO:0030176|GO:0030163|GO:0016236|GO:0016021|GO:0016020|GO:0015809|GO:0008021|GO:0007042|GO:0006898|GO:0006684|GO:0006681|GO:0006678|GO:0006457|GO:0005901|GO:0005886|GO:0005802|GO:0005795|GO:0005794|GO:0005783|GO:0005769|GO:0005765|GO:0005739|GO:0005737|GO:0005634|GO:0005624|GO:0001575|GO:0000139	ceroid-lipofuscinosis, neuronal 3, juvenile (Batten, Spielmeyer-Vogt disease)
120103	MIMAT0000265,MIMAT0015072	0.979361	SLC36A4	FLJ38932|PAT4	GO:0016021|GO:0016020|GO:0015293|GO:0006865|GO:0006810	solute carrier family 36 (proton/amino acid symporter), member 4	Hs.148766
120114	MIMAT0000265,MIMAT0000451,MIMAT0016926,MIMAT0000770,MIMAT0002177,MIMAT0003304,MIMAT0005865,MIMAT0018105,MIMAT0000427	0.594482	FAT3	CDHF15|KIAA1989	GO:0016021|GO:0016020|GO:0007275|GO:0007156|GO:0007155|GO:0005515|GO:0005509	FAT tumor suppressor homolog 3 (Drosophila)	Hs.98523
120146	MIMAT0002174	0.75909	TRIM64	C11orf28		tripartite motif-containing 64
120224	MIMAT0004597,MIMAT0000254,MIMAT0000461,MIMAT0002820	0.98412	TMEM45B	FLJ40787	GO:0016021|GO:0016020	transmembrane protein 45B
1203	MIMAT0016876,MIMAT0000703,MIMAT0000450,MIMAT0002177,MIMAT0004812,MIMAT0000416,MIMAT0004806,MIMAT0000425,MIMAT0000435	0.545432	CLN5	FLJ90628|NCL	GO:0048471|GO:0042551|GO:0030163|GO:0022008|GO:0016021|GO:0007601|GO:0007420|GO:0007042|GO:0005794|GO:0005783|GO:0005775|GO:0005765|GO:0005515	ceroid-lipofuscinosis, neuronal 5	Hs.30213
120376	MIMAT0000692	0.721871	LOC120376			hypothetical protein LOC120376	Hs.31409
120379	MIMAT0000418	0.701191	PIH1D2			PIH1 domain containing 2	Hs.420662
120425	MIMAT0002174,MIMAT0016865,MIMAT0005580,MIMAT0016926,MIMAT0018099,MIMAT0000435	0.217641	AMICA1	AMICA|CREA7-1|CREA7-4|FLJ37080|Gm638|JAML|MGC118814|MGC118815	GO:0030054|GO:0016021|GO:0007155|GO:0005886|GO:0005515	adhesion molecule, interacts with CXADR antigen 1	Hs.16291
120526	MIMAT0004597,MIMAT0006764,MIMAT0000510,MIMAT0018073,MIMAT0000250,MIMAT0016926,MIMAT0000461,MIMAT0002820,MIMAT0000082,MIMAT0004764,MIMAT0002819,MIMAT0000418,MIMAT0002806,MIMAT0005792,MIMAT0005793	0.0891604	DPH4	JJJ3|ZCSL3	GO:0046872|GO:0031072|GO:0008270	DPH4, JJJ3 homolog (S. cerevisiae)	Hs.187269
120534	MIMAT0000082,MIMAT0000707,MIMAT0016926,MIMAT0000461,MIMAT0000435,MIMAT0002820,MIMAT0000437	0.231821	C11orf46	FLJ38968|dJ299F11.1		chromosome 11 open reading frame 46
1207	MIMAT0000085,MIMAT0018105	0.913333	CLNS1A	CLCI|CLNS1B|ICln	GO:0008015|GO:0006884|GO:0006821|GO:0006810|GO:0005886|GO:0005856|GO:0005829|GO:0005737|GO:0005634|GO:0000387	chloride channel, nucleotide-sensitive, 1A	Hs.430733
120863	MIMAT0000082,MIMAT0000087,MIMAT0004812,MIMAT0000692,MIMAT0000707,MIMAT0004806,MIMAT0000244	0.264121	DEPDC4	DEP.4|FLJ33505	GO:0007242	DEP domain containing 4
120892	MIMAT0018073,MIMAT0000244,MIMAT0000087,MIMAT0000085,MIMAT0004812,MIMAT0000692,MIMAT0000419,MIMAT0000418,MIMAT0004806,MIMAT0000425	0.468794	LRRK2	AURA17|DARDARIN|PARK8|RIPK7|ROCO2	GO:0046777|GO:0043068|GO:0042803|GO:0032473|GO:0031398|GO:0016740|GO:0016020|GO:0007264|GO:0005737|GO:0005624|GO:0005622|GO:0005525|GO:0005524|GO:0005515|GO:0005096|GO:0004674|GO:0000166|GO:0000165	leucine-rich repeat kinase 2	Hs.187636
120939	MIMAT0011777,MIMAT0000763,MIMAT0004976,MIMAT0002819,MIMAT0005921,MIMAT0000732,MIMAT0000437	0.806789	C12orf59	FLJ31166|MGC111385	GO:0016021|GO:0016020	chromosome 12 open reading frame 59	Hs.226422
1211	MIMAT0000427,MIMAT0000770,MIMAT0000707	0.467597	CLTA	LCA	GO:0031410|GO:0030659|GO:0030132|GO:0030130|GO:0016192|GO:0006886|GO:0005886|GO:0005515|GO:0005509|GO:0005198	clathrin, light chain (Lca)
1212	MIMAT0002876,MIMAT0004748	0.718384	CLTB	LCB	GO:0031410|GO:0030659|GO:0030132|GO:0030130|GO:0016192|GO:0016020|GO:0006886|GO:0005515|GO:0005509|GO:0005198	clathrin, light chain (Lcb)
121214	MIMAT0000085,MIMAT0006764,MIMAT0016865,MIMAT0000510,MIMAT0018105,MIMAT0005792,MIMAT0005793	0.309083	SDR-O	FLJ16333|MGC126600|MGC126602|RDHS|SDRO	GO:0055114|GO:0016491|GO:0005737|GO:0005488	orphan short-chain dehydrogenase / reductase	Hs.380178
121227	MIMAT0000414,MIMAT0000066,MIMAT0000064,MIMAT0000063,MIMAT0000427,MIMAT0000770	0.174209	LRIG3	FLJ26573|FLJ90440|KIAA3016|LIG3	GO:0016021|GO:0016020|GO:0005515	leucine-rich repeats and immunoglobulin-like domains 3	Hs.253736
121256	MIMAT0004597,MIMAT0011777,MIMAT0000265,MIMAT0016865,MIMAT0000250,MIMAT0000082,MIMAT0000416,MIMAT0000435	0.822634	TMEM132D	KIAA1944|MGC138770|MGC138771|MOLT	GO:0016021|GO:0016020	transmembrane protein 132D
121260	MIMAT0006764,MIMAT0000510,MIMAT0000461,MIMAT0002820,MIMAT0004812,MIMAT0000418,MIMAT0004806,MIMAT0003304,MIMAT0005792,MIMAT0000435,MIMAT0005793	0.211428	SLC15A4	FP12591|PHT1|PTR4	GO:0016020|GO:0006857|GO:0005507|GO:0005215	solute carrier family 15, member 4
121268	MIMAT0016876,MIMAT0000087,MIMAT0000689,MIMAT0000710,MIMAT0016865,MIMAT0000097,MIMAT0000098,MIMAT0000692,MIMAT0000244	0.00556139	RHEBL1	FLJ25797|MGC34869|RHEBL1c	GO:0007264|GO:0005886|GO:0005737|GO:0005622|GO:0005525|GO:0000166	Ras homolog enriched in brain like 1	Hs.159013
121273	MIMAT0000451,MIMAT0000418,MIMAT0015072,MIMAT0000250,MIMAT0000425,MIMAT0004614	0.195447	C12orf54	HSD-29|HSD-30|MGC35033		chromosome 12 open reading frame 54	Hs.98202
121274	MIMAT0000066,MIMAT0000064,MIMAT0000063,MIMAT0004614,MIMAT0000085,MIMAT0002174,MIMAT0000414	0.98388	ZNF641	DKFZp667D1012|FLJ31295	GO:0046872|GO:0008270|GO:0006355|GO:0006350|GO:0005634|GO:0005622|GO:0003677	zinc finger protein 641	Hs.23492
121278	MIMAT0000416,MIMAT0000763,MIMAT0004502	0.851829	TPH2	FLJ37295|MGC138871|MGC138872|NTPH	GO:0055114|GO:0046872|GO:0042427|GO:0016597|GO:0009072|GO:0008152|GO:0006587|GO:0005506|GO:0004510|GO:0004497	tryptophan hydroxylase 2	Hs.376337
1213	MIMAT0000443,MIMAT0000265,MIMAT0000450,MIMAT0015072,MIMAT0000681,MIMAT0002819,MIMAT0005584,MIMAT0000416,MIMAT0000423,MIMAT0018105,MIMAT0000425	0.628363	CLTC	CHC|CHC17|CLH-17|CLTCL2|Hc|KIAA0034	GO:0042470|GO:0031410|GO:0030659|GO:0030132|GO:0030130|GO:0016192|GO:0006886|GO:0005886|GO:0005515|GO:0005198	clathrin, heavy chain (Hc)
121340	MIMAT0016876,MIMAT0018073,MIMAT0000435	0.97228	SP7	MGC126598|OSX|osterix	GO:0046872|GO:0030528|GO:0008270|GO:0006357|GO:0006350|GO:0005634|GO:0005622|GO:0003677|GO:0001649	Sp7 transcription factor	Hs.209402
121355	MIMAT0016926	0.906004	GTSF1	FAM112B|FLJ32942		gametocyte specific factor 1
121391	MIMAT0004597,MIMAT0011777,MIMAT0000443,MIMAT0004605,MIMAT0016926,MIMAT0002174,MIMAT0004812,MIMAT0005584,MIMAT0004806,MIMAT0005865,MIMAT0000423,MIMAT0000732	0.21673	KRT74	K6IRS4|KRT5C|KRT6IRS4	GO:0005882|GO:0005198	keratin 74
121441	MIMAT0004812,MIMAT0000418,MIMAT0005921,MIMAT0004806,MIMAT0005865	0.972339	NEDD1	FLJ35902|GCP-WD|TUBGCP7		neural precursor cell expressed, developmentally down-regulated 1	Hs.270084
121457	MIMAT0004597,MIMAT0000703,MIMAT0000707,MIMAT0000254,MIMAT0000244,MIMAT0000082,MIMAT0000087,MIMAT0002174,MIMAT0004812,MIMAT0000692,MIMAT0002806,MIMAT0004806	0.60218	IKIP	FLJ31051	GO:0010165|GO:0006917|GO:0005783|GO:0005515	IKK interacting protein	Hs.252543
121506	MIMAT0016876,MIMAT0018073,MIMAT0004812,MIMAT0000419,MIMAT0000418,MIMAT0004806	0.68499	ERP27	C12orf46|FLJ32115	GO:0005788|GO:0005783	endoplasmic reticulum protein 27 kDa	Hs.162143
121512	MIMAT0016876,MIMAT0000703,MIMAT0018073,MIMAT0016926,MIMAT0004764,MIMAT0000418,MIMAT0000416,MIMAT0005580,MIMAT0000435,MIMAT0000437	0.763326	FGD4	CMT4H|DKFZp313E1818|FRABP|MGC57222|ZFYVE6	GO:0046872|GO:0046847|GO:0043088|GO:0035023|GO:0031267|GO:0030036|GO:0030027|GO:0008360|GO:0008270|GO:0007010|GO:0005856|GO:0005794|GO:0005737|GO:0005622|GO:0005515|GO:0005089|GO:0005085|GO:0003779|GO:0001726	FYVE, RhoGEF and PH domain containing 4	Hs.117835
121536	MIMAT0000265,MIMAT0018073,MIMAT0000250,MIMAT0016926,MIMAT0002177,MIMAT0000419,MIMAT0000451,MIMAT0000461,MIMAT0002820,MIMAT0000082,MIMAT0018099	0.868082	AEBP2	MGC17922	GO:0008270|GO:0005622	AE binding protein 2	Hs.126497
121549	MIMAT0000082,MIMAT0000419,MIMAT0005580,MIMAT0004702,MIMAT0003304,MIMAT0002876,MIMAT0016926,MIMAT0000437	0.31451	ASCL4	HASH4	GO:0030528|GO:0006355|GO:0005634|GO:0003677	achaete-scute complex homolog 4 (Drosophila)	Hs.149910
121551	MIMAT0011777,MIMAT0000703,MIMAT0000254,MIMAT0000770,MIMAT0002177,MIMAT0005584,MIMAT0000419,MIMAT0002806,MIMAT0005921,MIMAT0005865,MIMAT0000427,MIMAT0000732,MIMAT0000437	0.324114	BTBD11	FLJ33957|FLJ42845	GO:0016021|GO:0016020|GO:0005515|GO:0003677	BTB (POZ) domain containing 11	Hs.271272
121601	MIMAT0000707,MIMAT0004976,MIMAT0000244,MIMAT0004614,MIMAT0000087,MIMAT0000692,MIMAT0000419,MIMAT0000418,MIMAT0000416,MIMAT0018099,MIMAT0000732	0.0849245	TMEM16D	FLJ34221|FLJ34272|FLJ35277|MGC130026	GO:0016021|GO:0016020	transmembrane protein 16D	Hs.58785
121643	MIMAT0011777,MIMAT0000450,MIMAT0000254,MIMAT0004748,MIMAT0000419,MIMAT0000418,MIMAT0005921,MIMAT0002876	0.662969	FOXN4	FLJ35967	GO:0043565|GO:0006355|GO:0006350|GO:0005634|GO:0003700	forkhead box N4
121665	MIMAT0004597,MIMAT0000265,MIMAT0016865,MIMAT0000451,MIMAT0018073,MIMAT0000254,MIMAT0016926,MIMAT0005584,MIMAT0000435	0.73308	UNQ1887	DKFZp586C1324|IMP2|MDHV1887|MGC126674|MGC126676|MGC90402|PRO4332|PSL4|SPPL3	GO:0016021|GO:0016020|GO:0008233|GO:0004190	signal peptide peptidase 3
122011	MIMAT0000419,MIMAT0004502,MIMAT0002876,MIMAT0016926	0.83589	CSNK1A1L	MGC33182|RP11-532O21.2	GO:0016740|GO:0016055|GO:0006468|GO:0005737|GO:0005524|GO:0004674|GO:0000166	casein kinase 1, alpha 1-like
122042	MIMAT0004764,MIMAT0006764,MIMAT0000416,MIMAT0000510,MIMAT0000763,MIMAT0000425,MIMAT0005792,MIMAT0005793	0.0372015	RXFP2	GPR106|GREAT|INSL3R|LGR8|LGR8.1|RXFPR2	GO:0016021|GO:0016020|GO:0007186|GO:0007165|GO:0005886|GO:0005515|GO:0004872|GO:0001584	relaxin/insulin-like family peptide receptor 2
122046	MIMAT0000265,MIMAT0000416	0.297936	C13orf26	MGC40178		chromosome 13 open reading frame 26	Hs.124463
122060	MIMAT0004597,MIMAT0002177,MIMAT0004812,MIMAT0004806,MIMAT0000425	0.966069	SLAIN1	C13orf32|FLJ30046|MGC131899		SLAIN motif family, member 1	Hs.349955
122183	MIMAT0000732	0.99925	FLJ40296	MGC149404|MGC149405		FLJ40296 protein
122258	MIMAT0002174,MIMAT0000416	0.580258	C13orf28	FLJ27356	GO:0005576	chromosome 13 open reading frame 28	Hs.97592
122402	MIMAT0016876,MIMAT0004764,MIMAT0004748	0.844375	TDRD9	C14orf75|DKFZp434N0820|FLJ36164|HIG-1|MGC135025	GO:0016787|GO:0005524|GO:0004386|GO:0003676|GO:0000166	tudor domain containing 9	Hs.21454
122481	MIMAT0000082	0.98001	AK7	FLJ32864	GO:0019205|GO:0016740|GO:0008152|GO:0006139|GO:0005524|GO:0004017|GO:0000166	adenylate kinase 7
122509	MIMAT0003304,MIMAT0000763	0.297936	FAM14B	ISG12C	GO:0016021|GO:0016020	family with sequence similarity 14, member B	Hs.19414
122525	MIMAT0000265,MIMAT0000066,MIMAT0000254,MIMAT0004605,MIMAT0000064,MIMAT0000063,MIMAT0016926,MIMAT0000244,MIMAT0004614,MIMAT0000087,MIMAT0000085,MIMAT0004812,MIMAT0000692,MIMAT0000414,MIMAT0004806,MIMAT0004502,MIMAT0000425	0.0690505	C14orf28	DRIP1|c14_5270		chromosome 14 open reading frame 28	Hs.82098
122553	MIMAT0000443,MIMAT0006764,MIMAT0000265,MIMAT0000510,MIMAT0015072,MIMAT0000244,MIMAT0000082,MIMAT0000087,MIMAT0002177,MIMAT0000692,MIMAT0005584,MIMAT0000418,MIMAT0005921,MIMAT0000728,MIMAT0000423,MIMAT0018099,MIMAT0005792,MIMAT0005793	0.00789089	TRAPPC6B	TPC6	GO:0016192|GO:0005794|GO:0005783	trafficking protein particle complex 6B	Hs.13303
122616	MIMAT0004764,MIMAT0005580,MIMAT0005865,MIMAT0016926,MIMAT0000732,MIMAT0002820	0.31371	C14orf79			chromosome 14 open reading frame 79	Hs.27183
122651	MIMAT0006764,MIMAT0000451,MIMAT0000510,MIMAT0018073,MIMAT0000450,MIMAT0000250,MIMAT0016926,MIMAT0005792,MIMAT0005793,MIMAT0000437	0.101236	RNASE11	C14orf6	GO:0016787|GO:0005576|GO:0004522|GO:0004519|GO:0003676	ribonuclease, RNase A family, 11 (non-active)	Hs.112761
122664	MIMAT0000435	0.471053	TPPP2	C14orf8|P18|p25beta		tubulin polymerization-promoting protein family member 2	Hs.406966
122704	MIMAT0004552,MIMAT0000419,MIMAT0000451,MIMAT0000416,MIMAT0000450,MIMAT0005865,MIMAT0000435	0.286369	MRPL52		GO:0006412|GO:0005840|GO:0005762|GO:0005739|GO:0003735	mitochondrial ribosomal protein L52	Hs.355935
122706	MIMAT0002819,MIMAT0006764,MIMAT0000510,MIMAT0015072,MIMAT0004748,MIMAT0005792,MIMAT0000435,MIMAT0005793	0.325244	PSMB11	FLJ16369|beta5t	GO:0006511|GO:0005839|GO:0005829|GO:0005737|GO:0005634|GO:0004298	proteasome (prosome, macropain) subunit, beta type, 11
122769	MIMAT0000763,MIMAT0000265,MIMAT0005584	0.334695	PPIL5	4-1BBLRR|LRR-1|MGC20689	GO:0006512|GO:0005515	peptidylprolyl isomerase (cyclophilin)-like 5
122773	MIMAT0004812,MIMAT0004806,MIMAT0000728,MIMAT0004502,MIMAT0018099,MIMAT0000437	0.866238	KLHDC1	MGC126644|MGC126646|MST025	GO:0005737	kelch domain containing 1
122786	MIMAT0004597,MIMAT0006764,MIMAT0000451,MIMAT0000510,MIMAT0015072,MIMAT0000681,MIMAT0004764,MIMAT0002177,MIMAT0004812,MIMAT0000692,MIMAT0000419,MIMAT0004806,MIMAT0000425,MIMAT0005792,MIMAT0005793	0.233941	FRMD6	C14orf31|EX1|MGC17921|Willin|c14_5320	GO:0016020|GO:0005856|GO:0005737|GO:0005488	FERM domain containing 6	Hs.434914
122809	MIMAT0000265,MIMAT0018073,MIMAT0016926,MIMAT0004812,MIMAT0004806,MIMAT0018105,MIMAT0018099	0.929004	SOCS4	DKFZp686J1568|SOCS7	GO:0009968|GO:0007242|GO:0006512|GO:0005515|GO:0001558	suppressor of cytokine signaling 4
122830	MIMAT0000510,MIMAT0016926,MIMAT0004812,MIMAT0000414,MIMAT0004806,MIMAT0018105,MIMAT0000425,MIMAT0000435,MIMAT0006764,MIMAT0000066,MIMAT0000064,MIMAT0000063,MIMAT0005580,MIMAT0003304,MIMAT0005792,MIMAT0005793	0.23581	NAT12	C14orf35|FLJ35355|MAK3|MGC141884|MGC141885|Mak3p	GO:0016740|GO:0008415|GO:0008152|GO:0008080	N-acetyltransferase 12	Hs.165465
122945	MIMAT0016876,MIMAT0016926	0.896509	C14orf148	FLJ32809	GO:0055114|GO:0016491|GO:0006561|GO:0005488|GO:0004735	chromosome 14 open reading frame 148	Hs.97556
122953	MIMAT0016876,MIMAT0000450,MIMAT0016926,MIMAT0004614,MIMAT0000087,MIMAT0000692,MIMAT0000419,MIMAT0005865	0.435203	JDP2	JUNDM2	GO:0046983|GO:0043565|GO:0006355|GO:0006350|GO:0005634|GO:0003700	Jun dimerization protein 2
122961	MIMAT0000418,MIMAT0000414,MIMAT0000066,MIMAT0000064,MIMAT0000063,MIMAT0000250,MIMAT0000732	0.162926	ISCA2	HBLD1|ISA2|c14_5557	GO:0051536|GO:0046872|GO:0016226|GO:0005739|GO:0005506|GO:0005198	iron-sulfur cluster assembly 2 homolog (S. cerevisiae)
122970	MIMAT0002876,MIMAT0000418	0.297936	ACOT4	PTE-Ib|PTE1B|PTE2B	GO:0046459|GO:0043648|GO:0043437|GO:0032789|GO:0032788|GO:0016787|GO:0016290|GO:0006637|GO:0006629|GO:0006104|GO:0005777|GO:0004091|GO:0001676|GO:0000038	acyl-CoA thioesterase 4	Hs.49433
123	MIMAT0006764,MIMAT0000510,MIMAT0000450,MIMAT0005792,MIMAT0005793	0.444394	ADFP	ADRP|MGC10598	GO:0016020|GO:0005811|GO:0005783|GO:0005576	adipose differentiation-related protein	Hs.3416
1230	MIMAT0000451,MIMAT0018073,MIMAT0000450,MIMAT0015072,MIMAT0004605,MIMAT0000085,MIMAT0004764,MIMAT0005584,MIMAT0002806,MIMAT0005580,MIMAT0005865,MIMAT0000435	0.209234	CCR1	CD191|CKR-1|CMKBR1|HM145|MIP1aR|SCYAR1	GO:0019221|GO:0016493|GO:0007267|GO:0007204|GO:0007187|GO:0007155|GO:0006955|GO:0006954|GO:0006935|GO:0005887|GO:0005886|GO:0005515|GO:0004872|GO:0001584	chemokine (C-C motif) receptor 1	Hs.301921
123016	MIMAT0000087,MIMAT0002177,MIMAT0006764,MIMAT0000692,MIMAT0000451,MIMAT0000510,MIMAT0016926,MIMAT0018105,MIMAT0000244,MIMAT0005792,MIMAT0005793	0.00201785	TTC8	BBS8	GO:0050896|GO:0050893|GO:0048560|GO:0044441|GO:0042384|GO:0030030|GO:0007601|GO:0005932|GO:0005813|GO:0005515|GO:0005488	tetratricopeptide repeat domain 8	Hs.303055
123036	MIMAT0006764,MIMAT0000703,MIMAT0000510,MIMAT0000763,MIMAT0016926,MIMAT0004614,MIMAT0005584,MIMAT0005921,MIMAT0003304,MIMAT0005792,MIMAT0000435,MIMAT0005793	0.341272	TC2N	C14orf47|C2CD1|FLJ36557|MTAC2D1|Tac2-N	GO:0005634	tandem C2 domains, nuclear
123041	MIMAT0000707,MIMAT0016926,MIMAT0004614,MIMAT0000770,MIMAT0000082,MIMAT0000419,MIMAT0000416,MIMAT0000427,MIMAT0000435,MIMAT0000437	0.801825	SLC24A4	FLJ38852|NCKX4|SHEP6|SLC24A2	GO:0031402|GO:0030955|GO:0016021|GO:0016020|GO:0015297|GO:0015293|GO:0006816|GO:0006814|GO:0006813|GO:0006811|GO:0005509	solute carrier family 24 (sodium/potassium/calcium exchanger), member 4
123096	MIMAT0000265,MIMAT0000250	0.99558	SLC25A29	C14orf69|CACL|FLJ38975	GO:0016021|GO:0016020|GO:0006810|GO:0005743|GO:0005739|GO:0005488|GO:0005215	solute carrier family 25, member 29
123099	MIMAT0004748	0.891268	DEGS2	C14orf66|DES2|FADS8	GO:0055114|GO:0016717|GO:0016491|GO:0016021|GO:0016020|GO:0008610|GO:0006629|GO:0005789|GO:0005783	degenerative spermatocyte homolog 2, lipid desaturase (Drosophila)	Hs.159643
1232	MIMAT0000427,MIMAT0000770	0.853631	CCR3	CC-CKR-3|CD193|CKR3|CMKBR3|MGC102841	GO:0016493|GO:0016021|GO:0007204|GO:0007188|GO:0007186|GO:0007165|GO:0007155|GO:0006968|GO:0006954|GO:0006935|GO:0005887|GO:0005886|GO:0005515|GO:0004872|GO:0001584	chemokine (C-C motif) receptor 3
123207	MIMAT0000254,MIMAT0002174,MIMAT0000418,MIMAT0000414,MIMAT0016876,MIMAT0000451,MIMAT0000707,MIMAT0000450,MIMAT0000066,MIMAT0000064,MIMAT0000063,MIMAT0000461,MIMAT0002820	0.585592	C15orf40	MGC29937		chromosome 15 open reading frame 40	Hs.352541
123228	MIMAT0000419,MIMAT0000254,MIMAT0018105	0.80221	SENP8	DEN1|HsT17512|NEDP1|PRSC2	GO:0008234|GO:0006512|GO:0006508|GO:0005515	SUMO/sentrin specific peptidase family member 8
123263	MIMAT0000710,MIMAT0006764,MIMAT0000510,MIMAT0000707,MIMAT0000082,MIMAT0002806,MIMAT0005580,MIMAT0018099,MIMAT0005792,MIMAT0005793	0.173473	MTFMT	FMT1	GO:0016740|GO:0009058|GO:0008168|GO:0006412|GO:0005739|GO:0004479	mitochondrial methionyl-tRNA formyltransferase
123264	MIMAT0016876,MIMAT0000450	0.517347	OSTbeta	FLJ26090|MGC118959|MGC118960|MGC118961|OSTB	GO:0016021|GO:0006810|GO:0005886	organic solute transporter beta
123283	MIMAT0016876,MIMAT0000710,MIMAT0018073,MIMAT0004812,MIMAT0000416,MIMAT0004806,MIMAT0018105,MIMAT0000425,MIMAT0000437	0.41116	TARSL2	FLJ25005	GO:0016874|GO:0008150|GO:0006435|GO:0005737|GO:0005575|GO:0005524|GO:0004829|GO:0003674|GO:0000166	threonyl-tRNA synthetase-like 2
1233	MIMAT0006764,MIMAT0000510,MIMAT0000450,MIMAT0000732,MIMAT0005792,MIMAT0005793	0.174209	CCR4	CC-CKR-4|CD194|CKR4|CMKBR4|ChemR13|HGCN:14099|K5-5|MGC88293	GO:0016493|GO:0007204|GO:0007186|GO:0007165|GO:0006955|GO:0006954|GO:0006935|GO:0005887|GO:0005886|GO:0004945|GO:0004872|GO:0002507|GO:0001764|GO:0001584	chemokine (C-C motif) receptor 4	Hs.184926
123355	MIMAT0015072,MIMAT0016876,MIMAT0016865,MIMAT0000732	0.195589	LRRC28	FLJ34269|FLJ45242|MGC24976	GO:0005515	leucine rich repeat containing 28
1234	MIMAT0011777,MIMAT0000443,MIMAT0000265,MIMAT0000451,MIMAT0018073,MIMAT0000082,MIMAT0000681,MIMAT0002177,MIMAT0005584,MIMAT0000418,MIMAT0005921,MIMAT0005865,MIMAT0000423	0.0702513	CCR5	CC-CKR-5|CCCKR5|CD195|CKR-5|CKR5|CMKBR5	GO:0019059|GO:0016493|GO:0016021|GO:0015026|GO:0009897|GO:0007267|GO:0007204|GO:0007186|GO:0007165|GO:0006968|GO:0006955|GO:0006954|GO:0006935|GO:0005887|GO:0005886|GO:0005768|GO:0005737|GO:0005515|GO:0004872|GO:0004435|GO:0003779|GO:0001584	chemokine (C-C motif) receptor 5
1235	MIMAT0006764,MIMAT0000703,MIMAT0000510,MIMAT0000763,MIMAT0004605,MIMAT0003304,MIMAT0002876,MIMAT0005792,MIMAT0000435,MIMAT0005793	0.517995	CCR6	BN-1|CD196|CKR-L3|CKR6|CKRL3|CMKBR6|DCR2|DRY-6|GPR-CY4|GPR29|GPRCY4|STRL22	GO:0016493|GO:0007204|GO:0007186|GO:0007165|GO:0006968|GO:0006959|GO:0006935|GO:0006928|GO:0005887|GO:0005886|GO:0005515|GO:0004945|GO:0004872|GO:0001584	chemokine (C-C motif) receptor 6	Hs.46468
123591	MIMAT0000265,MIMAT0005584,MIMAT0000416,MIMAT0004502,MIMAT0000435	0.591294	C15orf27	FLJ30304|FLJ38190	GO:0016021|GO:0016020|GO:0006811|GO:0005216	chromosome 15 open reading frame 27
1236	MIMAT0016876,MIMAT0000443,MIMAT0006764,MIMAT0000265,MIMAT0000510,MIMAT0000066,MIMAT0000064,MIMAT0000063,MIMAT0004748,MIMAT0016926,MIMAT0000414,MIMAT0000423,MIMAT0000732,MIMAT0005792,MIMAT0005793	0.010171	CCR7	BLR2|CD197|CDw197|CMKBR7|EBI1	GO:0016493|GO:0007204|GO:0007186|GO:0007165|GO:0006954|GO:0006935|GO:0005887|GO:0005886|GO:0004872|GO:0001584	chemokine (C-C motif) receptor 7	Hs.370036
123606	MIMAT0000707,MIMAT0000066,MIMAT0000064,MIMAT0000063,MIMAT0000082,MIMAT0004812,MIMAT0005580,MIMAT0000414,MIMAT0004806,MIMAT0000425,MIMAT0018099	0.661657	NIPA1	FSP3|MGC102724|MGC35570|SPG6	GO:0016021|GO:0016020	non imprinted in Prader-Willi/Angelman syndrome 1
123624	MIMAT0000066,MIMAT0000064,MIMAT0004502,MIMAT0000063,MIMAT0000085,MIMAT0000414	0.0304555	AGBL1	FLJ32310|MGC149239	GO:0046872|GO:0008270|GO:0008237|GO:0006508|GO:0005737|GO:0005488|GO:0004182|GO:0004180	ATP/GTP binding protein-like 1
123688	MIMAT0004614	0.541225	LOC123688		GO:0016740|GO:0016301|GO:0005737	similar to RIKEN cDNA C630028N24 gene	Hs.307962
1237	MIMAT0005580	0.819415	CCR8	CDw198|CKR-L1|CKRL1|CMKBR8|CMKBRL2|CY6|GPR-CY6|MGC129966|MGC129973|TER1	GO:0016493|GO:0015026|GO:0007204|GO:0007186|GO:0007165|GO:0007155|GO:0006955|GO:0006935|GO:0005887|GO:0005886|GO:0005515|GO:0001584	chemokine (C-C motif) receptor 8	Hs.113222
123720	MIMAT0000254,MIMAT0000763,MIMAT0004614,MIMAT0000418,MIMAT0005580	0.94957	WHDC1	KIAA1971	GO:0003779	WAS protein homology region 2 domain containing 1	Hs.377360
123745	MIMAT0016876,MIMAT0000443,MIMAT0002177,MIMAT0002806,MIMAT0005921,MIMAT0000423,MIMAT0000437	0.763572	PLA2G4E	FLJ45651|MGC126633|MGC126661	GO:0016787|GO:0016042|GO:0016020|GO:0009395|GO:0008152|GO:0005737|GO:0005509|GO:0004623	phospholipase A2, group IVE
123775	MIMAT0004597,MIMAT0000703,MIMAT0000728,MIMAT0016926	0.821006	C16orf46	FLJ32702		chromosome 16 open reading frame 46
1238	MIMAT0011777,MIMAT0000254,MIMAT0000770,MIMAT0004812,MIMAT0002806,MIMAT0004806,MIMAT0000728,MIMAT0002876,MIMAT0000427	0.55541	CCBP2	CCR10|CCR9|CMKBR9|D6|MGC126678|MGC138250|hD6	GO:0016494|GO:0016493|GO:0007275|GO:0007186|GO:0007165|GO:0006955|GO:0006935|GO:0005887|GO:0005886|GO:0005515|GO:0004872|GO:0001584	chemokine binding protein 2
123803	MIMAT0005865	0.678997	NTAN1	DKFZp666E058	GO:0016787|GO:0005737	N-terminal asparagine amidase
123811	MIMAT0016876,MIMAT0000451,MIMAT0000707,MIMAT0018073,MIMAT0000450,MIMAT0000066,MIMAT0000763,MIMAT0004605,MIMAT0000064,MIMAT0000063,MIMAT0004748,MIMAT0000461,MIMAT0002820,MIMAT0000082,MIMAT0000085,MIMAT0000418,MIMAT0005580,MIMAT0000414,MIMAT0003304	0.00698097	C16orf63	DKFZp686N1651|FLJ31153		chromosome 16 open reading frame 63
123876	MIMAT0000443,MIMAT0000265,MIMAT0000703,MIMAT0016926,MIMAT0005584,MIMAT0005580,MIMAT0000423,MIMAT0000437	0.336052	ACSM2A	A-923A4.1|ACSM2|MGC150530	GO:0047760|GO:0016874|GO:0008152|GO:0006631|GO:0006629|GO:0005759|GO:0005739|GO:0005524|GO:0000287|GO:0000166	acyl-CoA synthetase medium-chain family member 2A	Hs.298252
123879	MIMAT0004597,MIMAT0000265,MIMAT0000066,MIMAT0004605,MIMAT0000064,MIMAT0000063,MIMAT0016926,MIMAT0000244,MIMAT0000087,MIMAT0004812,MIMAT0000692,MIMAT0000414,MIMAT0004806,MIMAT0000437	0.136089	DCUN1D3	44M2.4|DKFZp686O0290|FLJ41725|MGC48972	GO:0008270	DCN1, defective in cullin neddylation 1, domain containing 3 (S. cerevisiae)	Hs.101007
123920	MIMAT0006764,MIMAT0016865,MIMAT0000510,MIMAT0018073,MIMAT0000450,MIMAT0004748,MIMAT0000461,MIMAT0002820,MIMAT0000423,MIMAT0000732,MIMAT0005792,MIMAT0005793	0.067304	CMTM3	BNAS2|CKLFSF3|FLJ31762|MGC51956	GO:0016021|GO:0016020|GO:0006935|GO:0005615|GO:0005125	CKLF-like MARVEL transmembrane domain containing 3	Hs.298198
123970	MIMAT0000085,MIMAT0005580	0.245738	C16orf78	MGC33367		chromosome 16 open reading frame 78	Hs.125875
124	MIMAT0018073	0.832002	ADH1A	ADH1	GO:0055114|GO:0046872|GO:0016491|GO:0008270|GO:0006066|GO:0005829|GO:0005737|GO:0005488|GO:0004024	alcohol dehydrogenase 1A (class I), alpha polypeptide
1240	MIMAT0000451,MIMAT0018073,MIMAT0000450,MIMAT0000763,MIMAT0004748,MIMAT0000461,MIMAT0002820,MIMAT0002174,MIMAT0000419	0.814596	CMKLR1	CHEMERINR|ChemR23|DEZ|MGC126105|MGC126106	GO:0016021|GO:0007186|GO:0007165|GO:0006955|GO:0006935|GO:0005887|GO:0005886|GO:0004950|GO:0004944|GO:0004872|GO:0001584|GO:0001501	chemokine-like receptor 1
124044	MIMAT0002174,MIMAT0000451,MIMAT0004748	0.895932	SPATA2L	C16orf76|MGC26885|tamo		spermatogenesis associated 2-like	Hs.374556
124045	MIMAT0004552,MIMAT0002174,MIMAT0000443,MIMAT0002819,MIMAT0000450,MIMAT0000423	0.611052	C16orf55	FLJ31606		chromosome 16 open reading frame 55
124056	MIMAT0016865	0.629625	NOXO1	MGC20258|P41NOX|P41NOXA|P41NOXB|P41NOXC|SH3PXD5|SNX28	GO:0035091|GO:0008289|GO:0007154|GO:0005886|GO:0005515	NADPH oxidase organizer 1	Hs.191762
124093	MIMAT0000085,MIMAT0005865	0.495069	CCDC78	C16orf25|FLJ34512|JFP10		coiled-coil domain containing 78	Hs.381943
[truncated: 14,598 more rows]
