# Supplementary material for: Genome-wide mRNA and miRNA expression profiling reveal multiple regulatory networks in colorectal cancer
Source: Cell Death Dis. 2015 Jan 22;6(1):e1614–. doi: 10.1038/cddis.2014.556 (PMC4669754; doi:10.1038/cddis.2014.556)
Supplement: Supplementary Table 4 [file cddis2014556x8.xlsx]

## Sheet: Sheet1
Supplementary Table 4: Common genes which were predicted to be regulated by downregulated microRNAs in CRC and genes found to be upregulated in CRC
ADA
KCNE3
CDH3
TROAP
SMC4
CDH11
ADAM8
KIF20A
RCL1
GDF11
MSLN
IRX5
CDKN2A
CDKN3
CCL26
NPM3
TUBB3
IFITM3
SPON2
IFI30
NEBL
BATF
IFITM2
PAICS
SPAG5
RBCK1
CENPE
POLR3G
CENPF
PDPN
RAD51AP1
SLMO1
CGREF1
CORIN
PLK4
SIX2
WDR4
MTHFD2
RPP40
HSPH1
UTP14A
CPLX1
EDAR
DBF4
TOMM34
KIF2C
KDELR3
RCC1
UBE2C
DUSP14
ESM1
AKR1C4
CIT
ZWINT
CHI3L1
WDHD1
ADAMTS6
LZTS1
GALNT6
NXPH4
CMTM7
FAM71E1
FAM54A
CDCA5
CBX3
OIP5
LMTK3
GPRIN1
FHAD1
C1QTNF5
GBP5
CTHRC1
TM4SF19
TLCD1
CKS1B
CKS2
CATSPER1
SLC16A10
CLCN4
CLCN5
ZNF511
BTBD16
ANKRD22
GYLTL1B
ERP27
CCR8
MSI2
PLK3
C19orf28
MYOM3
GJB4
COL1A1
GOLT1A
FCRLB
COL4A1
IQGAP3
ARHGEF19
COL5A2
COL7A1
COL10A1
COL11A1
AP1S3
KCNH8
COMT
OCIAD2
ADORA1
CPOX
FAM92A1
RNF183
SPIN4
SAMD10
SRXN1
C20orf151
CSE1L
WDR66
E2F7
KRT80
HAPLN3
DNAH2
CST1
KLC3
YDJC
C2orf15
CTSH
SGOL2
CTSL2
CYP2B6
FAM84B
FAM91A1
FAM122B
CYP26A1
CYP27B1
TIMM8A
SPACA4
DHFR
DIO2
DKC1
ACAN
DNMT3B
DPEP1
AGRP
DSC3
AGT
DSG3
DUSP4
E2F1
E2F5
ECM1
ECT2
EDNRA
EFNA3
ZNF367
DNAH10
EPHA2
EIF4EBP1
C19orf59
RPL22L1
HTRA4
EPHB3
ETV4
ETV5
EZH2
F12
FABP6
FANCA
FANCD2
FAP
C11orf82
FCAR
SPATA13
C6orf223
C6orf154
FGF11
PHLDA1
FKBP4
SBNO2
TPX2
FOXD4
FOXM1
FOXS1
RRS1
RRP12
BOP1
ATP11A
EXOC7
POFUT1
SEC14L2
GTPBP4
CLDN14
FPR2
CLEC5A
LRRC6
TRIM29
SLC7A11
SH3BP4
ALOX5
KIF4A
FTSJ1
FJX1
CENPI
FUT1
ASPHD1
TAC4
PCSK9
NUDT14
GABRD
GAD1
RAD54B
BAMBI
POLR1A
ZNF473
PLEKHG4
MTHFD1L
EGFL6
KRT23
OSBPL3
PHF19
GART
GAS2
CABYR
GNL3
GCHFR
NR6A1
PLEK2
MYEOV
CKAP2
GJB2
LAMP3
MTBP
GJB5
GK
CACYBP
BBC3
CPNE7
SRPX2
UBE2S
POLM
GNA15
SLCO4A1
SLCO1B3
GPR19
CXCL17
CCDC150
ANGPT2
DOK7
GPR35
ATG9B
FAM83H
TRIM59
GPX2
GRB7
FLVCR1
NOB1
ATAD2
GRIN2D
CD274
UHRF1
CXCL1
CXCL2
CXCL3
CYP2S1
OLA1
GUCA1B
GRHL1
GPSM2
PSAT1
DONSON
LMCD1
ERO1L
GZMB
H2AFX
SERPIND1
ANXA3
ANXA4
EMR2
HMGB3
HMGA1
HMMR
TLX1
HOXB8
HSPA8
BIRC5
HSPD1
HSPE1
HTR1D
CHSY3
IBSP
ICA1
ICAM1
CLEC4D
VWA2
CFI
APOC2
KIF24
IGFBP1
IGFBP2
C19orf51
SPATA12
IL1A
IL1RAP
IL1RN
IL2RA
IL8
IL11
TNFRSF9
IMPDH1
INHBA
INHBB
CXCL10
IRAK2
AQP9
ITGA2
JAG2
CD82
SBSN
FAM89A
AGRN
RAB15
KCNJ14
KCNJ15
KIF11
KIFC1
ARG2
KRT6A
KRT6B
KRT14
KRT16
KRT17
KRT18
SHISA2
SP5
C6orf222
IYD
FAM150A
IER5L
LAMC2
LBP
LDHA
LDHB
LIF
LIG1
LMO7
KLHL31
CENPP
LOXL2
LPL
XKRX
CYP4F3
LY6E
LYN
TACSTD2
CCL3L3
MAT1A
MATN3
MC1R
MCM4
MDFI
MEST
MET
METTL1
MFAP2
MFI2
CXCL9
MKI67
MME
MMP1
MMP9
MMP10
ASGR1
MMP11
MMP12
MMP14
ASNS
MSX1
MSX2
MYBL2
MYC
MYT1
NEB
NEK2
NMB
NONO
NPM1
SLC11A2
GPR143
OAS2
OAS3
OLR1
ORM2
OSM
OTX1
OVGP1
OXTR
P4HA1
PA2G4
NOX4
FOXP3
EXOSC3
ZNF593
YARS2
POLR1D
MLXIPL
PHF20L1
PCNA
ZDHHC9
NUSAP1
FAM53C
TNFRSF12A
POMP
PRRX2
PTPLAD1
TH1L
GTSE1
ETV7
DTL
SCLY
IL23A
FAM49B
GINS2
SUFU
CYB5R2
RTEL1
ZAK
PFDN2
PFDN4
PGF
SERPINB5
PITX2
PKP1
PLAGL2
PLAU
PLAUR
PLK1
PLXNA1
S1PR5
PMAIP1
FXYD5
GPR84
FGFRL1
DUOX1
FAM3B
RIPK4
TREM1
ANLN
NLE1
FAM64A
SMOX
EXOSC4
PUS7
DDIT4
GNB1L
PPA1
PPAT
PPBP
PPEF1
NUP62CL
NCAPG2
RNF43
TMEM132A
TESC
C12orf48
ZWILCH
KIF26B
MAGOHB
CDCA8
CEP55
FANCI
TMEM206
C20orf20
C20orf46
LARP6
LAPTM4B
HJURP
HES6
FERMT1
CEP72
ASF1B
C12orf11
WDR12
TDP1
DEPDC1B
CENPN
SLC22A11
PRKDC
NXT2
RCC2
NKRF
BAIAP2L1
KLHL7
UBFD1
MOSPD1
AZGP1
PRRG1
CTPS2
KLK7
KLK6
C10orf2
JPH1
RAD18
NDUFA4L2
PMEPA1
NIT2
KIF15
CTNNBIP1
CASC5
ZNF695
SALL4
ACTR3B
SLC39A10
KIAA1199
CBX8
CLLU1OS
SPC25
FAM40B
KIAA1257
XPO5
GRAMD1A
KIAA1549
TRIB3
GRHL3
CXCL16
PYCR1
FAM60A
RAD51
RANBP1
RANGAP1
RARG
PRDM12
TRPV4
CCND1
RCN1
RFC3
RFC4
RGS16
RNASE2
RNASE3
RPL28
RPN2
RRM2
RTKN
S100A2
S100A3
S100A11
SAA1
SAA2
SAA4
SAT1
SCD
BGN
CCL3
CCL4
BID
CXCL11
PRSS22
BLM
CENPK
NOD2
NCAPG
LEPRE1
STRA6
HS1BP3
SHB
TMPRSS3
SHMT2
SHOX2
STIL
SIM2
NT5DC2
CENPH
SIX1
SLC1A5
MARCKSL1
SLC2A1
SLC3A2
PYCRL
SLC6A6
SLC7A1
BMP7
SLC11A1
SLC12A2
SLC19A1
KCTD14
SNAI1
FSCN1
SNRPB
SNTB1
SOD2
SOX4
SOX9
SPRR1A
SPRR2A
SPRR3
SQLE
SRD5A1
BRCA2
STAT1
STC1
TAP1
TARBP2
TBX15
HNF1A
TCF7
TFAP4
TFRC
TGFBI
TGIF1
TGM2
TKT
TMPO
TNNT1
TOP2A
C2
TRPM2
PHLDA2
TSTA3
FAM72D
FAM72A
VARS
VDAC1
VEGFA
VSNL1
WNT2
WNT3
WT1
XG
ZIC2
CA9
ZNF185
LRP8
OTUB2
CAD
C1orf135
DBNDD1
DSCC1
C9orf16
CHCHD7
CENPO
IRX3
ZBED2
GPR172A
CHPF
CALCA
SH3TC2
RHBDF2
MLF1IP
GTDC1
SLC25A22
SHCBP1
AGMAT
C13orf34
BAALC
LPCAT1
TMC7
C10orf81
UBTD1
C6orf97
LRRC8E
ATHL1
C16orf59
HKDC1
PUS1
ULBP2
ULBP1
PABPC1L
PNPLA3
ADAM12
CD276
FOSL1
TTYH3
TMPRSS5
SLC7A5
HM13
TRIM11
CLPB
CDT1
SPRY4
KIF18A
CHAF1B
FZD6
PMFBP1
CDCA3
BCL2L12
ARMC10
CDCA7
GSG2
SLC4A11
BRIP1
MND1
ANXA9
POLR1B
DCUN1D5
GINS4
C3orf26
MKI67IP
RAD54L
ABLIM2
ZNF469
GPT2
PSRC1
CBX2
RAE1
LMNB2
RNFT2
C9orf100
ZNF587
LRP11
TNS4
JUB
FRMD5
ENC1
KCNAB2
IFITM1
DGKZ
NKD1
NKD2
PRIC285
LBX2
LGR5
PDXK
RUVBL1
RUNX1
PPAP2C
STC2
CBFB
ALDH4A1
SERPINH1
PNPT1
TNFSF9
RIPK2
TNFRSF6B
TNFRSF10C
TNFRSF10B
FGF18
WISP1
APLN
IER3
SLC5A6
CCNA2
CCNB1
TIMELESS
KYNU
CCNE1
SEC16B
CCNF
C9orf140
UCN2
C15orf42
C15orf23
SLC7A7
SYT7
CLDN2
CLDN1
CCT6A
ZNF697
CCDC34
SLC16A3
CCNE2
PDCD5
EXO1
DUSP27
CHMP4C
CCDC64
REEP6
GPR56
TRIP13
LEMD1
ITGBL1
WDR67
FOXQ1
EPSTI1
HOMER1
SCARB1
KIF23
EEF1E1
POLR1C
ENTPD2
NFE2L3
RAB36
RIN1
CELSR1
MTFR1
KIAA0040
ESPL1
ProSAPiP1
KIAA0101
DLGAP5
NUPL1
ARHGAP11A
MFAP3L
NCAPD2
KIF14
CDC25A
CDC25B
CDC25C
