# Supplementary material for: Genome-wide mRNA and miRNA expression profiling reveal multiple regulatory networks in colorectal cancer
Source: Cell Death Dis. 2015 Jan 22;6(1):e1614–. doi: 10.1038/cddis.2014.556 (PMC4669754; doi:10.1038/cddis.2014.556)
Supplement: Supplementary Table 5 [file cddis2014556x9.xlsx]

## Sheet: _supplementary table 5 top path
Supplementary Table 5: Top enritched pathways in differentially expressed genes in HT115 treated with 5 uM DZNep for 72 hr
Pathway	p-value(DZNep)	Matched Entities(DZNep)	Pathway Entities of Experiment Type(DZNep)
Hs_Focal_Adhesion_WP306_41071	1.96457e-06	43	188
Hs_Tryptophan_metabolism_WP465_43616	2.10393e-05	16	47
Hs_Complement_and_Coagulation_Cascades_WP558_41101	6.75627e-05	16	63
Hs_Selenium_Pathway_WP15_45021	8.36114e-05	22	85
Hs_Senescence_and_Autophagy_WP615_47912	0.000549041	24	106
Hs_Cytoplasmic_Ribosomal_Proteins_WP477_41118	0.000570711	21	88
Hs_Dissolution_of_Fibrin_Clot_WP1802_45190	0.000726778	5	8
Hs_Myometrial_Relaxation_and_Contraction_Pathways_WP289_45373	0.00189694	30	156
Hs_Cholesterol_Biosynthesis_WP197_41229	0.00396229	6	15
Hs_Codeine_and_morphine_metabolism_WP1604_38351	0.00412012	4	9
Hs_Matrix_Metalloproteinases_WP129_41106	0.00430286	9	31
Hs_Tamoxifen_metabolism_WP691_45101	0.00574615	6	21
Hs_Benzo(a)pyrene_metabolism_WP696_41182	0.00751346	4	9
Hs_Circadian_Clock_WP1797_42020	0.00805125	6	17
Hs_Fatty_Acid_Biosynthesis_WP357_41186	0.00807407	7	22
Hs_Adipogenesis_WP236_41040	0.00923341	24	131
Hs_Apoptosis_WP254_41184	0.00956043	17	83
Hs_Fatty_acid,_triacylglycerol,_and_ketone_body_metabolism_WP1817_42160	0.00959665	8	28
Hs_Cytokines_and_Inflammatory_Response_WP530_41163	0.0105063	7	30
Hs_Heme_Biosynthesis_WP561_41027	0.0123366	4	9
Hs_ABC-family_proteins_mediated_transport_WP1780_44936	0.0124824	2	2
Hs_Triacylglyceride_Synthesis_WP325_43910	0.0134297	7	24
Hs_TGF_Beta_Signaling_Pathway_WP560_42992	0.0145176	12	55
Hs_Folate_Metabolism_WP176_35277	0.018008	8	33
Hs_Wnt_Signaling_Pathway_WP363_45009	0.0187636	4	10
Hs_Phase_II_conjugation_WP1880_45254	0.0187636	4	10
Hs_Eicosanoid_Synthesis_WP167_45138	0.018823	6	25
Hs_Intrinsic_Pathway_for_Apoptosis_WP1841_44875	0.018823	6	21
Hs_FAS_pathway_and_Stress_induction_of_HSP_regulation_WP314_41070	0.0216675	9	38
Hs_Blood_Clotting_Cascade_WP272_41053	0.029861	6	22
Hs_Apoptosis_Modulation_and_Signaling_WP1772_42308	0.0304233	15	93
Hs_Fatty_Acid_Beta_Oxidation_WP143_43430	0.0307021	8	34
Hs_ErbB_signaling_pathway_WP673_29836	0.0324242	10	47
Hs_Arrhythmogenic_right_ventricular_cardiomyopathy_WP2118_47057	0.0333249	14	78
Hs_metapathway_biotransformation_WP702_34448	0.0336521	27	188
Hs_G1_to_S_cell_cycle_control_WP45_41128	0.0364774	13	68
Hs_TCR_Signaling_Pathway_WP69_45093	0.0369326	16	91
Hs_Statin_Pathway_WP430_45117	0.0369914	7	31
Hs_RANKL-RANK_Signaling_Pathway_WP2018_44630	0.0387629	11	55
Hs_TWEAK_Signaling_Pathway_WP2036_46204	0.0395834	9	42
Hs_Semaphorin_interactions_WP1907_45022	0.0429125	5	20
Hs_Costimulation_by_the_CD28_family_WP1799_42022	0.0486826	4	15
Hs_Estrogen_metabolism_WP697_41215	0.0486826	4	18
